# Supplementary material for: Investigating transcriptome-wide sex dimorphism by multi-level analysis of single-cell RNA sequencing data in ten mouse cell types
Source: Biol Sex Differ. 2020 Nov 5;11:61. doi: 10.1186/s13293-020-00335-2 (PMC7643324; doi:10.1186/s13293-020-00335-2)
Supplement: Supplementary file 2 — Additional file 2:. Table S2 [file 13293_2020_335_MOESM2_ESM.xlsx]

## Sheet: Table S2
List of 27 housekeeping genes
Arf1	ADP-ribosylation factor 1																	Microglial cells									Oligodendrocytes									Cardiac muscle cells									Endocardial cells
Cox7a2l	cytochrome c oxidase subunit VIIa polypeptide 2-like																	gene	DDcategory	Female	Male	nonzero.pvalue	nonzero.pvalue.adj	zero.pvalue	zero.pvalue.adj		gene	DDcategory	Female	Male	nonzero.pvalue	nonzero.pvalue.adj	zero.pvalue	zero.pvalue.adj		gene	DDcategory	Female	Male	nonzero.pvalue	nonzero.pvalue.adj	zero.pvalue	zero.pvalue.adj		gene	DDcategory	Female	Male	nonzero.pvalue
D8Ertd738e	DNA segment, Chr 8, ERATO Doi 738, expressed																	0610005C13Rik	DM	0.00128742	0.00654513	0.000255251	0.00129353	0.987107	0.999355		0610005C13Rik	NS	0.000575819	0.000883093	NA	NA	0.998152	1		0610007C21Rik	NS	0.890145	0.783083	0.00193137	0.0565422	NA	NA		0610007C21Rik	NS	1.6533	1.54173	0.173034
Eif1	eukaryotic translation initiation factor 1																	0610007C21Rik	NS	1.02673	0.998244	7.50305e-07	7.37432e-06	0.0154498	0.0435575		0610007C21Rik	NS	1.24689	1.06121	0.00524483	0.0982024	0.147804	0.624915		0610007L01Rik	NS	0.339693	0.463938	0.326307	0.595865	NA	NA		0610007L01Rik	NC	0.484147	0.649928	0.00363836
Eif4g2	eukaryotic translation initiation factor 4, gamma 2																	0610007L01Rik	NS	0.188122	0.251538	0.044351	0.0924914	0.124547	0.238885		0610007L01Rik	NS	0.0906448	0.166089	0.11607	0.521597	0.443869	0.868895		0610007N19Rik	NS	0.100133	0.107035	0.781216	0.903301	NA	NA		0610007N19Rik	NC	0.157058	0.161256	0.00113491
Eif5a	eukaryotic translation initiation factor 5A																	0610007N19Rik	NS	0.000150898	0.000243354	0.0289432	0.0658909	0.216075	0.364175		0610007N19Rik	NS	0.00210049	0.00552899	NA	NA	0.773543	0.961801		0610007P08Rik	NS	0.0488449	0.0634115	0.596492	0.797391	NA	NA		0610007P08Rik	NS	0.134665	0.0696579	0.506883
Gabarap	gamma-aminobutyric acid receptor associated protein																	0610007P08Rik	NS	0.0346448	0.0443846	0.357431	0.459349	0.373752	0.53492		0610007P08Rik	NS	0.0913345	0.14487	0.961017	0.999999	0.169788	0.658416		0610007P14Rik	NS	0.063021	0.0419655	0.135598	0.390567	NA	NA		0610007P14Rik	NS	0.242567	0.165969	0.028456
Grcc10	gene rich cluster, C10 gene																	0610007P14Rik	DZ	0.162345	0.105215	0.166936	0.257382	7.75369e-11	1.18424e-09		0610007P14Rik	DE	0.531857	0.387087	0.0358815	0.306052	0.00958805	0.175839		0610007P22Rik	NS	0.0693266	0.107264	0.561225	0.77591	NA	NA		0610007P22Rik	NS	0.175127	0.227225	0.449848
Myeov2	myeloma overexpressed 2																	0610007P22Rik	NS	0.107955	0.0809577	0.0272191	0.0627607	0.0350981	0.0871909		0610007P22Rik	NS	0.189251	0.166627	0.643689	0.92815	0.677852	0.945138		0610009B22Rik	NS	0.481753	0.43492	0.0940767	0.328803	NA	NA		0610009B22Rik	NS	0.217028	0.149225	0.321539
Ndufa2	NADH dehydrogenase (ubiquinone) 1 alpha subcomplex, 2																	0610009B22Rik	DZ	0.196862	0.148761	4.12193e-07	4.22889e-06	0.00103419	0.00420793		0610009B22Rik	NS	0.171571	0.188004	0.876569	0.994634	0.661765	0.945138		0610009D07Rik	NS	0.415735	0.420524	0.710044	0.864401	NA	NA		0610009D07Rik	NS	0.47966	0.44669	0.661604
Ndufa7	NADH dehydrogenase (ubiquinone) 1 alpha subcomplex, 7																	0610009D07Rik	DB	0.300509	0.236225	5.82588e-07	5.84044e-06	0.000409745	0.00186345		0610009D07Rik	NS	0.429782	0.354536	0.158141	0.578995	0.0899846	0.512601		0610009L18Rik	NS	0.174109	0.172029	0.321733	0.592487	NA	NA		0610009L18Rik	NS	0.0373954	0.0441341	0.669825
Nedd8	neural precursor cell expressed, developmentally down-regulated gene 8																	0610009L18Rik	DM	0.0221954	0.0160991	0.00148932	0.00586658	0.751808	0.848579		0610009L18Rik	NS	0.0308317	0.0348213	0.476551	0.855948	0.438429	0.86503		0610009O20Rik	NS	0.650752	0.694869	0.984737	0.998251	NA	NA		0610009O20Rik	NC	0.226511	0.287335	0.00047236
Oaz1	ornithine decarboxylase antizyme 1																	0610009O20Rik	NS	0.123513	0.142779	0.0352232	0.0772079	0.143688	0.266975		0610009O20Rik	NS	0.184016	0.201303	0.0133322	0.177779	0.0896251	0.512037		0610010F05Rik	NS	0.115867	0.0958734	0.485116	0.722446	NA	NA		0610010F05Rik	NS	0.134418	0.192182	0.00818377
Pomp	proteasome maturation protein																	0610010F05Rik	DZ	0.0237196	0.0345742	0.0216858	0.0527213	0.00295917	0.0106263		0610010F05Rik	NS	0.100788	0.127226	0.547848	0.885529	0.301038	0.79239		0610010K14Rik	NS	0.328445	0.309592	0.00861093	0.113622	NA	NA		0610010K14Rik	NS	0.744754	0.675191	0.270304
Psma2	proteasome (prosome, macropain) subunit, alpha type 2																	0610010K14Rik	DB	0.44661	0.357562	5.93671e-09	8.78922e-08	0.000181454	0.000892244		0610010K14Rik	NS	0.244917	0.193131	0.387606	0.809711	0.110907	0.555994		0610010O12Rik	NS	0.797283	0.784261	0.309751	0.581133	NA	NA		0610010O12Rik	NS	0.360487	0.303666	0.104748
Psma3	proteasome (prosome, macropain) subunit, alpha type 3																	0610010O12Rik	NS	0.00295734	0.00224401	0.0164595	0.0424415	0.2885	0.445526		0610010O12Rik	DE	1.28031	1.04199	0.022947	0.24413	0.00595886	0.1327		0610011F06Rik	NS	0.286313	0.233931	0.289537	0.56236	NA	NA		0610011F06Rik	NS	0.143278	0.0837484	0.0445529
Psma4	proteasome (prosome, macropain) subunit, alpha type 4																	0610011F06Rik	DP	0.0726088	0.0411793	0.0113884	0.0315011	0.0013244	0.00523108		0610011F06Rik	NS	0.22085	0.227889	0.722322	0.952598	0.594127	0.923876		0610011L14Rik	NS	0.26737	0.151166	0.439669	0.69087	NA	NA		0610011L14Rik	NS	0.489188	0.37534	0.963712
Psmb1	proteasome (prosome, macropain) subunit, beta type 1																	0610011L14Rik	NS	0.162549	0.157639	0.319525	0.421954	0.016327	0.0456677		0610011L14Rik	NS	0.24938	0.268142	0.431248	0.833164	0.966134	1		0610012G03Rik	NS	1.18865	1.21493	0.168259	0.431601	NA	NA		0610012G03Rik	NS	0.666874	0.637591	0.94588
Psmb2	proteasome (prosome, macropain) subunit, beta type 2																	0610012G03Rik	DB	0.319822	0.235198	5.76749e-09	8.56579e-08	0.00051407	0.00228147		0610012G03Rik	DE	0.288813	0.240925	0.0668105	0.411487	0.7841	0.963485		0610030E20Rik	NS	0.0568904	0.0210241	0.016858	0.151935	NA	NA		0610030E20Rik	DM	0.171642	0.203281	0.00159914
Psmb3	proteasome (prosome, macropain) subunit, beta type 3																	0610030E20Rik	NS	0.207426	0.23723	0.618636	0.695718	0.368062	0.529334		0610030E20Rik	NS	0.109063	0.121495	0.580429	0.900795	0.753821	0.958291		0610031J06Rik	NS	0.535153	0.561575	0.839404	0.932161	NA	NA		0610031J06Rik	NS	1.88469	1.82851	0.27663
Psmb4	proteasome (prosome, macropain) subunit, beta type 4																	0610031J06Rik	DZ	1.12444	0.971295	1.52622e-12	3.60615e-11	8.7794e-07	7.06147e-06		0610031J06Rik	NS	0.677776	0.622972	0.139191	0.55472	0.995673	1		0610037L13Rik	NS	0.454291	0.402584	0.245611	0.517246	NA	NA		0610037L13Rik	NC	0.841282	0.976715	8.58174e-05
Psmb6	proteasome (prosome, macropain) subunit, beta type 6																	0610037L13Rik	DZ	0.244769	0.220135	0.498464	0.591791	0.00328788	0.0116234		0610037L13Rik	DM	0.358257	0.281897	0.0313459	0.288473	0.423421	0.863731		0610037P05Rik	NS	0.737729	0.677101	0.0616925	0.271562	NA	NA		0610037P05Rik	NS	0.534669	0.432891	0.0431346
Psmb7	proteasome (prosome, macropain) subunit, beta type 7																	0610037P05Rik	DZ	0.286606	0.19633	5.41081e-06	4.42287e-05	1.4404e-05	9.07148e-05		0610037P05Rik	NS	0.580889	0.417255	0.0502952	0.362293	0.0269199	0.293605		0610038B21Rik	NS	0.0184267	0.0131104	0.00897333	0.115441	NA	NA		0610038B21Rik	NS	0.00131854	0.0027581	0.857045
Rab1b	RAB1B, member RAS oncogene family																	0610038B21Rik	NS	0.000901965	0.000728125	0.634989	0.710295	0.923636	0.963249		0610038B21Rik	NS	0	0.000109268	NA	NA	0.766016	0.958291		0610039K10Rik	NS	0	0	NA	NA	1	1		0610039K10Rik	NS	0.00110782	0.000260347	NA
Saraf (Tmem66)	store-operated calcium entry-associated regulatory factor																	0610039K10Rik	DZ	0.0342902	0.107479	0.0406991	0.0865735	2.74327e-41	4.02469e-39		0610039K10Rik	NS	0.00123431	0.00223741	NA	NA	0.718765	0.955714		0610040B10Rik	NS	0.018058	0.0121878	0.184759	0.451516	NA	NA		0610040B10Rik	NS	0	0.00672629	NA
Ubl5	ubiquitin-like 5																	0610040B10Rik	NS	0.010137	0.00883141	0.185822	0.278902	0.614901	0.746204		0610040B10Rik	NS	0.0121885	0.0172696	0.996848	0.999999	0.611194	0.9263		0610040J01Rik	NS	0.0332521	0.0146138	0.210886	0.481833	0.337443	0.950281		0610040J01Rik	NS	0.000123162	0.000764018	NA
Vcp	valosin containing protein																	0610040J01Rik	NS	1.0004	1.01975	0.0050257	0.0163051	0.827583	0.90156		0610040J01Rik	NS	0.0401421	0.0374506	0.836534	0.986461	0.177945	0.668748		0610043K17Rik	NS	0	0.00177815	NA	NA	0.410756	0.950281		0610043K17Rik	NS	0.029277	0.00951012	0.0143915
																		0610043K17Rik	NS	0.00961362	0.00355429	0.296833	0.39817	0.100803	0.203272		0610043K17Rik	NS	0	0.00972268	NA	NA	0.159928	0.643445		0910001L09Rik	NS	0.36847	0.354186	0.84818	0.936174	NA	NA		0910001L09Rik	NS	0.23406	0.257539	0.499194
Table S2.Summary statistics of differential distribution analysis in ten cell types																		0910001L09Rik	DE	0.344856	0.273388	5.50004e-13	1.35665e-11	0.0125748	0.0366858		0910001L09Rik	NS	0.215758	0.199354	0.951707	0.999999	0.306379	0.793708		1100001G20Rik	NS	0.00368596	0.001552	0.569062	0.781676	0.886	1		1100001G20Rik	NS	0	0	NA
Astrocytes									Brain endothelial cells									1110001A16Rik	DB	0.38862	0.297218	1.14762e-11	2.46658e-10	0.000951809	0.00392293		1110001A16Rik	NS	0.109314	0.0751382	0.411833	0.824211	0.0642868	0.44513		1110001A16Rik	NS	0.436544	0.397152	0.274329	0.545685	NA	NA		1110001A16Rik	NS	0.219584	0.182164	0.403226
gene	DDcategory	Female	Male	nonzero.pvalue	nonzero.pvalue.adj	zero.pvalue	zero.pvalue.adj		gene	DDcategory	Female	Male	nonzero.pvalue	nonzero.pvalue.adj	zero.pvalue	zero.pvalue.adj		1110001J03Rik	DB	0.0467131	0.0322127	0.00794733	0.0237624	0.0925731	0.189901		1110001J03Rik	NS	0.1653	0.154438	0.598222	0.909624	0.0715296	0.465912		1110001J03Rik	DM	0.883761	0.682794	0.000101553	0.0116649	NA	NA		1110001J03Rik	NS	0.129917	0.133126	0.595983
0610005C13Rik	NS	0.000563038	0.00264466	0.0509847	0.109292	0.0287626	0.42486		0610005C13Rik	NS	0	0.000714725	NA	NA	0.55983	0.868375		1110002B05Rik	DZ	0.422346	0.389457	0.194837	0.289645	2.71489e-09	3.29807e-08		1110002B05Rik	NS	0.887521	0.802031	0.691965	0.942006	0.0514792	0.40503		1110002B05Rik	NS	0.396094	0.402793	0.324778	0.595186	NA	NA		1110002B05Rik	NS	1.38447	1.25541	0.219773
0610007C21Rik	NS	1.60132	1.56354	0.258557	0.369132	NA	NA		0610007C21Rik	NS	0.700935	0.698101	0.0584269	0.269557	0.749969	0.945871		1110002L01Rik	NS	0.0272733	0.0339525	0.197442	0.292463	0.262573	0.417327		1110002L01Rik	NS	0.0157344	0.0156209	0.375097	0.801754	0.240226	0.736544		1110002L01Rik	NS	0.0117743	0.00874375	0.0285239	0.192264	0.304445	0.950281		1110002L01Rik	DM	0.00236085	0.00691348	0.00197687
0610007L01Rik	NS	0.0855135	0.105446	0.053465	0.113273	NA	NA		0610007L01Rik	NS	0.260813	0.298997	0.27684	0.629626	0.645163	0.897879		1110002N22Rik	NS	0.118005	0.125586	0.903676	0.933542	0.389742	0.551692		1110002N22Rik	NS	0.0362528	0.0211955	0.991776	0.999999	0.0859466	0.505334		1110002N22Rik	NS	0.389299	0.315796	0.270283	0.541072	NA	NA		1110002N22Rik	NS	0.0697382	0.0204581	0.0810732
0610007N19Rik	NS	0.0517438	0.0444545	0.954956	0.969611	NA	NA		0610007N19Rik	NS	0.0413404	0.011177	0.00472334	0.0495457	0.0574461	0.309592		1110003E01Rik	DB	0.408632	0.340249	9.37284e-06	7.25981e-05	2.81073e-06	2.04025e-05		1110003E01Rik	NS	1.18936	0.935964	0.000148718	0.00697947	0.0826504	0.496645		1110003E01Rik	NS	0.900738	0.985592	0.765341	0.89554	NA	NA		1110003E01Rik	NS	1.39974	1.3449	0.0730134
0610007P08Rik	DE	0.0317743	0.0610675	7.10696e-06	0.000130098	NA	NA		0610007P08Rik	NS	0.0404571	0.0683813	0.975126	1	0.319624	0.715659		1110004E09Rik	DB	0.0411618	0.0323321	0.00169711	0.00655646	0.3569	0.517493		1110004E09Rik	NS	0.105611	0.0856955	0.727879	0.954179	0.521468	0.898646		1110004E09Rik	NS	0.262513	0.218772	0.458325	0.703666	NA	NA		1110004E09Rik	NS	0.106523	0.138373	0.809036
0610007P14Rik	DP	0.560797	0.303764	0.00587123	0.0207398	NA	NA		0610007P14Rik	NS	0.189084	0.154009	0.0377078	0.202971	0.193379	0.57987		1110004F10Rik	DZ	0.386934	0.297218	1.53483e-05	0.000112723	2.22921e-05	0.00013492		1110004F10Rik	NS	0.650892	0.549576	0.0897972	0.473258	0.457902	0.877787		1110004F10Rik	NS	0.730824	0.680954	0.0940767	0.328803	NA	NA		1110004F10Rik	NS	1.01765	0.912337	0.381694
0610007P22Rik	NS	0.186995	0.176744	0.0154011	0.043629	NA	NA		0610007P22Rik	NS	0.100002	0.0698225	0.438512	0.777613	0.113946	0.450384		1110005A03Rik	NS	0.217664	0.226084	2.57384e-05	0.000175871	0.169823	0.303521		1110005A03Rik	NS	0.330749	0.256564	0.154534	0.574012	0.0371988	0.346884		1110005A03Rik	NS	0.755883	0.669438	0.0165991	0.150127	NA	NA		1110005A03Rik	NS	0.26568	0.291356	0.522413
0610009B22Rik	NS	0.223399	0.212206	0.0125714	0.0374179	NA	NA		0610009B22Rik	NS	0.182948	0.0965794	0.00219043	0.0282216	0.018088	0.15611		1110006O24Rik	DZ	0.0609491	0.0279709	0.0125686	0.0342633	0.000466885	0.00209583		1110006O24Rik	NS	0.0176513	0.00693246	0.740649	0.958616	0.326677	0.811352		1110006O24Rik	NS	0.00329973	0.00211773	0.202072	0.472664	0.736556	1		1110006O24Rik	NS	0	0	NA
0610009D07Rik	NS	0.779012	0.760586	0.562382	0.65579	NA	NA		0610009D07Rik	DM	0.549917	0.334209	3.43715e-05	0.000950316	0.000603872	0.0172211		1110007C09Rik	DB	0.295176	0.266713	3.87051e-06	3.26655e-05	0.968746	0.990564		1110007C09Rik	NS	0.560679	0.506396	0.439722	0.838421	0.156892	0.640157		1110007C09Rik	NC	0.64978	0.924799	0.000191622	0.0175909	NA	NA		1110007C09Rik	NS	0.34267	0.34787	0.270304
0610009L18Rik	NS	0.0976386	0.0805391	0.0782745	0.151279	0.89294	1		0610009L18Rik	NS	0.00838561	0.0178099	0.513684	0.827294	0.437444	0.795006		1110008F13Rik	DZ	0.419334	0.380346	0.000271908	0.00136644	0.00395602	0.0136378		1110008F13Rik	NS	0.405119	0.375693	0.880697	0.995064	0.236536	0.731583		1110008F13Rik	NS	0.637298	0.709271	0.238189	0.510116	NA	NA		1110008F13Rik	NS	0.719791	0.713581	0.617228
0610009O20Rik	NS	0.147362	0.161437	0.0337612	0.0793971	NA	NA		0610009O20Rik	NS	0.191495	0.255602	0.208144	0.547176	0.99901	1		1110008J03Rik	DZ	0.0636838	0.0215861	0.0172772	0.0441203	9.23096e-07	7.38961e-06		1110008J03Rik	NS	0.0465235	0.0451786	0.999253	0.999999	0.813406	0.973974		1110008J03Rik	NS	0.0737254	0.0701142	0.594403	0.795509	NA	NA		1110008J03Rik	DB	0.0652588	0.0199149	0.000279177
0610010F05Rik	NS	0.0241073	0.0425795	0.0322035	0.0767207	0.763023	1		0610010F05Rik	NS	0.0695839	0.0637399	0.317216	0.672425	0.668843	0.905782		1110008L16Rik	NS	0.0270207	0.032511	0.950399	0.969535	0.811412	0.890493		1110008L16Rik	NS	0.00124233	0.0162461	NA	NA	0.204836	0.701149		1110008L16Rik	NS	0.0809595	0.0449562	0.636415	0.824019	NA	NA		1110008L16Rik	DE	0.0308867	0.0445183	9.94531e-08
0610010K14Rik	NS	0.163019	0.103339	0.025008	0.0632168	NA	NA		0610010K14Rik	DE	0.596917	0.322664	3.08799e-05	0.000866212	3.72027e-05	0.00253393		1110008P14Rik	NS	0.0164787	0.0110985	0.344181	0.445996	0.0397225	0.0963754		1110008P14Rik	NS	0.104538	0.103901	0.999375	0.999999	0.771056	0.959985		1110008P14Rik	NS	0.281025	0.29404	0.128668	0.381812	NA	NA		1110008P14Rik	NS	0.0866547	0.10521	0.376424
0610010O12Rik	NS	1.13372	1.09035	0.25276	0.363094	NA	NA		0610010O12Rik	NS	0.497002	0.345516	0.00117102	0.0174851	0.0635858	0.329399		1110012J17Rik	NS	1.66037e-05	7.75933e-05	NA	NA	0.168017	0.301353		1110012J17Rik	NS	0.0260819	0.00839524	0.302821	0.742229	0.639574	0.935477		1110012J17Rik	NS	0.0101517	0.0120266	0.320445	0.591209	0.928664	1		1110012J17Rik	DM	0.00638586	0.0124603	0.000297927
0610011F06Rik	NS	0.313612	0.260996	0.0892345	0.167386	NA	NA		0610011F06Rik	NS	0.157747	0.118289	0.0862738	0.335388	0.0287549	0.205294		1110012L19Rik	NS	0.0716509	0.0557369	0.000250562	0.00127414	0.279683	0.436071		1110012L19Rik	NS	0.134608	0.0830919	0.160251	0.582785	0.16002	0.643445		1110012L19Rik	NS	0.227263	0.154504	0.050811	0.250009	NA	NA		1110012L19Rik	NS	0.155349	0.145759	0.471962
0610011L14Rik	NS	0.135813	0.165521	0.302981	0.415354	NA	NA		0610011L14Rik	NS	0.194747	0.258176	0.467752	0.801151	0.774067	0.954956		1110014N23Rik	NS	0.201054	0.247469	0.178604	0.271142	0.0200034	0.0541061		1110014N23Rik	NS	0.338002	0.344508	0.231832	0.673806	0.836568	0.97737		1110014N23Rik	NS	0.0790245	0.102592	0.22037	0.489406	NA	NA		1110014N23Rik	DM	0.215548	0.210066	9.98299e-06
0610012G03Rik	NS	0.652889	0.739698	0.0920535	0.171332	NA	NA		0610012G03Rik	DE	0.494651	0.304222	0.000581713	0.0102483	0.0142989	0.136349		1110017D15Rik	NS	0	0.000552497	NA	NA	0.0810123	0.17099		1110017D15Rik	NS	0	0.000714443	NA	NA	0.67353	0.945138		1110017F19Rik	NS	0.00028963	0.00026016	NA	NA	0.895906	1		1110017F19Rik	NS	0.0313037	0.0344262	0.162138
0610030E20Rik	NS	0.0849857	0.0769253	0.12677	0.21761	NA	NA		0610030E20Rik	NS	0.1375	0.199093	0.722601	0.945217	0.363873	0.744284		1110017F19Rik	DZ	0.00615197	0.0165619	0.325657	0.428078	0.00206205	0.00771172		1110017F19Rik	NS	0	0.00744118	NA	NA	0.148123	0.625488		1110018G07Rik	NS	0.325332	0.199093	0.0117331	0.129659	NA	NA		1110018G07Rik	NC	0.0362151	0.0748982	0.00269135
0610031J06Rik	NS	0.910447	0.925818	0.78857	0.842152	NA	NA		0610031J06Rik	NS	0.89125	0.792639	0.15096	0.460208	0.0641495	0.330371		1110018G07Rik	NS	0.0695664	0.089757	0.386247	0.487191	0.0164078	0.0458686		1110018G07Rik	NS	0.0524309	0.119532	0.553851	0.887554	0.0584325	0.429138		1110018J18Rik	NS	0.365724	0.389124	0.364481	0.63081	NA	NA		1110018J18Rik	NS	0.244501	0.314354	0.225206
0610037L13Rik	NC	0.382009	0.26394	0.00346969	0.013645	NA	NA		0610037L13Rik	NS	0.464914	0.377944	0.0172845	0.125005	0.0534664	0.297063		1110018J18Rik	DB	0.0511214	0.069766	0.00103462	0.00429104	0.783878	0.872008		1110018J18Rik	NS	0.0658478	0.0644966	0.494249	0.862247	0.168872	0.657874		1110019D14Rik	NS	0.0801785	0.0548426	0.379511	0.642195	NA	NA		1110019D14Rik	DM	0.0257408	0.0301318	0.000240943
0610037P05Rik	NS	0.412514	0.349472	0.282747	0.394546	NA	NA		0610037P05Rik	NS	0.370557	0.280091	0.152678	0.463081	0.0419604	0.256747		1110019D14Rik	NS	0.044055	0.036322	0.0170646	0.0437286	0.552843	0.695729		1110019D14Rik	NS	0.0339992	0.0186776	0.3656	0.795239	0.649957	0.941821		1110020A21Rik	NS	0.00942415	0.0103652	0.0633398	0.274366	NA	NA		1110020A21Rik	NS	0	0.00536953	NA
0610038B21Rik	NS	0	0	NA	NA	1	1		0610038B21Rik	NS	0	0.000125741	NA	NA	0.556576	0.866233		1110020A21Rik	NS	0.00514245	0.00340612	0.999979	1	0.0854575	0.178398		1110020A21Rik	NS	0.00794574	0.0154616	NA	NA	0.277949	0.773265		1110020G09Rik	NS	0.278195	0.186285	0.609058	0.806222	NA	NA		1110020G09Rik	NS	0.0690256	0.0872236	0.952062
0610039K10Rik	NS	2.349e-06	0.000337341	NA	NA	0.850417	1		0610039K10Rik	NS	0.00920764	0.0195843	0.391775	0.740432	0.281022	0.680456		1110020G09Rik	DM	0.0319826	0.0872187	8.75586e-05	0.000517643	0.000711036	0.00303978		1110020G09Rik	NS	0.0806765	0.190643	0.00904052	0.139062	0.237843	0.733078		1110021J02Rik	NS	0.0889992	0.0856016	0.059685	0.26802	NA	NA		1110021J02Rik	NS	0.0541876	0.0547626	0.201751
0610040B10Rik	NS	0.0252559	0.0119153	0.414194	0.523784	0.0545156	0.527349		0610040B10Rik	NS	0.00123164	0.011067	NA	NA	0.131881	0.482637		1110021J02Rik	DB	0.0421194	0.0391943	0.00118161	0.00479712	0.305757	0.464065		1110021J02Rik	NS	0.0472539	0.0739896	0.0984309	0.495893	0.521234	0.898646		1110021L09Rik	NS	0.048677	0.0575625	0.961152	0.98996	NA	NA		1110021L09Rik	DM	0.0713238	0.0950627	0.00529574
0610040J01Rik	DB	0.0385808	0.0953497	1.01754e-05	0.000168506	0.624035	1		0610040J01Rik	NS	0.00111081	0.00749194	0.592503	0.878543	0.591356	0.881653		1110021L09Rik	NS	0.076424	0.0724006	0.06724	0.127701	0.183769	0.321553		1110021L09Rik	NS	0	0.00631201	NA	NA	0.216682	0.711934		1110028C15Rik	NS	0.0791723	0.0502856	0.0712256	0.292307	NA	NA		1110028C15Rik	NS	0.0580254	0.0213927	0.0124389
0610043K17Rik	NS	0.0168331	0.0302405	0.327972	0.440956	0.0409695	0.473855		0610043K17Rik	NS	0	0.00451635	NA	NA	0.163667	0.538857		1110028C15Rik	DZ	0.0685564	0.11964	0.701628	0.768064	2.70803e-09	3.29235e-08		1110028C15Rik	NS	0.0208451	0.079355	0.571169	0.896075	0.00708999	0.147009		1110031I02Rik	NS	0.330496	0.305117	0.544848	0.765289	NA	NA		1110031I02Rik	NS	0.426228	0.329872	0.607406
0910001L09Rik	NC	0.295794	0.240442	2.37585e-05	0.000314382	NA	NA		0910001L09Rik	DM	0.193778	0.109911	5.35615e-06	0.000192239	0.00107908	0.0258454		1110028F11Rik	NS	2.27001e-05	0	NA	NA	0.589685	0.725133		1110028F11Rik	NS	0.000153397	0.00311531	NA	NA	0.767645	0.958291		1110032A03Rik	NS	0.265028	0.229104	0.189846	0.457167	NA	NA		1110032A03Rik	NS	0.187477	0.224419	0.126785
1110001A16Rik	NC	0.223863	0.169704	0.00177532	0.00811393	NA	NA		1110001A16Rik	NS	0.198341	0.102319	0.00194752	0.0258113	0.00800284	0.0945773		1110031I02Rik	NS	0.119722	0.125203	0.442469	0.539489	0.893476	0.945793		1110031I02Rik	NS	0.20407	0.180264	0.467462	0.853877	0.777645	0.962369		1110032F04Rik	NS	0	0	NA	NA	1	1		1110032F04Rik	DP	0.0230995	0.117425	1.8881e-05
1110001J03Rik	NS	0.524398	0.535771	0.286225	0.397822	NA	NA		1110001J03Rik	DP	0.144914	0.0870859	0.000640066	0.0110572	0.188593	0.572496		1110032A03Rik	NS	0.0896397	0.0961545	0.6026	0.681451	0.834705	0.906536		1110032A03Rik	NS	0.309161	0.264542	0.0518096	0.367607	0.854626	0.97737		1110034A24Rik	NS	0.0205935	0.0403667	0.0184893	0.15768	NA	NA		1110034A24Rik	NS	0.0592385	0.0973993	0.125053
1110002B05Rik	NS	0.714042	0.660138	0.19132	0.294505	NA	NA		1110002B05Rik	NS	0.898415	0.733414	0.350803	0.705749	0.00204627	0.039221		1110032F04Rik	NS	5.7892e-06	0	NA	NA	0.396151	0.557763		1110032F04Rik	NS	0	0.00546728	NA	NA	0.522535	0.899315		1110034B05Rik	NS	0.0494177	0.0491244	0.0137438	0.139116	0.319424	0.950281		1110034B05Rik	NC	0.128003	0.0960317	0.000495469
1110002L01Rik	NS	0.0013507	0.00726707	0.000305774	0.00209421	0.0573503	0.538277		1110002L01Rik	NS	0.00634843	0.00986567	0.748622	0.956865	0.733252	0.936476		1110034A24Rik	DM	0.0700919	0.0642688	0.000484133	0.00224622	0.000388217	0.00177667		1110034A24Rik	NS	0.0641347	0.0733927	0.162345	0.585685	0.380464	0.842563		1110034G24Rik	NS	0.353707	0.36855	0.479312	0.718668	NA	NA		1110034G24Rik	NS	0.205798	0.206806	0.0577287
1110002N22Rik	NS	0.0208996	0.0574844	0.00370318	0.014348	0.641612	1		1110002N22Rik	NS	0.0766999	0.0463804	0.41484	0.760157	0.193211	0.579486		1110034B05Rik	NS	0.0232209	0.0249553	0.441307	0.538258	0.444175	0.603277		1110034B05Rik	NS	0.14145	0.0722027	0.248917	0.689388	0.0651346	0.447282		1110036E04Rik	NS	0	0	NA	NA	1	1		1110036E04Rik	NS	0.00211444	0	NA
1110003E01Rik	NS	0.707094	0.59344	0.0192982	0.0517824	NA	NA		1110003E01Rik	NS	1.05035	0.837535	5.18673e-05	0.00133801	0.059924	0.317893		1110034G24Rik	NS	0.112927	0.0983964	0.00470237	0.0154489	0.835283	0.90697		1110034G24Rik	NS	0.053084	0.0938561	0.501597	0.866284	0.0810104	0.492068		1110037F02Rik	NS	0.125214	0.0979647	0.9933	1	NA	NA		1110037F02Rik	NS	0.121867	0.192357	0.318006
1110004E09Rik	NS	0.243657	0.192502	0.0982164	0.179508	NA	NA		1110004E09Rik	NS	0.171478	0.122441	0.0416264	0.217808	0.0769311	0.364968		1110037F02Rik	DZ	0.0752399	0.0845833	0.00479617	0.0156837	0.00641958	0.0206515		1110037F02Rik	NS	0.0458251	0.069252	0.892307	0.99762	0.404172	0.854888		1110038B12Rik	NS	0.0222947	0.0542882	0.464222	0.708069	0.484135	0.950281		1110038B12Rik	NS	0.092962	0.108851	0.829248
1110004F10Rik	NS	0.872754	0.762168	0.139543	0.233394	NA	NA		1110004F10Rik	NS	0.659759	0.480861	0.000448317	0.00819811	0.00599941	0.0784345		1110038B12Rik	NS	0.0508016	0.0331709	0.00017457	0.000934077	0.419552	0.57963		1110038B12Rik	NS	0.115791	0.0560428	0.419136	0.827723	0.00167077	0.0663602		1110038D17Rik	NS	0.221532	0.221944	0.0851432	0.315167	NA	NA		1110038D17Rik	NS	0.0831184	0.190449	0.0313283
1110005A03Rik	NS	0.183711	0.253342	0.630715	0.712915	NA	NA		1110005A03Rik	NS	0.169262	0.161708	0.709013	0.938287	0.881483	1		1110038D17Rik	NS	0.0541473	0.0668613	0.197672	0.292651	0.644477	0.770102		1110038D17Rik	NS	0.0504714	0.0364382	0.817406	0.980844	0.481604	0.888872		1110038F14Rik	NS	0.147465	0.103347	0.241879	0.513314	NA	NA		1110038F14Rik	NS	0.240064	0.229584	0.991271
1110006O24Rik	NS	0.0290287	0.0296561	0.076447	0.148491	NA	NA		1110006O24Rik	NS	0.00222763	0.0099609	NA	NA	0.552059	0.864661		1110038F14Rik	NS	0.124028	0.102419	8.02046e-06	6.30628e-05	0.931431	0.967265		1110038F14Rik	NS	0.177812	0.100275	0.279942	0.720334	0.00283965	0.090726		1110046J04Rik	NS	0.00462798	0.00485722	0.29069	0.564428	0.653462	1		1110046J04Rik	NS	0.0558298	0.0448119	0.692783
1110007C09Rik	NS	0.0399098	0.0656556	0.106964	0.191171	NA	NA		1110007C09Rik	DE	0.613859	0.462249	2.41816e-05	0.000703947	0.180101	0.560091		1110046J04Rik	NS	0.00160381	0.000755162	0.543988	0.629444	0.125426	0.240239		1110046J04Rik	DM	0.0388051	0.0145777	0.00979783	0.147731	0.104275	0.543297		1110049F12Rik	NS	0.205571	0.185133	0.00174242	0.0535732	NA	NA		1110049F12Rik	NS	0.171606	0.157226	0.219773
1110008F13Rik	NS	0.679177	0.611807	0.189261	0.292242	NA	NA		1110008F13Rik	NS	0.396359	0.292843	0.0463993	0.231636	0.00503839	0.0711766		1110049F12Rik	NS	0.226879	0.20241	0.157285	0.245659	0.00919527	0.0283151		1110049F12Rik	NS	1.14331	1.02192	0.0807593	0.449672	0.515842	0.896793		1110051M20Rik	NS	0.11464	0.101121	0.970407	0.99281	NA	NA		1110051M20Rik	NS	0.117286	0.0796638	0.948395
1110008J03Rik	NS	0.188936	0.15967	0.998652	0.999371	NA	NA		1110008J03Rik	NS	0.0554592	0.0495799	0.159345	0.474627	0.535037	0.854949		1110050K14Rik	NS	2.98026e-05	0.000202795	0.699374	0.766015	0.714769	0.822205		1110050K14Rik	NS	0	0.00695784	NA	NA	0.335119	0.820815		1110054M08Rik	NS	0.122271	0.108324	0.841174	0.932848	NA	NA		1110054M08Rik	NS	0.0109098	0.0132703	0.0964969
1110008L16Rik	NS	0.0375205	0.00785008	0.134781	0.227293	0.176171	0.830652		1110008L16Rik	NS	0.213362	0.103318	0.00723834	0.067887	0.00649229	0.0828894		1110051M20Rik	DZ	0.116187	0.0786565	0.491995	0.586475	0.000172741	0.000856295		1110051M20Rik	NS	0.55652	0.3896	0.167073	0.591328	0.00601167	0.132972		1110054O05Rik	NS	0.131085	0.137067	0.965205	0.991909	NA	NA		1110054O05Rik	NS	0.0554515	0.0897473	0.319181
1110008P14Rik	NS	0.174633	0.129494	0.00798586	0.0261626	NA	NA		1110008P14Rik	NS	0.169618	0.18002	0.201482	0.538387	0.588233	0.880042		1110054M08Rik	NS	0.0107315	0.0087183	0.072212	0.134845	0.368313	0.529513		1110054M08Rik	NS	0.00369877	0.00223035	NA	NA	0.548364	0.909555		1110057K04Rik	NS	0.455434	0.376698	0.184759	0.451516	NA	NA		1110057K04Rik	NS	0.262984	0.233927	0.754001
1110012J17Rik	NS	0.0526967	0.0577752	0.0817239	0.156595	NA	NA		1110012J17Rik	NS	0.00976066	0.0117551	0.937503	1	0.107232	0.435394		1110054O05Rik	NS	0.158101	0.187852	0.0812874	0.147801	0.295476	0.453148		1110054O05Rik	NS	0.0770451	0.0890886	0.39623	0.813972	0.592417	0.923554		1110058L19Rik	NS	0.735024	0.617048	0.00981979	0.120123	NA	NA		1110058L19Rik	DM	0.615681	0.47802	0.000342341
1110012L19Rik	NS	0.116243	0.0561568	0.0317644	0.0759743	0.89294	1		1110012L19Rik	NS	0.1333	0.0907061	0.179799	0.50499	0.302416	0.699521		1110057K04Rik	NS	0.218677	0.253066	0.213189	0.310352	0.154405	0.281908		1110057K04Rik	NS	0.645313	0.771359	0.0740923	0.431846	0.880823	0.98262		1110059E24Rik	NS	0.20318	0.1161	0.653297	0.833946	NA	NA		1110059E24Rik	NC	0.237769	0.367128	0.000359418
1110014N23Rik	NS	0.340144	0.344961	0.189261	0.292242	NA	NA		1110014N23Rik	NS	0.181244	0.180314	0.16203	0.47745	0.047811	0.275994		1110058L19Rik	DB	0.126072	0.104834	0.000535649	0.0024544	0.282007	0.438754		1110058L19Rik	NS	0.0815143	0.0772789	0.876983	0.994634	0.570499	0.912376		1110059G10Rik	NS	0.123571	0.138405	0.999058	1	NA	NA		1110059G10Rik	NS	0.150072	0.229989	0.477951
1110017D15Rik	NC	0.135788	0.0526721	0.000880547	0.00472368	NA	NA		1110017D15Rik	NS	0.000779446	0.000137552	NA	NA	0.782939	0.957616		1110059E24Rik	NS	0.100615	0.108276	0.236964	0.335329	0.486007	0.640942		1110059E24Rik	DP	0.248338	0.124857	0.0753813	0.435613	0.05816	0.428199		1110065P20Rik	NS	0.0998265	0.130395	0.146977	0.406313	NA	NA		1110065P20Rik	NS	0.0696101	0.0480213	0.0329498
1110017F19Rik	DE	0.00314456	0.0143385	0.00711122	0.0240047	0.680384	1		1110017F19Rik	NS	0.00786383	0.00440235	0.999342	1	0.86927	0.994369		1110059G10Rik	NS	0.137362	0.125841	1.8655e-06	1.68918e-05	0.512423	0.66332		1110059G10Rik	NS	0.111866	0.0791165	0.318314	0.757009	0.186308	0.681711		1110067D22Rik	NS	0.161946	0.109447	0.0443102	0.235356	NA	NA		1110067D22Rik	NS	0.0113667	0.053575	0.00790098
1110018G07Rik	NC	0.140824	0.0856278	0.00029431	0.00203339	NA	NA		1110018G07Rik	NS	0.0447757	0.047692	0.439264	0.778138	0.999437	1		1110065P20Rik	NS	0.0354882	0.0279231	0.0296813	0.0672333	0.470922	0.627594		1110065P20Rik	NS	0.228219	0.233564	0.567433	0.893344	0.635073	0.933706		1190002H23Rik	NS	0.361589	0.155302	0.0139768	0.140007	NA	NA		1190002H23Rik	NS	0.0110047	0.0224627	0.0423406
1110018J18Rik	NS	0.00808124	0.0459168	0.131004	0.222652	0.760384	1		1110018J18Rik	NS	0.151553	0.273196	0.319208	0.674421	0.0697975	0.345747		1110067D22Rik	NS	0.00308005	0.00652667	0.380546	0.481166	0.706023	0.816174		1110067D22Rik	NS	0.00297909	0.0184708	0.141974	0.558922	0.827319	0.97737		1190002N15Rik	NS	0.170128	0.235597	0.201421	0.471574	NA	NA		1190002N15Rik	NS	0.030823	0.0285524	0.517551
1110019D14Rik	NS	0.0341206	0.0469582	0.208978	0.315259	NA	NA		1110019D14Rik	NS	0.0314619	0.01568	0.141023	0.44438	0.742388	0.941687		1190002H23Rik	DE	0.00216578	0.00196888	2.66699e-06	2.33653e-05	4.29503e-10	5.87219e-09		1190002H23Rik	NS	0.0799609	0.0401789	0.0436134	0.338449	0.37916	0.841905		1190003J15Rik	NS	0.0226422	0.0160334	0.000726174	0.0371824	0.64331	1		1190003J15Rik	NS	4.26828e-05	0.000260347	NA
1110020A21Rik	NS	0.0183803	0.0132246	0.340634	0.452421	0.722837	1		1110020A21Rik	NS	0.0191443	0.00954608	0.423366	0.767716	0.476287	0.819726		1190002N15Rik	NS	0.0488602	0.0586362	0.498479	0.591791	0.395967	0.557554		1190002N15Rik	NS	0.107877	0.265861	0.0617034	0.399484	0.00961272	0.176079		1190005F20Rik	NS	0.18132	0.185119	0.0165991	0.150127	NA	NA		1190005F20Rik	NS	0.0874364	0.18681	0.0267237
1110020G09Rik	NS	0.595647	0.745458	0.163354	0.262083	NA	NA		1110020G09Rik	NS	0.0854698	0.02506	0.237173	0.580256	0.00909303	0.10231		1190003J15Rik	DZ	0.000443336	0.000722194	9.26098e-06	7.18507e-05	0.00122137	0.00488102		1190003J15Rik	NS	0.000339463	0.000295663	NA	NA	0.704569	0.950726		1190005I06Rik	NS	0.00970329	0.0120898	0.604525	0.803817	0.293553	0.950281		1190005I06Rik	NS	0.00492286	0	NA
1110021J02Rik	NS	0.0586888	0.0668584	0.102513	0.185265	NA	NA		1110021J02Rik	NS	0.0666937	0.071016	0.0644217	0.282803	0.099596	0.419208		1190005F20Rik	NS	0.131058	0.18823	0.0246226	0.0580122	0.0642385	0.141784		1190005F20Rik	NS	0.0538331	0.0555129	0.849237	0.989317	0.32528	0.810011		1190007F08Rik	NS	0.112734	0.165432	0.180767	0.449396	NA	NA		1190007F08Rik	NS	0.150333	0.180381	0.0104357
1110021L09Rik	NS	0.0819818	0.0717246	0.771353	0.827901	NA	NA		1110021L09Rik	NS	0.0169877	0.03468	0.873158	1	0.630722	0.894406		1190005I06Rik	NS	0.000724218	0.000568677	0.948308	0.967815	0.619798	0.749713		1190005I06Rik	NS	0.371463	0.310585	0.0755294	0.435771	0.562301	0.910278		1190007I07Rik	NS	0.151608	0.130681	0.738994	0.88133	NA	NA		1190007I07Rik	NC	0.0972991	0.1057	0.000193671
1110028C15Rik	NC	0.0720083	0.137732	3.2499e-06	7.31834e-05	NA	NA		1110028C15Rik	NS	0.0587459	0.114133	0.377923	0.72999	0.0822054	0.379488		1190007F08Rik	NS	0.0619541	0.0740763	0.57487	0.657349	0.048471	0.113362		1190007F08Rik	NS	0.384959	0.3683	0.386613	0.809711	0.970548	1		1200009I06Rik	NS	0.029676	0.0460313	0.804434	0.914515	NA	NA		1200009I06Rik	NC	0.157037	0.147075	0.00106026
1110028F11Rik	NS	0.00257707	0.0065724	0.180721	0.28235	0.125718	0.698257		1110028F11Rik	NS	0	0	NA	NA	1	1		1190007I07Rik	NS	0.0467866	0.0410404	0.357326	0.459282	0.183755	0.321553		1190007I07Rik	NS	0.0286231	0.0374444	0.989316	0.999999	0.469552	0.883859		1200011I18Rik	NS	0.0958982	0.0923923	0.426861	0.680226	NA	NA		1200011I18Rik	DP	0.128908	0.131538	0.00395276
1110031I02Rik	DB	0.186809	0.205384	9.48463e-07	3.108e-05	NA	NA		1110031I02Rik	NS	0.167334	0.094582	0.127338	0.4182	0.026612	0.19605		1200009I06Rik	NS	0.00475643	0.00251141	0.617195	0.694375	0.458601	0.616533		1200009I06Rik	NS	0	0.000476824	NA	NA	0.864901	0.97737		1200011M11Rik	NS	0.0740573	0.0245036	0.683439	0.851174	0.504592	0.950281		1200011M11Rik	DM	0.0511737	0.12875	0.0011095
1110032A03Rik	NC	0.377622	0.221503	6.30759e-06	0.000119523	NA	NA		1110032A03Rik	NS	0.103172	0.121966	0.93831	1	0.651888	0.899184		1200011I18Rik	NS	0.0629448	0.0689188	0.797988	0.849626	0.906696	0.95387		1200011I18Rik	NS	0.0942594	0.0739357	0.15045	0.569268	0.855983	0.97737		1200014J11Rik	NS	0.0748723	0.103773	0.59023	0.793227	NA	NA		1200014J11Rik	DM	0.0857311	0.173306	1.10372e-06
1110032F04Rik	NS	0.000507749	0.00477529	0.377251	0.48863	0.99516	1		1110032F04Rik	NS	0	9.56177e-05	NA	NA	0.567718	0.871121		1200011M11Rik	NS	0.0482879	0.0844443	0.0892386	0.158741	0.0818799	0.172439		1200011M11Rik	NS	0.0266979	0.0503171	0.777583	0.972081	0.653272	0.943356		1200016B10Rik	NS	0.101733	0.0730357	0.53875	0.760296	NA	NA		1200016B10Rik	NS	0.182537	0.176368	0.347023
1110034A24Rik	NC	0.0597944	0.0724295	0.00455106	0.016871	NA	NA		1110034A24Rik	NS	0.042027	0.0400542	0.900264	1	0.318259	0.714286		1200014J11Rik	NS	0.190137	0.206277	0.0243977	0.0576118	0.50301	0.655137		1200014J11Rik	NS	0.061311	0.0918494	0.667742	0.934552	0.36447	0.833725		1300001I01Rik	NS	0.715744	0.739218	0.720439	0.871734	NA	NA		1300001I01Rik	NS	0.0414558	0.0213509	0.549235
1110034B05Rik	NS	0.0923346	0.0741244	0.0107719	0.0332589	NA	NA		1110034B05Rik	NS	0.0456653	0.0558466	0.59297	0.878543	0.237688	0.633986		1200016B10Rik	NS	0.095064	0.0758856	0.000912915	0.00387326	0.741269	0.840788		1200016B10Rik	DE	0.136361	0.077575	0.0147266	0.189706	0.246537	0.741952		1300002E11Rik	NS	0.11848	0.0880297	0.0437017	0.233633	NA	NA		1300002E11Rik	NS	0.137992	0.165282	0.239232
1110034G24Rik	NC	0.0707167	0.119007	0.00541209	0.0194455	NA	NA		1110034G24Rik	NS	0.481329	0.566833	0.0116489	0.0958191	0.0436999	0.262595		1300001I01Rik	DZ	0.0239155	0.0459193	0.146059	0.231167	5.62954e-07	4.66317e-06		1300001I01Rik	NS	0.0168173	0.0608718	0.00723912	0.119898	0.294269	0.788383		1300010F03Rik	NS	0.760634	0.64448	0.177817	0.445566	NA	NA		1300010F03Rik	DM	0.0490125	0.0900673	3.1062e-09
1110037F02Rik	NS	0.0732598	0.101877	0.097615	0.178667	NA	NA		1110037F02Rik	NS	0.142327	0.132074	0.00270067	0.0328543	0.188993	0.573217		1300002E11Rik	NS	0.0519395	0.0427628	0.526809	0.615378	0.026584	0.0690416		1300002E11Rik	NS	0.0684955	0.0673831	0.701947	0.945408	0.713034	0.953378		1300014I06Rik	NS	0.204366	0.217362	0.0532733	0.256047	NA	NA		1300014I06Rik	NS	0.959856	0.835503	0.494605
1110038B12Rik	NS	0.0703603	0.0423315	0.00182838	0.00831865	0.549736	1		1110038B12Rik	NS	0.13737	0.091545	0.0595264	0.272154	0.764877	0.95021		1300010F03Rik	DZ	0.0277881	0.0516199	0.0592031	0.115969	0.00065907	0.00284151		1300010F03Rik	NS	0.0655223	0.0970384	0.0970713	0.492212	0.00405618	0.10735		1300018I17Rik	NS	0.193054	0.146186	0.113618	0.357108	NA	NA		1300018I17Rik	NC	0.0487517	0.112779	0.000290777
1110038D17Rik	NS	0.00497982	0.0472275	0.33523	0.447941	0.461995	1		1110038D17Rik	NS	0.0451324	0.0341655	0.220388	0.562134	0.397337	0.768531		1300014I06Rik	DE	0.120354	0.144416	0.000226958	0.00116894	0.0207624	0.0559211		1300014I06Rik	NS	0.000948935	0.00501858	0.743715	0.959623	0.459162	0.878686		1300018J18Rik	NS	0.119556	0.131547	0.257065	0.529115	NA	NA		1300018J18Rik	NS	0.0948264	0.022991	0.00354504
1110038F14Rik	NS	0.12927	0.1171	0.250849	0.360984	NA	NA		1110038F14Rik	DM	0.298605	0.191413	5.52839e-05	0.00139807	0.471663	0.81625		1300017J02Rik	NS	8.62886e-05	9.14624e-05	0.375211	0.47588	0.252491	0.406837		1300017J02Rik	NS	0	0.00143373	NA	NA	0.563228	0.910278		1500001M20Rik	NS	0.202192	0.109164	0.0169889	0.151942	NA	NA		1500001M20Rik	NS	0.0878358	0.0468102	0.0438388
1110046J04Rik	DE	0.0115913	0.0366115	2.25078e-06	5.67556e-05	NA	NA		1110046J04Rik	NS	0.00681445	0.00672306	0.979363	1	0.96301	1		1300018I17Rik	DZ	0.0790566	0.142302	0.208502	0.305239	4.2176e-12	7.54421e-11		1300018I17Rik	NS	0.0660225	0.110186	0.324791	0.760816	0.350688	0.827576		1500002O20Rik	NS	0.00674744	0.0271014	0.00541973	0.0912902	0.946687	1		1500002O20Rik	NS	0.110469	0.120268	0.106245
1110049F12Rik	DB	0.412298	0.314687	0.000425695	0.00269336	NA	NA		1110049F12Rik	NS	0.278566	0.301036	0.247443	0.593914	0.997456	1		1300018J18Rik	NS	0.124782	0.144059	0.124398	0.204922	0.769881	0.861964		1300018J18Rik	NS	0.396004	0.361485	0.0918054	0.479137	0.417625	0.859965		1500003O03Rik	NS	0.45896	0.522817	0.51462	0.743928	NA	NA		1500003O03Rik	NS	1.04274	1.00547	0.0380552
1110050K14Rik	NS	0.00328294	0	NA	NA	0.2501	0.848008		1110050K14Rik	NS	0.0563402	0.0872547	0.663428	0.917463	0.152158	0.520348		1500001M20Rik	NS	0.0507575	0.0524649	0.159916	0.248838	0.967881	0.990199		1500001M20Rik	NS	0.121298	0.0796642	0.658913	0.931708	0.125067	0.583952		1500004A13Rik	NS	0.0102564	0.000233016	0.999633	1	0.721446	1		1500004A13Rik	NS	0.00558226	0	NA
1110051M20Rik	DM	0.58985	0.505831	0.00431842	0.0161987	NA	NA		1110051M20Rik	NS	0.0553211	0.0386996	0.188587	0.516958	0.280373	0.680372		1500002O20Rik	NS	0.116348	0.138513	0.31573	0.418281	0.712382	0.820774		1500002O20Rik	NS	0.119116	0.164334	0.0104779	0.154546	0.35348	0.829695		1500009L16Rik	NS	0.0270282	0.0419577	0.944839	0.983563	0.47138	0.950281		1500009L16Rik	NS	0.0011783	0	NA
1110054M08Rik	NC	0.105199	0.129261	0.00198126	0.008857	NA	NA		1110054M08Rik	NS	0.0307113	0.0158	0.442063	0.7788	0.994654	1		1500003O03Rik	DB	0.117842	0.162284	0.00183479	0.00699762	0.121968	0.234707		1500003O03Rik	NS	0.339884	0.428123	0.17523	0.60307	0.146417	0.622251		1500010J02Rik	NS	0.13324	0.127972	0.968244	0.992373	NA	NA		1500010J02Rik	DM	0.0760227	0.092052	0.00252452
1110054O05Rik	NS	0.0918067	0.0788434	0.56908	0.661827	NA	NA		1110054O05Rik	NS	0.109474	0.0699414	0.484216	0.813858	0.0744202	0.359295		1500004A13Rik	NS	0.00979919	0.0132364	0.520626	0.609678	0.141681	0.26392		1500004A13Rik	NS	0.335949	0.344117	0.012438	0.170246	0.256631	0.75015		1500011B03Rik	NS	0.0258062	0.0197202	0.677596	0.847973	0.129602	0.950281		1500011B03Rik	NS	0.0315205	0.0249094	0.115602
1110057K04Rik	DM	0.140317	0.214394	0.000685567	0.0039022	NA	NA		1110057K04Rik	NS	0.108187	0.170828	0.997913	1	0.280607	0.680372		1500009C09Rik	NS	0.000715457	1.03447e-05	NA	NA	0.99877	1		1500009C09Rik	NS	0.00481794	0.0114345	0.537599	0.88278	0.877458	0.981322		1500011H22Rik	NS	0.180845	0.13194	0.0354089	0.212354	NA	NA		1500011H22Rik	NC	0.21278	0.293755	0.000234641
1110058L19Rik	NC	0.329889	0.259436	9.80868e-05	0.000894825	NA	NA		1110058L19Rik	DZ	0.273461	0.134599	0.00798602	0.0728449	0.000121825	0.00567358		1500010J02Rik	NS	1.10468	1.10875	1.90963e-06	1.7258e-05	0.501344	0.654129		1500010J02Rik	NS	0.0221867	0.0813692	0.124731	0.535148	0.110818	0.55578		1500011K16Rik	NS	0.339206	0.268778	0.00123742	0.0467744	NA	NA		1500011K16Rik	NS	0.229392	0.180151	0.467496
1110059E24Rik	NS	0.129265	0.147283	0.257584	0.368083	NA	NA		1110059E24Rik	NS	0.20018	0.161936	0.0594305	0.272015	0.530451	0.852973		1500011B03Rik	NS	0.0577883	0.0526244	0.197423	0.292463	0.655756	0.778217		1500011B03Rik	NS	0.474732	0.404779	0.396382	0.813972	0.11071	0.555738		1500012F01Rik	NS	0.0629707	0.0624722	0.229743	0.500621	NA	NA		1500012F01Rik	NS	0.193016	0.159175	0.0970566
1110059G10Rik	NS	0.114375	0.0616649	0.0873046	0.164744	NA	NA		1110059G10Rik	NS	0.083776	0.142198	0.61768	0.894889	0.252101	0.650253		1500011H22Rik	NS	0.0619643	0.0593195	0.153183	0.240431	0.178066	0.31406		1500011H22Rik	NS	0.301883	0.205406	0.0794261	0.446839	0.0492471	0.395628		1500015A07Rik	NS	0.0183401	0.00499147	0.657334	0.835931	0.817081	1		1500015A07Rik	NS	0.0232943	0.0279463	0.870198
1110065P20Rik	NS	0.153925	0.188747	0.0185043	0.0501853	NA	NA		1110065P20Rik	NS	0.0477383	0.0495579	0.905342	1	0.168801	0.547168		1500011K16Rik	DB	0.103637	0.0612346	1.37335e-13	3.61631e-12	0.00505305	0.0167863		1500011K16Rik	NS	0.123606	0.125696	0.183522	0.614954	0.209767	0.705321		1500015O10Rik	NS	0	0	NA	NA	1	1		1500015O10Rik	NS	0.0142986	0.00734615	0.165708
1110067D22Rik	DE	0.149695	0.269514	0.000204055	0.00155777	NA	NA		1110067D22Rik	NS	0.064542	0.129077	0.486294	0.81498	0.00784757	0.0933206		1500012F01Rik	NS	0.0559358	0.0646589	0.211797	0.308839	0.096372	0.196085		1500012F01Rik	NS	0.0715171	0.0784591	0.97427	0.999999	0.974035	1		1500017E21Rik	NS	0.0705147	0.142872	0.00505403	0.0891006	NA	NA		1500017E21Rik	NS	0	0	NA
1190002H23Rik	NS	1.75336	1.59788	0.042595	0.0953618	NA	NA		1190002H23Rik	NS	1.83501	1.94322	0.733126	0.950925	0.718674	0.930289		1500015A07Rik	DM	0.0479473	0.0227729	0.000139683	0.000770316	0.0292613	0.0747603		1500015A07Rik	NS	0	0.019996	NA	NA	0.0931726	0.5207		1500031L02Rik	NS	0.149843	0.149646	0.298083	0.570592	NA	NA		1500031L02Rik	NS	0.0909324	0.158326	0.960494
1190002N15Rik	NS	0.0183031	0.0500178	0.432956	0.541213	NA	NA		1190002N15Rik	NS	0.00814422	0.0330627	0.866694	0.999756	0.0272348	0.198909		1500015L24Rik	NS	4.7639e-06	1.60946e-05	NA	NA	0.825683	0.900327		1500015L24Rik	NS	0.140607	0.0964168	0.358088	0.789993	0.0865659	0.506423		1500032L24Rik	NS	1.1803	1.20444	0.879636	0.951126	NA	NA		1500032L24Rik	NS	0.726124	0.619917	0.0542256
1190003J15Rik	NS	0.0293352	0.000595732	0.0402607	0.091282	0.140174	0.740877		1190003J15Rik	NS	0.0100897	0.00120015	0.374681	0.728258	0.0458746	0.269667		1500015O10Rik	DM	0.000168925	0.00057774	0.00367261	0.0125567	0.0716965	0.154884		1500015O10Rik	NS	0.000363245	0.000201401	0.646467	0.92815	0.154029	0.635634		1520402A15Rik	NS	0.0424736	0.0194588	0.0346608	0.21052	NA	NA		1520402A15Rik	NS	0	0	NA
1190005F20Rik	NS	0.111971	0.152592	0.0231293	0.0595551	NA	NA		1190005F20Rik	NS	0.0566003	0.071498	0.660694	0.916203	0.5286	0.852156		1500031L02Rik	NS	0.0229646	0.0196512	0.636113	0.711383	0.232097	0.382724		1500031L02Rik	NS	0.037318	0.0554679	0.352558	0.786112	0.941221	1		1600002D24Rik	NS	0.000336701	0	NA	NA	0.514929	0.950281		1600002D24Rik	NS	0	0	NA
1190005I06Rik	NS	0.355656	0.316567	0.158617	0.256228	NA	NA		1190005I06Rik	NS	0.00314225	0.00240831	NA	NA	0.956118	1		1500032L24Rik	DB	0.285318	0.205995	1.5361e-10	2.89773e-09	1.98297e-05	0.000121267		1500032L24Rik	NS	0.913912	0.750938	0.0800625	0.448094	0.0469304	0.388073		1600002H07Rik	NS	0.042515	0.0392432	0.560566	0.77591	0.575404	0.990278		1600002H07Rik	DZ	0.0672054	0.000605405	0.48383
1190007F08Rik	NS	0.0493311	0.0785602	0.0429659	0.0959602	NA	NA		1190007F08Rik	NS	0.000395806	0.00111949	0.963945	1	0.588458	0.880206		1520402A15Rik	NS	0.00424918	0.0024726	0.18878	0.282435	0.548949	0.69285		1520402A15Rik	NS	0.0515972	0.0655749	0.304246	0.743167	0.151034	0.631246		1600002K03Rik	NS	0.08056	0.0330599	0.146977	0.406313	NA	NA		1600002K03Rik	NS	0.0931055	0.066117	0.840429
1190007I07Rik	NS	0.0443953	0.0717725	0.140551	0.234742	NA	NA		1190007I07Rik	NS	0.0480685	0.0213809	0.00971696	0.0837427	0.170538	0.549534		1600002H07Rik	NS	0.0397672	0.019817	0.0523424	0.104962	0.01015	0.0307157		1600002H07Rik	NS	0.0330166	0.0371874	0.361357	0.792161	0.904874	0.991118		1600010M07Rik	NS	0	0	NA	NA	1	1		1600010M07Rik	NS	0	0	NA
1200009I06Rik	NS	0.0343046	0.0647332	0.623872	0.707425	NA	NA		1200009I06Rik	NS	0.00115807	2.81862e-05	NA	NA	0.748135	0.944735		1600002K03Rik	NS	0.0677992	0.0668639	0.0817515	0.148375	0.582678	0.719588		1600002K03Rik	NS	0.0385407	0.0259204	0.968945	0.999999	0.706212	0.950784		1600012F09Rik	NS	0.642541	0.615577	0.191911	0.460586	NA	NA		1600012F09Rik	DM	0.217853	0.217352	2.25291e-06
1200011I18Rik	NS	0.0713117	0.0545454	0.103752	0.1868	0.121828	0.687668		1200011I18Rik	NS	0.122614	0.172204	0.777669	0.971834	0.168228	0.546561		1600010M07Rik	NS	0.0842864	0.0615277	0.000154755	0.000841344	0.134422	0.253336		1600010M07Rik	NS	0	1.53212e-05	NA	NA	0.832464	0.97737		1600012H06Rik	NS	0.0963284	0.0967748	0.401893	0.659744	NA	NA		1600012H06Rik	NS	0.313722	0.400503	0.0952091
1200011M11Rik	NS	0.00366361	0.0363304	0.182125	0.284001	0.32743	0.880323		1200011M11Rik	NS	0.0162132	0.0462153	0.150393	0.459692	0.714071	0.928331		1600012F09Rik	DZ	0.188066	0.165237	0.108986	0.185431	0.006782	0.0216802		1600012F09Rik	NS	0.266779	0.211141	0.630179	0.922962	0.152852	0.633288		1600014C10Rik	NS	0.437128	0.428217	0.853351	0.938817	NA	NA		1600014C10Rik	NS	0.135462	0.165611	0.920735
1200014J11Rik	DB	0.0213913	0.113486	2.9004e-08	2.92016e-06	NA	NA		1200014J11Rik	NS	0.0642051	0.108941	0.622608	0.897865	0.415693	0.779622		1600012H06Rik	DZ	0.271497	0.291618	0.00162319	0.00631064	0.00221283	0.00820494		1600012H06Rik	NS	0.179499	0.202951	0.528273	0.877616	0.60729	0.9263		1600015I10Rik	NS	0	0	NA	NA	1	1		1600015I10Rik	NS	0	0	NA
1200016B10Rik	NS	0.0825379	0.0952774	0.150323	0.246849	NA	NA		1200016B10Rik	NS	0.138089	0.105408	0.040578	0.213973	0.193426	0.579897		1600014C10Rik	NS	0.191574	0.229213	0.129917	0.211701	0.0126675	0.0368996		1600014C10Rik	NS	0.0923698	0.0638388	0.462129	0.850939	0.253079	0.746324		1600020E01Rik	NS	0.0537394	0.0438721	0.0444355	0.235791	0.520582	0.950281		1600020E01Rik	NS	0.0490974	0.0379885	0.318006
1300001I01Rik	DE	0.0953743	0.215089	1.576e-08	1.9727e-06	NA	NA		1300001I01Rik	NS	0.0487745	0.0362247	0.664507	0.918256	0.651157	0.899184		1600014C23Rik	NS	0	0	NA	NA	1	1		1600014C23Rik	NS	0	0	NA	NA	1	1		1600021P15Rik	NS	0.0328025	0.00463117	0.614077	0.808951	0.600451	1		1600021P15Rik	DM	0.000967127	0.0392405	2.51974e-05
1300002E11Rik	NS	0.0916764	0.119853	0.18219	0.284038	NA	NA		1300002E11Rik	NS	0.170212	0.116171	0.0414087	0.217237	0.02056	0.168908		1600020E01Rik	DZ	0.0209775	0.0459906	0.672873	0.744874	1.04497e-08	1.16978e-07		1600020E01Rik	NS	0.0811853	0.0570242	0.041826	0.332675	0.650305	0.941931		1600027N09Rik	NC	0.121056	0.0818596	4.69615e-05	0.00815607	NA	NA		1600027N09Rik	DM	0.0479436	0.025983	0.000263418
1300010F03Rik	DE	0.124888	0.170056	3.59301e-07	1.60519e-05	NA	NA		1300010F03Rik	NS	0.105288	0.121638	0.782728	0.972505	0.432583	0.791263		1600021P15Rik	NS	0.000697244	0.00411325	0.121593	0.201245	0.159931	0.289779		1600021P15Rik	NS	0.00289024	0.0146269	0.89801	0.999122	0.220324	0.71716		1600029D21Rik	NS	0.000919421	0.00834672	0.682058	0.850585	0.77831	1		1600029D21Rik	NS	0.00119514	0.00111829	0.879117
1300014I06Rik	NS	0.0274281	0.0270928	0.020546	0.0543643	NA	NA		1300014I06Rik	NS	0.286918	0.390774	0.40775	0.754219	0.754632	0.947121		1600027N09Rik	NS	0.0622286	0.0695971	0.464379	0.56094	0.358103	0.518744		1600027N09Rik	NS	0.0621285	0.0596335	0.161992	0.585192	0.572672	0.913343		1700001C19Rik	NS	0	0	NA	NA	1	1		1700001C19Rik	NS	0.00304261	0	NA
1300017J02Rik	DM	0.0850097	0.0242446	0.000603257	0.00351432	NA	NA		1300017J02Rik	NS	0.000439223	0	NA	NA	0.168975	0.547357		1600029D21Rik	DM	0.0038138	0.00643716	4.50241e-06	3.74518e-05	1.79481e-15	4.77927e-14		1600029D21Rik	NS	0.00751151	0.00368741	0.245056	0.686468	0.0109664	0.187784		1700001D01Rik	NS	0	0	NA	NA	1	1		1700001D01Rik	NS	0	0	NA
1300018I17Rik	NS	0.053252	0.0444118	0.477149	0.581893	0.621811	1		1300018I17Rik	NS	0.0722863	0.0555425	0.0266109	0.164285	0.489866	0.827668		1600029I14Rik	NS	0	0.000108219	NA	NA	0.469515	0.626539		1600029I14Rik	NS	0	0	NA	NA	1	1		1700001G11Rik	NS	0.00195921	0.00525018	0.180709	0.449396	0.208197	0.950281		1700001G11Rik	NS	0.000123227	0	NA
1300018J18Rik	NC	0.0683683	0.133376	0.00393741	0.015021	NA	NA		1300018J18Rik	NS	0.127484	0.162701	0.0433841	0.222543	0.412543	0.778107		1700001C02Rik	NS	0	0	NA	NA	1	1		1700001C02Rik	NS	0	0	NA	NA	1	1		1700001G17Rik	NS	0.000106592	0	NA	NA	0.519566	0.950281		1700001G17Rik	NS	0	0	NA
1500001M20Rik	NS	0.0983882	0.0524183	0.0949566	0.175279	0.298242	0.863414		1500001M20Rik	NS	0.128813	0.0572717	0.0951548	0.356006	0.0200872	0.166283		1700001C19Rik	NS	0.0263724	0.0202308	0.260678	0.361238	0.191851	0.333022		1700001C19Rik	NS	0	0	NA	NA	1	1		1700001K19Rik	NS	0	0	NA	NA	1	1		1700001K19Rik	NS	0.0218898	0.0568641	0.355808
1500002O20Rik	NS	0.0306098	0.0985401	0.0192982	0.0517824	NA	NA		1500002O20Rik	NS	0.0559858	0.0661285	0.854182	0.996647	0.810514	0.969048		1700001D01Rik	NS	0.000569507	0.000285567	NA	NA	0.422366	0.581787		1700001D01Rik	NS	0	0.00239657	NA	NA	0.348803	0.826149		1700001K23Rik	NS	0	0	NA	NA	1	1		1700001K23Rik	NS	0	0	NA
1500003O03Rik	NS	0.259788	0.261027	0.0161062	0.0450895	NA	NA		1500003O03Rik	NS	0.357545	0.456674	0.242892	0.58948	0.442552	0.797919		1700001G11Rik	NS	0.00362682	0.00282886	0.229476	0.327773	0.942194	0.973522		1700001G11Rik	NS	0.0140121	0.00556935	0.704723	0.945615	0.0703924	0.461675		1700001L05Rik	NS	0	0	NA	NA	1	1		1700001L05Rik	NS	0.00331945	0.00221995	NA
1500004A13Rik	NS	0.0436959	0.0471624	2.1645e-05	0.00029455	0.175144	0.830652		1500004A13Rik	NS	0.0106085	0.00828708	0.345587	0.699589	0.996658	1		1700001G17Rik	NS	0.00384546	0.00940168	0.783273	0.838026	0.127002	0.242376		1700001G17Rik	NS	0	0.00120902	NA	NA	0.651203	0.942303		1700001O22Rik	NS	0.000437807	8.28471e-05	0.852721	0.938817	0.557912	0.982367		1700001O22Rik	NS	0	0	NA
1500009C09Rik	NS	0.247459	0.331246	0.240838	0.350388	NA	NA		1500009C09Rik	NS	0.000180628	0.000518465	NA	NA	0.594357	0.882765		1700001K19Rik	NS	0.00202238	0.00500325	0.116582	0.194581	0.0131445	0.0380279		1700001K19Rik	NS	0.0127095	0.00630671	0.99975	0.999999	0.194791	0.689093		1700001P01Rik	NS	0	0.00195924	NA	NA	0.436587	0.950281		1700001P01Rik	NS	0	0	NA
1500010J02Rik	NS	0.0594121	0.0520543	0.485551	0.5895	0.727913	1		1500010J02Rik	NS	0.0521485	0.0611682	0.419822	0.764476	0.291269	0.69069		1700001K23Rik	NS	0.00283895	0.00207867	0.160988	0.249997	0.720557	0.826192		1700001K23Rik	NS	0.00189477	0.00172337	NA	NA	0.60468	0.9263		1700003E16Rik	NS	0.0142736	0.0381311	0.243118	0.514161	NA	NA		1700003E16Rik	NS	0	0	NA
1500011B03Rik	NS	0.114986	0.139665	0.094654	0.174814	NA	NA		1500011B03Rik	NS	0.0750313	0.0685518	0.0600109	0.273157	0.942358	1		1700001L05Rik	NS	0.00395235	0.0107889	0.646467	0.720836	0.0106567	0.0319827		1700001L05Rik	NS	0.00718797	3.53893e-05	NA	NA	0.189098	0.6843		1700003F12Rik	NS	0	0.00104003	NA	NA	0.407266	0.950281		1700003F12Rik	NS	0	0	NA
1500011H22Rik	NC	0.49704	0.401423	0.000290468	0.00201386	NA	NA		1500011H22Rik	NS	0.20138	0.182796	0.775898	0.970638	0.339002	0.729494		1700001L19Rik	NS	0.000737255	4.79343e-05	NA	NA	0.586752	0.722879		1700001L19Rik	NS	0.00696606	0.000566242	NA	NA	0.234162	0.729097		1700007G11Rik	NS	0	0	NA	NA	1	1		1700007G11Rik	NS	0.00707697	0	NA
1500011K16Rik	NS	0.270506	0.20816	0.0113061	0.0345474	NA	NA		1500011K16Rik	DM	0.210353	0.104707	5.9158e-07	2.76797e-05	0.0795303	0.372207		1700001O22Rik	NS	1.92735e-05	0	NA	NA	0.17117	0.305035		1700001O22Rik	NS	0.00341261	0.00663283	NA	NA	0.801759	0.970109		1700007L15Rik	NS	0.0659521	0.0579214	0.12131	0.369536	NA	NA		1700007L15Rik	NS	0.00435839	0.012195	0.514711
1500012F01Rik	NC	0.0485375	0.0690559	1.3275e-05	0.000205392	NA	NA		1500012F01Rik	NS	0.117529	0.176244	0.285029	0.639628	0.164018	0.539547		1700001P01Rik	NS	0.00106859	1.18695e-05	NA	NA	0.0690966	0.150332		1700001P01Rik	NS	0.0185788	0.0119902	0.937503	0.999999	0.438281	0.86503		1700008J07Rik	NS	0.04333	0.0473274	0.232133	0.503523	NA	NA		1700008J07Rik	NC	0.0468341	0.104248	0.00131869
1500015A07Rik	NS	0.034083	0.00901387	0.176267	0.277369	0.0122393	0.297776		1500015A07Rik	NS	0.0412362	0.0286099	0.0992704	0.363435	0.625011	0.892196		1700003E16Rik	NS	0.000786901	3.20987e-06	NA	NA	0.176862	0.312426		1700003E16Rik	NS	0.00590698	0.00523154	NA	NA	0.785998	0.963814		1700008O03Rik	NS	0.00861571	0.000832433	0.637758	0.825419	0.402797	0.950281		1700008O03Rik	NS	0	0	NA
1500015L24Rik	NS	0	0	NA	NA	1	1		1500015L24Rik	NS	0	0	NA	NA	1	1		1700003F12Rik	NS	0.00724935	0.00910334	0.938206	0.959886	0.502669	0.654973		1700003F12Rik	NS	0	0.00100593	NA	NA	0.619508	0.9263		1700009P17Rik	NS	0.0230592	0.0258401	0.131086	0.384902	0.484135	0.950281		1700009P17Rik	NS	0.0104506	0	NA
1500015O10Rik	NS	0.130068	0.0712276	0.473224	0.578223	NA	NA		1500015O10Rik	NS	0.00028039	0.00058023	0.0713447	0.298635	0.908932	1		1700003G18Rik	NS	0.000375698	0.00100027	NA	NA	0.372556	0.533702		1700003G18Rik	NS	0	0.000282347	NA	NA	0.8273	0.97737		1700010I14Rik	NS	0	0	NA	NA	1	1		1700010I14Rik	NS	0.00014635	0	NA
1500031L02Rik	NS	0.235831	0.195456	0.0292281	0.0712698	NA	NA		1500031L02Rik	NS	0.0805017	0.0901807	0.917457	1	0.847788	0.985168		1700003M02Rik	NS	0	2.80304e-05	NA	NA	0.476895	0.632681		1700003M02Rik	NS	0	0	NA	NA	1	1		1700012B15Rik	NS	0.0137726	0.0103698	0.517422	0.745588	0.0825302	0.950281		1700012B15Rik	NS	0.0540709	0.00673619	0.103268
1500032L24Rik	NS	1.0432	0.862745	0.0259014	0.0649006	NA	NA		1500032L24Rik	DE	0.89211	0.581764	4.11509e-07	2.04112e-05	2.32033e-05	0.00179702		1700003M07Rik	NS	0	2.03419e-05	NA	NA	0.284477	0.441123		1700003M07Rik	NS	0.00250148	0.00455488	NA	NA	0.87107	0.978918		1700012D01Rik	NS	0.0475853	0.0376964	0.338721	0.607061	NA	NA		1700012D01Rik	NS	0.00173452	0.0186538	NA
1520402A15Rik	DM	0.114885	0.0801682	0.00318692	0.0127826	NA	NA		1520402A15Rik	NS	0.10017	0.150161	0.0983185	0.362571	0.0367069	0.23897		1700007G11Rik	NS	0.000312616	0.000726127	NA	NA	0.592758	0.727736		1700007G11Rik	NS	0.00651639	0	NA	NA	0.0931145	0.520668		1700012D14Rik	NS	0.0101314	0.00756076	0.0413238	0.227537	0.649133	1		1700012D14Rik	NS	0.0370829	0.049853	0.0889727
1600002H07Rik	NS	0.0276747	0.0229329	0.0474132	0.103578	0.116512	0.680102		1600002H07Rik	NS	0.0420375	0.0478192	0.23649	0.579173	0.210303	0.600973		1700007J10Rik	NS	0.000270323	0.00228423	NA	NA	0.164971	0.297006		1700007J10Rik	NS	0	0.000991384	NA	NA	0.745233	0.958291		1700013N18Rik	NS	0	0.000343798	NA	NA	0.436587	0.950281		1700013N18Rik	NS	0	0	NA
1600002K03Rik	NS	0.0250326	0.0275796	0.249581	0.359494	NA	NA		1600002K03Rik	NS	0.0274805	0.040316	0.947041	1	0.638867	0.895925		1700007K13Rik	NS	5.49944e-06	6.44297e-06	NA	NA	0.824706	0.89984		1700007K13Rik	NS	0	0.000335218	NA	NA	0.668808	0.945138		1700015E13Rik	NS	0	0.000105272	NA	NA	0.410666	0.950281		1700015E13Rik	NS	0	0	NA
1600010M07Rik	NS	0	0	NA	NA	1	1		1600010M07Rik	NS	0.000590372	0	NA	NA	0.423869	0.786353		1700007L15Rik	NS	0.0150562	0.0167343	0.853315	0.89222	0.676795	0.794963		1700007L15Rik	NS	0.0210132	0.019403	0.124398	0.534751	0.0657707	0.447734		1700017B05Rik	NS	0.054851	0.0493239	0.00871241	0.114013	0.345002	0.950281		1700017B05Rik	NS	0.0304946	0.0896622	0.909403
1600012F09Rik	NS	0.322855	0.333805	0.507817	0.609029	NA	NA		1600012F09Rik	NS	0.262613	0.186246	0.263789	0.615525	0.0266775	0.196101		1700008J07Rik	NS	0.0346298	0.0498236	0.44402	0.540953	0.00939005	0.0287871		1700008J07Rik	NS	0.023125	0.0421919	0.735531	0.958027	0.635026	0.933706		1700018G05Rik	NS	0	0	NA	NA	1	1		1700018G05Rik	NS	0	0	NA
1600012H06Rik	NS	0.203198	0.180193	0.779761	0.835119	NA	NA		1600012H06Rik	NS	0.20246	0.153385	0.496951	0.8216	0.00822398	0.0966666		1700008O03Rik	NS	0.00099611	0.00306877	0.236029	0.334808	0.133834	0.252478		1700008O03Rik	NS	0.000985541	0.004192	NA	NA	0.866293	0.977804		1700018L02Rik	NS	0.00616753	0.0114879	0.0129427	0.135676	0.64331	1		1700018L02Rik	NS	0.0080457	0.00840604	0.81489
1600014C10Rik	DE	0.0173533	0.0340205	0.000453084	0.00282294	0.174963	0.830652		1600014C10Rik	NS	0.121005	0.0578094	0.0230255	0.149921	0.233692	0.629839		1700008P20Rik	NS	0.00262539	0.00172167	0.815828	0.863445	0.403919	0.565101		1700008P20Rik	NS	0	0	NA	NA	1	1		1700018L24Rik	NS	0.0022314	0.00483537	0.884355	0.953821	0.690892	1		1700018L24Rik	NS	0	0	NA
1600014C23Rik	DB	0.00924683	0.0110853	0.00142663	0.00682799	0.796359	1		1600014C23Rik	NS	0	0	NA	NA	1	1		1700009J07Rik	NS	0.00886989	0.0146021	0.504799	0.597122	0.177856	0.313799		1700009J07Rik	NS	0	0	NA	NA	1	1		1700019A02Rik	NS	0.000102867	0	NA	NA	0.519871	0.950281		1700019A02Rik	NS	0	0	NA
1600020E01Rik	NS	0.0172983	0.0312479	0.0666458	0.133928	NA	NA		1600020E01Rik	NS	0.0756511	0.0421912	0.0394557	0.209844	0.0671461	0.33799		1700009P17Rik	NS	0.0134795	0.0201105	0.253247	0.353172	0.0268583	0.0695998		1700009P17Rik	NS	0.0119809	0.00850821	NA	NA	0.946136	1		1700019D03Rik	NS	0.0229304	0.00700725	0.30663	0.579009	0.712915	1		1700019D03Rik	NS	0.00020873	0	NA
1600021P15Rik	NS	0.0121016	0.028432	0.0271888	0.0674814	0.715225	1		1600021P15Rik	NS	0.000706946	0.00745066	0.49098	0.817714	0.794386	0.961821		1700010I14Rik	NS	0.0129802	0.0162307	0.0407467	0.0866278	0.0795012	0.168289		1700010I14Rik	NS	0	0.00625063	NA	NA	0.425705	0.863949		1700019E19Rik	NS	0.372593	0.388674	0.691216	0.856159	NA	NA		1700019E19Rik	NC	0.227385	0.0934026	9.98299e-06
1600027N09Rik	DM	0.126178	0.0502504	0.00299234	0.0121956	NA	NA		1600027N09Rik	NS	0.0668025	0.0610499	0.609289	0.889984	0.548138	0.863009		1700011E24Rik	NS	1.22585e-05	0.00136104	NA	NA	0.164897	0.296943		1700011E24Rik	NS	0	0.00118278	NA	NA	0.564761	0.910278		1700019G17Rik	NS	0.00317116	0.0047054	0.799538	0.913149	0.51142	0.950281		1700019G17Rik	NS	0	0	NA
1600029D21Rik	NS	0.0303393	0.00652169	0.0510786	0.109435	0.89294	1		1600029D21Rik	NS	0.00998243	0.00822434	0.830871	0.989848	0.0113991	0.117955		1700011H14Rik	NS	4.20388e-05	0.00049671	0.223992	0.321741	0.507722	0.658912		1700011H14Rik	NS	0	0.00261781	NA	NA	0.40258	0.854888		1700019L03Rik	NS	0.00233284	0.00514674	0.206677	0.476784	0.498792	0.950281		1700019L03Rik	NS	0.0106691	0	NA
1600029I14Rik	NC	0.0493649	0.0194181	0.00173823	0.00798908	NA	NA		1600029I14Rik	NS	0	0	NA	NA	1	1		1700011I03Rik	NS	0.00814244	0.00563584	0.0316087	0.0708219	0.562261	0.703945		1700011I03Rik	NS	0.00508739	0.000981952	NA	NA	0.40622	0.854888		1700019N12Rik	NS	0.0150615	0.034351	0.968629	0.992373	0.851492	1		1700019N12Rik	NS	0	0	NA
1700001C02Rik	NC	0.123788	0.0418272	0.000266979	0.00189836	NA	NA		1700001C02Rik	NS	0.00187138	0	NA	NA	0.589096	0.880642		1700011L22Rik	NS	0.000177234	0.00219431	0.395255	0.495225	0.0217501	0.0581604		1700011L22Rik	NS	0	0	NA	NA	1	1		1700020I14Rik	NS	0.697474	0.669053	0.485116	0.722446	NA	NA		1700020I14Rik	NS	0.465304	0.366229	0.35077
1700001C19Rik	NS	0	0	NA	NA	1	1		1700001C19Rik	NS	0.0311504	0.0271054	0.449132	0.785472	0.994175	1		1700012A16Rik	NS	0.00784208	0.008	0.582143	0.664207	0.684788	0.800394		1700012A16Rik	NS	0.022591	0.0173458	0.916846	0.999999	0.680837	0.945138		1700020O03Rik	NS	0.0424524	0.0722391	0.257065	0.529115	NA	NA		1700020O03Rik	NC	0.0303308	0.0602714	6.79048e-07
1700001D01Rik	NS	0.0100872	0.00534263	0.0746134	0.145948	0.671817	1		1700001D01Rik	NS	0.00570742	0.0167212	NA	NA	0.0640408	0.330371		1700012B09Rik	NS	0	5.44532e-05	NA	NA	0.476895	0.632681		1700012B09Rik	NS	0	0	NA	NA	1	1		1700021C14Rik	NS	0.0275102	0.0487418	0.306804	0.579009	NA	NA		1700021C14Rik	DM	0.0176036	0.0113066	6.57246e-06
1700001G11Rik	NS	0.00898813	0.00711727	0.261353	0.371673	0.665466	1		1700001G11Rik	NS	0	0	NA	NA	1	1		1700012B15Rik	NS	0.0394889	0.0274409	0.0174635	0.0444829	0.013857	0.0397128		1700012B15Rik	NS	0.0892584	0.0628591	0.693004	0.942299	0.00580174	0.130687		1700021F05Rik	NS	0.77749	0.63782	0.00729047	0.105807	NA	NA		1700021F05Rik	NS	0.179144	0.181038	0.141352
1700001G17Rik	NS	0.00072015	0.00810235	0.309227	0.42196	0.0276885	0.418226		1700001G17Rik	NS	0.00201024	0.00372087	NA	NA	0.874204	0.996614		1700012D01Rik	DZ	0.00277278	0.0104219	0.626055	0.702878	1.62229e-05	0.00010095		1700012D01Rik	NS	0	0.000476242	NA	NA	0.86431	0.97737		1700021K19Rik	NS	0.247768	0.174929	0.0359154	0.214292	NA	NA		1700021K19Rik	NC	0.0499764	0.0900997	0.00597301
1700001K19Rik	NS	0.000360121	0.00870195	0.990122	0.994057	0.464814	1		1700001K19Rik	NS	0.00429617	0.00581765	NA	NA	0.317849	0.713885		1700012D14Rik	NS	0.0314638	0.0263844	0.319117	0.421733	0.0448543	0.106189		1700012D14Rik	NS	0.00690724	0.0084728	0.786924	0.973385	0.867674	0.977894		1700023F06Rik	NS	0.00127506	0	NA	NA	0.5201	0.950281		1700023F06Rik	NS	0	0	NA
1700001K23Rik	NS	0	0.00217604	NA	NA	0.75818	1		1700001K23Rik	NS	0	0.00240413	NA	NA	0.370093	0.750415		1700012L04Rik	NS	0	0.000379886	NA	NA	0.349521	0.510578		1700012L04Rik	NS	0	4.13861e-05	NA	NA	0.857777	0.97737		1700024P16Rik	NS	0.00109773	0	NA	NA	0.516053	0.950281		1700024P16Rik	NS	0	0.000106243	NA
1700001L05Rik	NS	0	4.28571e-05	NA	NA	0.777941	1		1700001L05Rik	NS	4.17324e-05	0.00208373	NA	NA	0.862397	0.992039		1700013F07Rik	NS	2.09451e-05	2.13003e-05	NA	NA	0.365391	0.526851		1700013F07Rik	NS	0	0.000270449	NA	NA	0.86511	0.97737		1700025G04Rik	NS	0.389197	0.473035	0.865127	0.944943	NA	NA		1700025G04Rik	DM	0.102555	0.198906	1.16499e-09
1700001L19Rik	NS	0.0973932	0.037774	0.0792998	0.152899	NA	NA		1700001L19Rik	NS	0	0.00673617	NA	NA	0.360005	0.742658		1700013N18Rik	NS	0.00840519	0.0140274	0.0880461	0.157277	0.284267	0.440966		1700013N18Rik	NS	0	0.000203251	NA	NA	0.865285	0.97737		1700025K23Rik	NS	0.149598	0.0781072	0.0261251	0.183275	NA	NA		1700025K23Rik	DE	0.014112	0.000651414	0.000215372
1700001O22Rik	NS	0	0.00105509	NA	NA	0.767335	1		1700001O22Rik	NS	9.39665e-05	0.00959724	NA	NA	0.523084	0.849391		1700015E13Rik	NS	0.0191335	0.0221286	0.066236	0.126205	0.128511	0.244735		1700015E13Rik	NS	0	0.00354701	NA	NA	0.472529	0.883859		1700026J04Rik	NS	0.00466024	0	NA	NA	0.519566	0.950281		1700026J04Rik	NC	0.0401885	0.00686709	0.000402435
1700001P01Rik	NS	0.000838613	0.0109643	0.123427	0.2134	0.171924	0.830652		1700001P01Rik	NS	0.00486744	0.00181036	NA	NA	0.883229	1		1700016K19Rik	NS	0	7.05187e-05	NA	NA	0.43766	0.597621		1700016K19Rik	NS	0	0	NA	NA	1	1		1700026L06Rik	NS	0	0	NA	NA	1	1		1700026L06Rik	DM	0.0272116	0.0245769	0.00332085
1700003E16Rik	NC	0.0829342	0.0276185	0.000704649	0.00397983	NA	NA		1700003E16Rik	NS	0	0.000183351	NA	NA	0.645169	0.897879		1700017B05Rik	DB	0.581461	1.21256	0	0	3.13465e-23	1.54286e-21		1700017B05Rik	NS	0.0125128	0.00916235	NA	NA	0.489979	0.894724		1700028E10Rik	NS	0	0.000133792	NA	NA	0.407266	0.950281		1700028E10Rik	NS	0.00805574	0	NA
1700003F12Rik	NS	0.00640654	0.0110404	0.431149	0.539334	0.391742	0.96214		1700003F12Rik	NS	0	0	NA	NA	1	1		1700017J07Rik	NS	0.0010155	0.00295033	NA	NA	0.215443	0.363269		1700017J07Rik	NS	0	0	NA	NA	1	1		1700028J19Rik	NS	0.00603348	0	NA	NA	0.516107	0.950281		1700028J19Rik	NS	0.00950037	0	NA
1700003G18Rik	NS	0	0	NA	NA	1	1		1700003G18Rik	NS	0	0	NA	NA	1	1		1700018A04Rik	NS	0	0	NA	NA	1	1		1700018A04Rik	NS	0	0	NA	NA	1	1		1700028K03Rik	NS	0.0133035	0.000480252	0.739696	0.881789	0.00433199	0.672459		1700028K03Rik	DE	0.00375513	0.0061304	2.70576e-06
1700003M02Rik	NC	0.0841987	0.0358941	7.43028e-05	0.000728555	NA	NA		1700003M02Rik	NS	0	0.00173056	NA	NA	0.550438	0.863906		1700018L02Rik	NS	0.00558487	0.00549986	0.182404	0.274978	0.721576	0.826871		1700018L02Rik	NS	0.0222991	0.0211778	0.339787	0.775176	0.00595952	0.1327		1700029F09Rik	NS	0.0933579	0.0475523	0.00157076	0.0513675	NA	NA		1700029F09Rik	NS	0.125503	0.0554501	0.410102
1700003M07Rik	DM	0.137388	0.270761	0.0018604	0.00840323	NA	NA		1700003M07Rik	NS	0	0	NA	NA	1	1		1700019A02Rik	NS	0.00304096	0.00203741	0.565768	0.649003	0.413446	0.573775		1700019A02Rik	NS	0.00400102	0.000809332	0.699374	0.944084	0.0370769	0.346884		1700029G01Rik	NS	0.0423696	0.0556417	0.215093	0.485705	0.214548	0.950281		1700029G01Rik	NS	0.0446627	0.0456062	0.0519932
1700007G11Rik	NC	0.11489	0.0350324	9.43314e-05	0.000872016	NA	NA		1700007G11Rik	NS	0	0	NA	NA	1	1		1700019D03Rik	NS	0.0043896	0.00240933	0.133617	0.216349	0.0225283	0.0599367		1700019D03Rik	NS	0.0845684	0.0557162	0.648182	0.92815	0.300792	0.79239		1700029H14Rik	NS	0	0	NA	NA	1	1		1700029H14Rik	NS	0	0	NA
1700007J10Rik	NS	0.00103503	0	NA	NA	0.2501	0.848008		1700007J10Rik	NS	0.000313328	0.0040981	NA	NA	0.481732	0.821841		1700019E19Rik	DP	0.00909964	0.00802551	0.0149287	0.039244	0.0239362	0.0631101		1700019E19Rik	NS	0.303994	0.292374	0.519562	0.873051	0.126017	0.586772		1700029I15Rik	NS	0.00572899	0.000561165	0.495342	0.730648	0.520284	0.950281		1700029I15Rik	NS	0	0	NA
1700007K13Rik	NC	0.173153	0.0806356	7.45651e-07	2.64963e-05	NA	NA		1700007K13Rik	NS	2.91213e-05	0.000114299	NA	NA	0.779437	0.956548		1700019G17Rik	NS	0.000278809	0.00179285	0.674894	0.746484	0.1123	0.220695		1700019G17Rik	NS	0.0381124	0.0430752	0.671546	0.936289	0.976867	1		1700029J07Rik	NS	0.0186731	0.0320587	0.00557471	0.0924466	0.886	1		1700029J07Rik	NS	0.0332585	0	NA
1700007L15Rik	NS	0.00123349	0.00777286	0.00675895	0.0230678	0.057074	0.536496		1700007L15Rik	NS	0.00230905	0.00458906	0.164079	0.47989	0.192277	0.577942		1700019G24Rik	NS	0	7.24632e-06	NA	NA	0.477899	0.633682		1700019G24Rik	NS	0	2.62508e-05	NA	NA	0.865366	0.97737		1700030C10Rik	NS	0.0175579	0.000177339	0.548944	0.768103	0.0579921	0.950281		1700030C10Rik	NS	0.0109142	0	NA
1700008J07Rik	NC	0.0506517	0.0840275	0.00137509	0.0066431	NA	NA		1700008J07Rik	NS	0.0363186	0.031831	0.370139	0.725525	0.3709	0.750521		1700019L03Rik	NS	0.00175212	0.000187911	0.223992	0.321741	0.87631	0.934755		1700019L03Rik	NS	0.00490104	0.00208474	NA	NA	0.694401	0.946965		1700030F18Rik	NS	0	0	NA	NA	1	1		1700030F18Rik	NS	0	0	NA
1700008O03Rik	NS	0.00958228	0.0082196	0.296641	0.408719	0.328234	0.881423		1700008O03Rik	NS	0.000876326	6.90724e-05	NA	NA	0.355774	0.740827		1700019N12Rik	NS	0.000631849	0	NA	NA	0.26723	0.422747		1700019N12Rik	NS	0.0186951	0.00369118	0.927221	0.999999	0.0157581	0.227127		1700030J22Rik	NS	0	0	NA	NA	1	1		1700030J22Rik	NS	0	0	NA
1700008P20Rik	NS	0	0	NA	NA	1	1		1700008P20Rik	NS	0	0	NA	NA	1	1		1700020D05Rik	NS	0.000660317	0.000701794	0.996255	0.999603	0.989398	1		1700020D05Rik	NS	0	0.00138499	NA	NA	0.435235	0.865008		1700030K09Rik	NS	0.0395046	0.0385021	0.445222	0.694501	NA	NA		1700030K09Rik	NC	0.0978763	0.108145	5.1418e-07
1700009J07Rik	NS	0	0	NA	NA	1	1		1700009J07Rik	NS	0	0	NA	NA	1	1		1700020I14Rik	DZ	0.204832	0.131393	2.42648e-05	0.000166776	9.07698e-09	1.02438e-07		1700020I14Rik	NS	0.151698	0.136538	0.9283	0.999999	0.242488	0.738218		1700034H14Rik	NS	0.595633	0.457659	0.0100629	0.121207	NA	NA		1700034H14Rik	DM	0.124253	0.243498	7.93074e-05
1700009P17Rik	NS	0.11782	0.067713	0.336954	0.449293	NA	NA		1700009P17Rik	NS	0	5.79575e-05	NA	NA	0.615257	0.890436		1700020L24Rik	NS	0.000511241	0.00102954	0.998266	1	0.760303	0.855194		1700020L24Rik	NS	0.0148946	0.0234047	0.538805	0.883057	0.853237	0.97737		1700034H15Rik	NS	0	0	NA	NA	1	1		1700034H15Rik	NS	0	0.0004599	NA
1700010I14Rik	DM	0.00926302	0.0130435	3.52511e-06	7.68883e-05	0.320762	0.872092		1700010I14Rik	NS	0	0.00201156	NA	NA	0.479692	0.821666		1700020N01Rik	NS	0.00690612	0.00945808	0.563953	0.647527	0.269656	0.425483		1700020N01Rik	NS	0	0.000346943	NA	NA	0.860886	0.97737		1700034J05Rik	NS	0	0	NA	NA	1	1		1700034J05Rik	NS	0	0	NA
1700011E24Rik	DE	0.00747376	0.00217231	1.46219e-07	8.87145e-06	0.518668	1		1700011E24Rik	NS	4.33422e-05	0.00265436	NA	NA	0.750106	0.945871		1700020O03Rik	DZ	0.0510846	0.0996503	0.0223855	0.0539181	4.99221e-06	3.43975e-05		1700020O03Rik	NS	0.0567822	0.0834862	0.39135	0.811065	0.499388	0.896793		1700034P13Rik	NS	0.000567721	0.00399884	0.772521	0.898908	0.114189	0.950281		1700034P13Rik	NS	0.00944115	0.0152228	0.265072
1700011H14Rik	NS	0.00236674	0.00905208	0.0965637	0.177479	0.0323818	0.440536		1700011H14Rik	NS	0.000451068	2.23133e-05	NA	NA	0.836576	0.979971		1700021C14Rik	NS	0.0385364	0.0296997	0.340811	0.442651	0.209373	0.355114		1700021C14Rik	NS	0.00986324	0.0172974	0.956807	0.999999	0.424749	0.863949		1700037C18Rik	NS	0.021702	0.0495598	0.360053	0.6277	0.981033	1		1700037C18Rik	NS	0.000118068	0	NA
1700011I03Rik	NS	0	0	NA	NA	1	1		1700011I03Rik	NS	0	0	NA	NA	1	1		1700021F05Rik	DE	0.0827253	0.0474021	7.13644e-07	7.02876e-06	0.0353145	0.0876287		1700021F05Rik	NS	0.0535834	0.0577843	0.609426	0.914249	0.822094	0.97737		1700037H04Rik	NS	0.0940978	0.102517	0.30097	0.574024	NA	NA		1700037H04Rik	NS	0.127816	0.0707243	0.207484
1700011L22Rik	NS	0	0	NA	NA	1	1		1700011L22Rik	NS	0	0.00211954	NA	NA	0.593776	0.882534		1700021K19Rik	NS	0.0508887	0.0662483	0.0396096	0.0848217	0.0442913	0.105182		1700021K19Rik	NS	0.0785883	0.143495	0.784677	0.973385	0.000574902	0.0362045		1700040I03Rik	NS	0.183372	0.130576	0.229743	0.500621	NA	NA		1700040I03Rik	NS	0.110959	0.0805577	0.806087
1700012A16Rik	NS	0	5.3901e-05	NA	NA	0.759463	1		1700012A16Rik	NS	0	0.00535661	NA	NA	0.208665	0.600166		1700021N21Rik	NS	0.00179264	0.00122984	0.996255	0.999603	0.873508	0.933398		1700021N21Rik	NS	0	0.00157872	NA	NA	0.565918	0.910278		1700040L02Rik	NS	0.328036	0.271052	0.741042	0.88282	NA	NA		1700040L02Rik	NS	0.0091276	0.00219221	0.260467
1700012B09Rik	NC	0.127245	0.0365931	0.000194952	0.00150065	NA	NA		1700012B09Rik	NS	0	0	NA	NA	1	1		1700022P22Rik	NS	0.00174046	0.00393638	0.925086	0.949647	0.297227	0.455101		1700022P22Rik	NS	0.00258729	0.000316946	NA	NA	0.426806	0.864311		1700047M11Rik	NS	0	0	NA	NA	1	1		1700047M11Rik	NS	0	0.000196256	NA
1700012B15Rik	NC	0.0591301	0.0236432	2.28555e-05	0.000304755	NA	NA		1700012B15Rik	NS	0.0459084	0.0265901	0.277299	0.629626	0.154954	0.525084		1700023E05Rik	NS	0.000700385	0.000197066	NA	NA	0.211594	0.358125		1700023E05Rik	NS	0	0	NA	NA	1	1		1700048O20Rik	NS	0.000106956	0.00512775	0.983065	0.997946	0.00876448	0.804287		1700048O20Rik	NS	0	0	NA
1700012D01Rik	NS	0.0151647	0.0101777	0.178243	0.279579	NA	NA		1700012D01Rik	NS	0.00964377	0.0043991	0.818621	0.983758	0.201944	0.59108		1700024G13Rik	NS	0	0	NA	NA	1	1		1700024G13Rik	NS	0	1.39629e-05	NA	NA	0.831841	0.97737		1700049G17Rik	NS	0.0251447	0.0481214	0.850667	0.937792	0.457689	0.950281		1700049G17Rik	NS	0.0166806	0.0128115	0.387651
1700012D14Rik	NS	0.0198246	0.0180654	0.332918	0.446041	0.657001	1		1700012D14Rik	NS	0.00371339	0.00402034	NA	NA	0.624378	0.891877		1700025G04Rik	NS	0.0116643	0.0174001	0.20094	0.296363	0.476338	0.632577		1700025G04Rik	NS	0.0671659	0.115479	0.854202	0.990524	0.166415	0.655038		1700052K11Rik	NS	0.0267106	0.0298199	0.0332061	0.206766	NA	NA		1700052K11Rik	NS	0.0110023	0.0507966	0.699374
1700012L04Rik	NS	0	0	NA	NA	1	1		1700012L04Rik	NS	0.000480475	0.00430024	NA	NA	0.844388	0.982747		1700025K23Rik	NS	0.00547526	0.00305056	0.658328	0.731157	0.280965	0.437668		1700025K23Rik	NS	0.0736675	0.0694923	0.746951	0.961836	0.721576	0.956577		1700052N19Rik	NS	0.130518	0.0815789	0.993543	1	NA	NA		1700052N19Rik	NS	0.0843179	0.182777	0.164272
1700013F07Rik	NC	0.0663652	0.0275472	0.00148745	0.00705828	NA	NA		1700013F07Rik	NS	0	0.000439428	NA	NA	0.555394	0.865936		1700025N23Rik	DZ	0.00925048	0.0267572	0.282305	0.383335	4.14638e-07	3.52062e-06		1700025N23Rik	NS	0	0	NA	NA	1	1		1700054N08Rik	NS	0	0	NA	NA	1	1		1700054N08Rik	NS	0	0	NA
1700013N18Rik	NS	0.0158015	0.00321027	0.309591	0.422291	0.567923	1		1700013N18Rik	NS	0	0.000958614	NA	NA	0.728296	0.933469		1700026D08Rik	NS	3.25138e-06	3.15907e-05	NA	NA	0.917647	0.960432		1700026D08Rik	NS	0	5.37336e-05	NA	NA	0.76758	0.958291		1700055N04Rik	NS	0.0937931	0.0207388	0.142919	0.401136	0.744182	1		1700055N04Rik	NS	0.000156395	0	NA
1700015E13Rik	NS	0.000762389	0.00675338	0.0521295	0.111242	0.00655973	0.238916		1700015E13Rik	NS	0	0	NA	NA	1	1		1700026J04Rik	NS	1.15075e-05	9.66831e-05	NA	NA	0.284129	0.440888		1700026J04Rik	NS	0	0.00212698	NA	NA	0.740882	0.958291		1700056E22Rik	NS	0.00243888	0.0050318	0.359902	0.627521	0.871155	1		1700056E22Rik	NS	0	0	NA
1700016K19Rik	NC	0.0991996	0.0421242	0.000235081	0.00173054	NA	NA		1700016K19Rik	NS	0	0	NA	NA	1	1		1700026L06Rik	NS	4.03039e-05	8.91756e-05	NA	NA	0.710436	0.81932		1700026L06Rik	NS	0	0	NA	NA	1	1		1700061G19Rik	NS	0	0	NA	NA	1	1		1700061G19Rik	NS	0	0	NA
1700017B05Rik	NS	0.0462623	0.047927	0.000833197	0.00452913	0.547029	1		1700017B05Rik	NS	0.015676	0.0300311	0.408218	0.754482	0.632758	0.895142		1700027A23Rik	NS	0	0.00062728	NA	NA	0.117572	0.228612		1700027A23Rik	NS	0	0.000736656	NA	NA	0.862505	0.97737		1700064M15Rik	NS	0.00249491	0.000790316	0.079221	0.304887	0.398358	0.950281		1700064M15Rik	NS	0	0	NA
1700017J07Rik	NS	0.0156844	0.00121191	0.0310594	0.0746608	0.441048	1		1700017J07Rik	NS	0	0	NA	NA	1	1		1700027H10Rik	NS	0	0	NA	NA	1	1		1700027H10Rik	NS	0	0.00105116	NA	NA	0.43423	0.865008		1700065D16Rik	NS	0	0	NA	NA	1	1		1700065D16Rik	NS	0	0	NA
1700018A04Rik	NS	0	0	NA	NA	1	1		1700018A04Rik	NS	0.0880051	0.0436462	0.308696	0.663617	0.0526616	0.29422		1700028E10Rik	NS	0.0284975	0.0254921	0.594324	0.673721	0.123794	0.237681		1700028E10Rik	NS	0.00555217	0.0104211	0.480573	0.85802	0.245915	0.741554		1700066B19Rik	NS	2.41961e-06	0.0122608	NA	NA	0.0792865	0.950281		1700066B19Rik	NS	0	0	NA
1700018L02Rik	DE	0.00492324	0.0198822	1.20725e-08	1.61598e-06	0.89294	1		1700018L02Rik	NS	0.0187611	0.0121194	0.97479	1	0.257861	0.656903		1700028J19Rik	NS	0.00442778	0.00278319	0.398806	0.498508	0.139687	0.26097		1700028J19Rik	NS	0.00804699	0.00397165	NA	NA	0.79973	0.969518		1700066M21Rik	NS	0.0291475	0.018898	0.00633113	0.100207	0.64331	1		1700066M21Rik	NS	0.0176931	0.0299479	0.00641279
1700019A02Rik	NS	0	0	NA	NA	1	1		1700019A02Rik	NS	0	0	NA	NA	1	1		1700028K03Rik	NS	0.00321806	0.007276	0.274911	0.375365	0.374	0.535168		1700028K03Rik	NS	0.00114313	0.00354887	0.23649	0.677713	0.191314	0.686163		1700067K01Rik	NS	0.00198675	0.00479088	0.434144	0.686807	0.0720621	0.950281		1700067K01Rik	NS	0.000553111	0.00052873	0.784246
1700019D03Rik	NS	0.0583378	0.0739566	0.187478	0.290247	0.681863	1		1700019D03Rik	NS	0.000986178	0.000313699	NA	NA	0.294232	0.693511		1700028P14Rik	NS	0	0	NA	NA	1	1		1700028P14Rik	NS	0	0	NA	NA	1	1		1700071M16Rik	NS	0	0	NA	NA	1	1		1700071M16Rik	NS	6.15042e-05	0.036459	NA
1700019E19Rik	NS	0.233227	0.156208	0.0200461	0.0533259	NA	NA		1700019E19Rik	NS	0.0838717	0.0748695	0.851265	0.995545	0.561065	0.868513		1700029F09Rik	DZ	0.0469613	0.0631322	0.0175454	0.0446751	0.000365206	0.00168348		1700029F09Rik	NS	0.0808071	0.0511385	0.810016	0.978645	0.210152	0.705321		1700081L11Rik	NS	0.177244	0.162211	0.318708	0.589103	NA	NA		1700081L11Rik	NC	0.328095	0.477416	0.000138053
1700019G17Rik	NS	0.361819	0.518226	0.244557	0.354314	NA	NA		1700019G17Rik	NS	0.0666316	0.0490158	0.611108	0.890222	0.228943	0.625311		1700029G01Rik	NS	0.0018344	0.00596192	0.0845823	0.152468	0.255619	0.410015		1700029G01Rik	NS	0.000155562	0.000277269	NA	NA	0.887227	0.984703		1700084C01Rik	NS	0	0	NA	NA	1	1		1700084C01Rik	NS	0	0	NA
1700019G24Rik	NS	0.0260842	0.00514692	0.0111523	0.0341827	0.760384	1		1700019G24Rik	NS	0	0	NA	NA	1	1		1700029H14Rik	NS	6.59259e-06	0.0011416	NA	NA	0.136924	0.257004		1700029H14Rik	NS	0	0.00186168	NA	NA	0.504412	0.896793		1700084E18Rik	NS	0.00228188	0.00308344	0.174376	0.441505	0.0884273	0.950281		1700084E18Rik	NS	0.00550222	0.00744516	0.44629
1700019L03Rik	NC	0.0319664	0.020417	0.000562105	0.00332619	NA	NA		1700019L03Rik	NS	0.00121807	0	NA	NA	0.155687	0.526213		1700029I15Rik	NS	0.000680582	0.00286915	0.567236	0.650262	0.030479	0.0773792		1700029I15Rik	NS	0	0.00431372	NA	NA	0.105787	0.547247		1700086O06Rik	NS	0.00614526	0.012685	0.077098	0.300809	0.483302	0.950281		1700086O06Rik	NS	0.0353167	0.0383334	0.23074
1700019N12Rik	NS	0.00263559	0.0166442	0.276341	0.387865	0.187609	0.844239		1700019N12Rik	NS	0	0	NA	NA	1	1		1700029J07Rik	NS	0.0406962	0.0304653	0.036396	0.0793195	0.586291	0.722587		1700029J07Rik	NS	0.0571245	0.0141133	0.148486	0.567209	0.00384451	0.104626		1700088E04Rik	NS	0.0123617	0.0115186	0.793457	0.909031	0.488786	0.950281		1700088E04Rik	NS	0	0.00776543	NA
1700020D05Rik	DE	0.00181893	0.00542967	1.92424e-08	2.28508e-06	0.238946	0.846994		1700020D05Rik	NS	0	0	NA	NA	1	1		1700029J11Rik	NS	0.000963331	0.000360621	0.517551	0.606684	0.913198	0.957173		1700029J11Rik	NS	0	0.00045154	NA	NA	0.864161	0.97737		1700094D03Rik	NS	0.0362568	0.0186913	0.416053	0.672086	NA	NA		1700094D03Rik	NS	0.00377552	0.00852136	0.0530444
1700020I14Rik	DM	0.28305	0.16735	0.000900233	0.00480332	NA	NA		1700020I14Rik	NS	0.391323	0.48203	0.311427	0.666141	0.137318	0.493187		1700030C10Rik	NS	0.0167759	0.0161754	0.979937	0.990809	0.312138	0.471032		1700030C10Rik	NS	0.0233747	0.0065018	NA	NA	0.570671	0.912402		1700096K18Rik	NS	0.048604	0.0409885	0.504699	0.737677	NA	NA		1700096K18Rik	NS	0.0349719	0.017201	0.00731446
1700020L24Rik	NS	0.00605196	0.00235144	0.835232	0.880107	0.00292531	0.184864		1700020L24Rik	NS	0.0015875	0.000983173	NA	NA	0.637183	0.895925		1700030J22Rik	NS	0.00629441	0.00448637	0.530454	0.618606	0.394276	0.555725		1700030J22Rik	NS	0.0143758	0.00242456	0.925086	0.999999	0.0260787	0.289919		1700101I11Rik	NS	0.0280994	0.0128617	0.461933	0.707658	0.38497	0.950281		1700101I11Rik	NS	0	0.000588776	NA
1700020N01Rik	NS	0	3.28284e-05	NA	NA	0.762658	1		1700020N01Rik	NS	0	0	NA	NA	1	1		1700030K09Rik	NS	0.0885998	0.0900672	0.77245	0.828532	0.355757	0.516228		1700030K09Rik	NS	0.0540239	0.0696573	0.104573	0.50854	0.105741	0.547198		1700102P08Rik	NS	0	0.00314712	NA	NA	0.413085	0.950281		1700102P08Rik	NS	0	0.000234635	NA
1700020O03Rik	NS	0.00172888	0.0176399	0.000761969	0.00423641	0.559303	1		1700020O03Rik	NS	0.0618229	0.0605624	0.683216	0.927622	0.313139	0.709426		1700034F02Rik	NS	0.00285173	0.00535967	0.481954	0.577744	0.405178	0.56624		1700034F02Rik	NS	0	0.00342386	NA	NA	0.328246	0.813396		1700105P06Rik	NS	0.00345573	0.0118464	0.253514	0.526359	0.529974	0.9515		1700105P06Rik	NS	0	0.00718351	NA
1700021C14Rik	NC	0.0258278	0.0203386	1.92269e-06	5.05401e-05	NA	NA		1700021C14Rik	NS	0.00258462	0.0122824	0.234259	0.576765	0.844457	0.982747		1700034H14Rik	NS	0.16518	0.161	0.199079	0.294241	0.0615273	0.136969		1700034H14Rik	NS	0.191455	0.144937	0.595916	0.907772	0.11623	0.567554		1700106N22Rik	NS	0.00266805	0.0247607	0.913684	0.969507	0.481082	0.950281		1700106N22Rik	NS	0.0501757	0.0636055	0.0855654
1700021F05Rik	NS	0.109454	0.0877717	0.327652	0.440611	NA	NA		1700021F05Rik	NS	0.110914	0.0490656	0.00703609	0.0664347	0.0481914	0.277142		1700034I23Rik	NS	0.000384345	0.000285193	NA	NA	0.514064	0.664711		1700034I23Rik	NS	0	0.00101475	NA	NA	0.596957	0.925175		1700108F19Rik	NS	0.00187221	0.00169869	0.969702	0.992641	0.24059	0.950281		1700108F19Rik	NS	0	0	NA
1700021K19Rik	NC	0.0897742	0.0819121	9.43314e-05	0.000872016	NA	NA		1700021K19Rik	NS	0.0377631	0.0513076	0.150501	0.459779	0.0190495	0.161376		1700034J05Rik	NS	9.33731e-05	2.90023e-05	NA	NA	0.792125	0.877595		1700034J05Rik	NS	0	0	NA	NA	1	1		1700109F18Rik	NS	0	0	NA	NA	1	1		1700109F18Rik	NS	0.000778651	0	NA
1700021N21Rik	NS	0.00202812	0.00762089	0.000124589	0.00108123	0.0438224	0.482687		1700021N21Rik	NS	0	0	NA	NA	1	1		1700034P13Rik	NS	0.00489333	0.0084663	0.144291	0.229138	0.0401636	0.0972879		1700034P13Rik	NS	0.00399034	0.0113403	0.258605	0.697918	0.389452	0.849424		1700109H08Rik	NS	0.00460095	0.00035099	0.388975	0.650841	0.0531343	0.950281		1700109H08Rik	NS	0.00508278	0	NA
1700022P22Rik	NS	1.51618e-05	0.00415073	0.55956	0.653486	0.137474	0.733981		1700022P22Rik	NS	0	0	NA	NA	1	1		1700037C18Rik	NS	0.0228821	0.0429528	0.0575199	0.113333	0.0214111	0.057425		1700037C18Rik	NS	0.0413833	0.0405006	0.166467	0.590147	0.439323	0.866032		1700112E06Rik	NS	0.00669912	0.0225845	0.184679	0.451516	0.47138	0.950281		1700112E06Rik	NS	0.0421089	0.0896023	0.0510949
1700023E05Rik	NS	0.00165934	0.00597972	0.186001	0.288587	0.0985651	0.645275		1700023E05Rik	NS	0	4.66846e-05	NA	NA	0.61971	0.890932		1700037H04Rik	NS	0.0329364	0.0338629	0.0279282	0.0639866	0.0977173	0.198314		1700037H04Rik	NS	0.0902072	0.0598033	0.0259662	0.260646	0.370424	0.837726		1700113A16Rik	NS	0.104734	0.0990003	0.0726178	0.294133	NA	NA		1700113A16Rik	NS	0.0636669	0.0419029	0.194911
1700024G13Rik	NC	0.0883992	0.0340358	8.60124e-05	0.000814626	NA	NA		1700024G13Rik	NS	0.000101227	0	NA	NA	0.359557	0.742658		1700040I03Rik	NS	0.030676	0.0350863	0.566519	0.649706	0.930331	0.966698		1700040I03Rik	NS	0.155599	0.138865	0.420894	0.827965	0.240771	0.737051		1700113I22Rik	NS	0.502694	0.471441	0.351446	0.619161	NA	NA		1700113I22Rik	NS	0.0138608	0.0200669	0.0942965
1700025G04Rik	DE	0.0064659	0.067582	1.20847e-08	1.61598e-06	0.164108	0.811902		1700025G04Rik	NS	0.000126496	0.0103225	NA	NA	0.270453	0.671817		1700040L02Rik	NS	8.55476e-06	7.06125e-05	NA	NA	0.355727	0.516228		1700040L02Rik	NS	0.000255791	9.2259e-06	NA	NA	0.195862	0.69048		1700120C14Rik	NS	0.098124	0.0926241	0.693314	0.856365	NA	NA		1700120C14Rik	NS	0	0	NA
1700025K23Rik	NS	0.221868	0.172548	0.0254747	0.0641323	NA	NA		1700025K23Rik	NS	0.0105148	0.000794455	NA	NA	0.477609	0.820705		1700042O10Rik	NS	0	0	NA	NA	1	1		1700042O10Rik	NS	0	0.00175294	NA	NA	0.437608	0.865008		1700123M08Rik	NS	0.073478	0.078428	0.166397	0.429855	NA	NA		1700123M08Rik	NS	0.000193393	0	NA
1700025N23Rik	NS	0	0	NA	NA	1	1		1700025N23Rik	NS	0.000801287	0	NA	NA	0.262208	0.662473		1700047G03Rik	NS	5.16445e-06	0	NA	NA	0.466448	0.623484		1700047G03Rik	NS	0.00893423	0.000714765	0.431257	0.833164	0.0141514	0.214808		1700123O20Rik	NS	0.194216	0.202323	0.318708	0.589103	NA	NA		1700123O20Rik	NS	0.401156	0.274242	0.059552
1700026D08Rik	NC	0.123914	0.0497917	6.48872e-06	0.000121995	NA	NA		1700026D08Rik	NS	0.000216972	0	NA	NA	0.43251	0.791258		1700047M11Rik	NS	9.11772e-05	0.000106095	0.968619	0.982124	0.212387	0.359124		1700047M11Rik	NS	0.577478	0.464342	0.108633	0.515057	0.152427	0.633288		1810006J02Rik	NS	0.00061784	0	NA	NA	0.517831	0.950281		1810006J02Rik	NS	0	0	NA
1700026J04Rik	DE	0.00189926	0.0193715	0.00019171	0.00148308	0.955889	1		1700026J04Rik	NS	0.0433213	0.0658565	0.769761	0.967857	0.475508	0.819107		1700048M11Rik	NS	0.00260055	0.00226288	0.497901	0.591305	0.948549	0.977572		1700048M11Rik	NS	0	0.00118545	NA	NA	0.761129	0.958291		1810006K21Rik	NS	0.594239	0.592624	0.255773	0.528658	NA	NA		1810006K21Rik	NS	0.355051	0.311627	0.0108386
1700026L06Rik	NS	0.0548583	0.0182503	0.383089	0.494039	NA	NA		1700026L06Rik	NS	0	0	NA	NA	1	1		1700048O20Rik	NS	0.00158603	0.00134945	0.993045	0.998953	0.983332	0.99732		1700048O20Rik	NS	0.000504191	0.00297373	NA	NA	0.270885	0.765206		1810008A18Rik	NS	0.120079	0.177719	0.0237252	0.17701	NA	NA		1810008A18Rik	NS	0.137125	0.174811	0.841806
1700027A23Rik	NC	0.106753	0.0426078	1.21852e-05	0.000193709	NA	NA		1700027A23Rik	NS	0.000102118	0.000146701	NA	NA	0.513702	0.843109		1700049G17Rik	NS	0.0440201	0.0379396	0.835892	0.878849	0.0950045	0.193845		1700049G17Rik	NS	0.0233352	0.0205634	0.833059	0.98583	0.513486	0.896793		1810008I18Rik	NS	0.000336701	0	NA	NA	0.514929	0.950281		1810008I18Rik	NS	0.00590802	0	NA
1700027H10Rik	DE	0.00468238	0.0074979	2.70747e-05	0.000347989	NA	NA		1700027H10Rik	NS	4.93826e-05	0	NA	NA	0.378789	0.755827		1700052K11Rik	NS	0.0369503	0.0240658	0.0613899	0.119171	0.274848	0.430943		1700052K11Rik	NS	0.0122773	0.0144802	NA	NA	0.727264	0.958118		1810009A15Rik	NS	0.318426	0.252924	0.000392726	0.0264308	NA	NA		1810009A15Rik	NS	0.403659	0.409468	0.202382
1700028E10Rik	NS	0.00263845	0.00844636	0.872141	0.907408	0.448276	1		1700028E10Rik	NS	0	0.00363801	NA	NA	0.0768937	0.364968		1700052N19Rik	NS	0.0784951	0.0738405	0.766183	0.823067	0.0478423	0.112114		1700052N19Rik	NS	0.0680789	0.043063	0.171172	0.59745	0.855261	0.97737		1810010H24Rik	NS	0.010394	0.0188148	0.0633937	0.274414	0.968201	1		1810010H24Rik	NS	0.0230161	0	NA
1700028J19Rik	NS	0.000509312	0.00996927	0.209789	0.316239	0.219244	0.846994		1700028J19Rik	NS	0	0.00180748	NA	NA	0.304666	0.701821		1700054N08Rik	NS	0.00242147	0.00416114	0.0362042	0.0789751	0.0142705	0.0407458		1700054N08Rik	NS	0.0186469	0.035332	0.400474	0.816078	0.765318	0.958291		1810011H11Rik	NS	0.000102867	0	NA	NA	0.519871	0.950281		1810011H11Rik	NS	0.000601747	0.00138399	0.0137386
1700028K03Rik	NS	0.0182766	0.0075524	0.920289	0.944228	0.0609271	0.545987		1700028K03Rik	NS	0.00522821	0.00374155	NA	NA	0.545106	0.861029		1700056E22Rik	NS	0.00278602	0.00652737	0.839098	0.881426	0.0114147	0.033871		1700056E22Rik	NS	0.0028304	0.00644635	NA	NA	0.816298	0.975316		1810011O10Rik	NS	0.159666	0.0696135	0.00786	0.11016	NA	NA		1810011O10Rik	NC	0.369893	0.552305	9.49967e-08
1700028P14Rik	DB	0.114634	0.035808	0.000377071	0.0024631	NA	NA		1700028P14Rik	NS	0	0	NA	NA	1	1		1700061G19Rik	NS	0.000613191	0.00217245	0.334245	0.436588	0.216811	0.36482		1700061G19Rik	NS	0	0.00074346	NA	NA	0.655248	0.943791		1810012P15Rik	NS	0.301696	0.380375	0.270283	0.541072	NA	NA		1810012P15Rik	NC	0.0748909	0.0168273	0.000483785
1700029F09Rik	NS	0.0793912	0.0766987	0.629135	0.711651	NA	NA		1700029F09Rik	NS	0.121073	0.0909986	0.051526	0.247125	0.621958	0.891199		1700063D05Rik	NS	1.4888e-05	2.6018e-05	NA	NA	0.496678	0.650345		1700063D05Rik	NS	0.220977	0.229919	0.361043	0.792002	0.971753	1		1810013D10Rik	NS	1.25179	1.20972	0.177817	0.445566	NA	NA		1810013D10Rik	NS	0.277948	0.226	0.655024
1700029G01Rik	DE	0.00076114	0.0179612	0.000538759	0.00322512	0.025461	0.409223		1700029G01Rik	NS	0.100498	0.0743607	0.0108946	0.091106	0.694198	0.9179		1700064M15Rik	DZ	0	0.0031741	NA	NA	0.00622253	0.0201108		1700064M15Rik	NS	0	0.000215782	NA	NA	0.844466	0.97737		1810013L24Rik	NS	0.239159	0.260143	0.348235	0.615713	NA	NA		1810013L24Rik	NS	0.342763	0.366289	0.160025
1700029H14Rik	NS	0	0.000202372	NA	NA	0.777216	1		1700029H14Rik	NS	0	0	NA	NA	1	1		1700065D16Rik	NS	0.00743798	0.0101664	0.55003	0.634771	0.443391	0.602969		1700065D16Rik	NS	0	0.00152994	NA	NA	0.505459	0.896793		1810014F10Rik	NS	0.574798	0.457281	0.0125083	0.133741	NA	NA		1810014F10Rik	DM	0.0345249	0.0832548	6.97014e-06
1700029I15Rik	NS	3.41335e-07	0.00431902	NA	NA	0.786524	1		1700029I15Rik	NS	0.00128224	0	NA	NA	0.324771	0.719999		1700066B19Rik	NS	0.0404855	0.023405	0.070998	0.133128	0.0245993	0.0645574		1700066B19Rik	NS	0.00460039	0.000655601	NA	NA	0.703298	0.950201		1810019D21Rik	NS	0	0.0030842	NA	NA	0.408384	0.950281		1810019D21Rik	NS	0.000391213	0	NA
1700029J07Rik	NS	0.0996983	0.0812077	0.273171	0.384232	NA	NA		1700029J07Rik	NS	0.023537	0.00981657	1	1	0.0226259	0.177376		1700066M21Rik	NS	0.0213661	0.0370327	0.113423	0.190965	0.202645	0.346943		1700066M21Rik	NS	0.200216	0.318088	0.0100304	0.150271	0.987798	1		1810020D17Rik	NS	0.755311	0.660768	0.0749896	0.298542	NA	NA		1810020D17Rik	NS	0.352793	0.442869	0.0197351
1700029J11Rik	NS	0	0	NA	NA	1	1		1700029J11Rik	NS	0	0.00377061	NA	NA	0.353796	0.739333		1700067K01Rik	NS	0.0178698	0.0126439	0.232062	0.330625	0.202094	0.346388		1700067K01Rik	NS	0	0.00353706	NA	NA	0.210452	0.705321		1810021B22Rik	NS	0.0902747	0.0860785	0.229743	0.500621	NA	NA		1810021B22Rik	NS	0.0187248	0.0504664	0.0367752
1700030C10Rik	NS	0.00100261	0.000115818	0.786881	0.840865	0.589786	1		1700030C10Rik	NS	7.23e-05	0.013343	NA	NA	0.174928	0.553756		1700071M16Rik	NS	1.3344e-05	2.85813e-05	NA	NA	0.455966	0.614046		1700071M16Rik	NS	0	7.0139e-06	NA	NA	0.850495	0.97737		1810022K09Rik	NS	0.237027	0.186164	0.0152373	0.145599	NA	NA		1810022K09Rik	NS	0.289802	0.274831	0.508427
1700030J22Rik	NS	0.0507191	0.0124649	0.0130552	0.0384868	NA	NA		1700030J22Rik	NS	0.000942266	0.00143437	NA	NA	0.964765	1		1700080N15Rik	NS	0.000574784	0	NA	NA	0.550787	0.694022		1700080N15Rik	NS	0.000319422	0.000497565	NA	NA	0.406079	0.854888		1810024B03Rik	DE	0.00359022	0.00109591	4.83413e-05	0.00822132	0.452831	0.950281		1810024B03Rik	NS	0.00192106	0.0101517	0.000644357
1700030K09Rik	NS	0.0577664	0.0569834	0.170326	0.270273	0.686202	1		1700030K09Rik	NS	0.0408731	0.0408078	0.869345	0.999756	0.294952	0.693792		1700081L11Rik	DZ	0.242291	0.391808	0.224481	0.322306	1.8208e-22	8.44431e-21		1700081L11Rik	NS	0.0838789	0.18444	0.0523499	0.368391	0.00344457	0.100167		1810026B05Rik	NS	0.184757	0.198679	0.87806	0.950702	NA	NA		1810026B05Rik	NS	0.2813	0.295513	0.972866
1700034F02Rik	NS	0.00187111	0	NA	NA	0.22635	0.846994		1700034F02Rik	NS	0	9.37346e-05	NA	NA	0.429705	0.789405		1700084C01Rik	NS	0	0	NA	NA	1	1		1700084C01Rik	NS	0.00417009	0.00460326	NA	NA	0.867483	0.977843		1810026J23Rik	NS	0.433591	0.371069	0.914483	0.969715	NA	NA		1810026J23Rik	DB	0.169412	0.200081	0.000151614
1700034H14Rik	NS	0.227986	0.177825	0.0658887	0.132906	NA	NA		1700034H14Rik	NS	0.137122	0.0982074	0.575805	0.869312	0.0910128	0.399797		1700084E18Rik	NS	0.00501246	0.00703564	0.914798	0.942741	0.444764	0.603541		1700084E18Rik	NS	0.000794945	0.00155447	NA	NA	0.485161	0.890947		1810027O10Rik	NS	0.627086	0.537539	0.025553	0.182747	NA	NA		1810027O10Rik	NS	0.519114	0.491206	0.809036
1700034I23Rik	NS	0	0.0022278	NA	NA	0.764173	1		1700034I23Rik	NS	0	0.0013589	NA	NA	0.615668	0.890439		1700086L19Rik	NS	0.00106257	0.00192522	0.133939	0.216746	0.0121636	0.0357113		1700086L19Rik	NS	0.00694194	0.00469301	0.624694	0.921654	0.414812	0.858804		1810029B16Rik	NS	0.0966387	0.0316121	0.0155984	0.14665	NA	NA		1810029B16Rik	NS	0.0243665	0.00577286	0.316221
1700034J05Rik	NS	0	0	NA	NA	1	1		1700034J05Rik	NS	0.000152309	0.0157627	NA	NA	0.0273235	0.199176		1700086O06Rik	NS	0.0363175	0.0284812	0.604517	0.682959	0.0890229	0.184103		1700086O06Rik	NS	0.0023109	0.00477245	NA	NA	0.949977	1		1810030N24Rik	NS	0.541452	0.480179	0.059685	0.26802	NA	NA		1810030N24Rik	NS	0.140391	0.0491058	0.0719211
1700034P13Rik	NS	0.0136278	0.0172471	0.0393114	0.0894811	NA	NA		1700034P13Rik	NS	0.00496804	0.00976024	0.976042	1	0.136721	0.492399		1700088E04Rik	NS	3.10332e-05	2.06766e-05	NA	NA	0.6307	0.758809		1700088E04Rik	NS	0	0.00519144	NA	NA	0.266218	0.761826		1810030O07Rik	NS	0.42083	0.313753	0.349838	0.618065	NA	NA		1810030O07Rik	NS	0.477352	0.463798	0.130306
1700037C18Rik	NC	0.0677186	0.0259016	0.000809754	0.00443116	NA	NA		1700037C18Rik	NS	0.0275359	0.0259285	0.840703	0.992221	0.788918	0.959621		1700092M07Rik	NS	0.0015235	0.00192069	0.361529	0.463088	0.204509	0.349272		1700092M07Rik	NS	0.000902648	0.000551415	NA	NA	0.519064	0.897496		1810031K17Rik	NS	0.121361	0.123382	0.178796	0.446279	NA	NA		1810031K17Rik	NS	0.267033	0.378873	0.00732745
1700037H04Rik	NS	0.0524386	0.0597962	0.137543	0.230883	NA	NA		1700037H04Rik	NS	0.0638171	0.111417	0.794894	0.97731	0.00921145	0.103338		1700094D03Rik	NS	0.0285715	0.0244573	0.14685	0.232178	0.579322	0.717417		1700094D03Rik	NS	0.0137669	0.00908605	0.429599	0.832604	0.5743	0.914081		1810032O08Rik	NS	0.0212315	0.0221431	0.599531	0.79949	0.379868	0.950281		1810032O08Rik	NS	0.0232568	4.65068e-06	NA
1700040I03Rik	NS	0.110014	0.106488	0.244427	0.354163	0.97664	1		1700040I03Rik	NS	0.301213	0.188729	0.0970647	0.359441	0.00664661	0.0839465		1700096K18Rik	NS	0.0442452	0.035509	0.246096	0.345285	0.314372	0.473187		1700096K18Rik	NS	0.0671114	0.0485392	0.608267	0.91394	0.724571	0.957841		1810033B17Rik	NS	0	0	NA	NA	1	1		1810033B17Rik	NS	0	0.00024801	NA
1700040L02Rik	NS	0.116176	0.0479805	0.0275708	0.0682224	NA	NA		1700040L02Rik	NS	0.0164193	0	NA	NA	0.149564	0.516968		1700101E01Rik	NS	0.000398577	0.000990805	NA	NA	0.941298	0.97293		1700101E01Rik	NS	0	0	NA	NA	1	1		1810034E14Rik	NS	0.106378	0.139965	0.20796	0.477353	NA	NA		1810034E14Rik	NS	0.0117833	0	NA
1700042O10Rik	NS	0.0002284	0	NA	NA	0.190687	0.845619		1700042O10Rik	NS	0.0024443	0.00275343	NA	NA	0.256738	0.655793		1700101I11Rik	NS	8.41852e-06	0.000614824	NA	NA	0.231424	0.381779		1700101I11Rik	NS	0.00299748	0.00452481	NA	NA	0.804847	0.971201		1810035L17Rik	NS	0.413009	0.358784	0.000439866	0.0275764	NA	NA		1810035L17Rik	NS	0.305143	0.158449	0.019272
1700047G03Rik	NS	0	0	NA	NA	1	1		1700047G03Rik	NS	0	0.000418089	NA	NA	0.650054	0.899172		1700102H20Rik	NS	0.00253854	0.00101329	0.798951	0.849877	0.636552	0.763713		1700102H20Rik	NS	0.00105563	0.00551173	NA	NA	0.910345	0.992961		1810037I17Rik	NS	0.543463	0.537753	0.900678	0.961661	NA	NA		1810037I17Rik	NS	0.826738	0.824967	0.847269
1700047M11Rik	NS	0.000339006	0.0075213	0.471338	0.57673	0.0454928	0.489146		1700047M11Rik	NS	0	0	NA	NA	1	1		1700102P08Rik	NS	0.00127209	0.00241443	0.808819	0.857385	0.670328	0.789857		1700102P08Rik	NS	0	0.000328866	NA	NA	0.632298	0.931838		1810041L15Rik	NS	0.00159772	0.0373605	NA	NA	0.854648	1		1810041L15Rik	NS	0	0	NA
1700048M11Rik	NS	0.00414338	0	NA	NA	0.184646	0.839224		1700048M11Rik	NS	0	0	NA	NA	1	1		1700105P06Rik	NS	9.60586e-06	0.00116203	NA	NA	0.144323	0.267827		1700105P06Rik	NS	0	0.000854113	NA	NA	0.395693	0.853237		1810043G02Rik	NS	0.20528	0.204758	0.0565897	0.262087	NA	NA		1810043G02Rik	NS	0.194674	0.218187	0.927526
1700048O20Rik	NS	0	0.000244247	NA	NA	0.572296	1		1700048O20Rik	NS	0.00491212	0.00753303	0.210552	0.549089	0.204133	0.594249		1700106N22Rik	NS	0.0200264	0.0272777	0.156125	0.244092	0.832892	0.905728		1700106N22Rik	NS	0.134771	0.0972008	0.126132	0.537499	0.959294	1		1810043H04Rik	NS	0.576663	0.536677	0.498787	0.734212	NA	NA		1810043H04Rik	DM	0.218274	0.324731	0.000483785
1700049G17Rik	NS	0.0486953	0.0292274	0.553177	0.648321	0.123034	0.690357		1700049G17Rik	NS	0.00117374	0.0100734	NA	NA	0.403009	0.771869		1700108F19Rik	NS	8.91214e-06	7.87665e-06	NA	NA	0.921233	0.961917		1700108F19Rik	NS	0	0	NA	NA	1	1		1810044D09Rik	NS	0.0276754	0.039082	0.257065	0.529115	NA	NA		1810044D09Rik	NS	0.00369695	0.000221951	0.66027
1700052K11Rik	NS	0.0281863	0.0122961	0.022185	0.0576613	0.592061	1		1700052K11Rik	NS	0.0318281	0.0485548	0.58597	0.8737	0.950704	1		1700109H08Rik	NS	0.00302074	0.00906996	0.00578459	0.0183348	0.33223	0.492596		1700109H08Rik	NS	0.000659849	0.00295453	NA	NA	0.457779	0.877787		1810046J19Rik	NS	0.754258	0.775739	0.759316	0.893493	NA	NA		1810046J19Rik	NS	0.438287	0.375669	0.106748
1700052N19Rik	DE	0.0142688	0.0304299	4.75557e-06	9.68824e-05	0.302596	0.866936		1700052N19Rik	NS	0.0410367	0.0149902	0.0857996	0.334543	0.190422	0.575529		1700110C19Rik	NS	0.0191897	0.0208336	0.0987842	0.17178	0.227238	0.376869		1700110C19Rik	NS	0	0.00102196	NA	NA	0.659919	0.945138		1810048J11Rik	NS	0.0662305	0.0741123	0.232133	0.503523	NA	NA		1810048J11Rik	NS	0.0770573	0.067311	0.117226
1700054N08Rik	NS	0.00761679	0	NA	NA	0.197804	0.846994		1700054N08Rik	NS	0.00141883	0.00947522	NA	NA	0.183401	0.565283		1700110K17Rik	NS	9.91065e-06	0.00102584	NA	NA	0.155556	0.283569		1700110K17Rik	NS	0	0.00219865	NA	NA	0.595972	0.925071		1810049H13Rik	NS	0.438778	0.345544	0.19715	0.46661	NA	NA		1810049H13Rik	NS	0.0274185	0.031573	0.530249
1700056E22Rik	NS	0.00841549	0.00783963	0.365495	0.476377	NA	NA		1700056E22Rik	NS	0	0.00534899	NA	NA	0.152215	0.520348		1700112E06Rik	NS	0.0583528	0.0702489	0.214808	0.312256	0.219003	0.367412		1700112E06Rik	NS	0.029117	0.0147696	0.210552	0.648095	0.699836	0.94796		1810055G02Rik	NS	0.223026	0.256771	0.251927	0.524844	NA	NA		1810055G02Rik	NS	0.0409122	0.0415495	0.652591
1700061G19Rik	NS	5.78708e-05	0.00111397	0.130924	0.222569	0.353213	0.91951		1700061G19Rik	NS	0	0.000877602	NA	NA	0.321245	0.71729		1700113A16Rik	DZ	0.04228	0.0511311	0.153848	0.241185	0.00040068	0.00182658		1700113A16Rik	NS	0.0678606	0.041549	0.123841	0.53413	0.988939	1		1810058I24Rik	NS	0.791652	0.851752	0.6996	0.859832	NA	NA		1810058I24Rik	NC	0.597486	0.496977	0.00303459
1700063D05Rik	NS	0.00146321	0.00630964	0.134377	0.226829	0.385537	0.952558		1700063D05Rik	NS	0	0	NA	NA	1	1		1700113I22Rik	NS	0.00178826	0.000910456	0.0222767	0.0537667	0.0636461	0.1407		1700113I22Rik	NS	0.00556867	0.00144697	NA	NA	0.695314	0.947112		1810062G17Rik	NS	0.00549404	0.0115561	0.677312	0.847826	0.855125	1		1810062G17Rik	NS	0.00423463	0	NA
1700064M15Rik	NS	0.00122991	0.00357088	0.0567793	0.118648	0.100424	0.648975		1700064M15Rik	NS	0	0	NA	NA	1	1		1700120C14Rik	NS	0.00169622	0.00204661	0.0758017	0.139818	0.765466	0.858975		1700120C14Rik	NS	0.00351312	0.00288496	0.962466	0.999999	0.22566	0.722414		1810062O18Rik	NS	0.0081183	0.00859219	0.378535	0.642195	0.734015	1		1810062O18Rik	NS	0.0287588	0.0210101	0.543858
1700065D16Rik	NS	0	0.00274861	NA	NA	0.774515	1		1700065D16Rik	NS	0.00597966	0.00335188	NA	NA	0.821297	0.973514		1700120K04Rik	NS	4.05056e-05	0.00161412	NA	NA	0.230655	0.381005		1700120K04Rik	NS	0	0.00132565	NA	NA	0.430089	0.865008		1810063B05Rik	NS	0.284365	0.290166	0.111591	0.35552	NA	NA		1810063B05Rik	NS	0.2017	0.191434	0.135738
1700066B19Rik	NS	0.00527484	0.00519454	0.941626	0.959865	0.989718	1		1700066B19Rik	NS	0	0.00191313	NA	NA	0.264976	0.665033		1700123M08Rik	NS	0.00779643	0.00790427	0.271513	0.371778	0.343696	0.504578		1700123M08Rik	NS	0.00656969	0.0135882	0.267617	0.709156	0.523597	0.899443		1810063B07Rik	NS	0.305106	0.268283	0.303877	0.575733	NA	NA		1810063B07Rik	NS	0.182955	0.18536	0.760294
1700066M21Rik	DM	0.0493507	0.107409	4.15366e-06	8.74409e-05	0.110501	0.667881		1700066M21Rik	NS	0.0340393	0.0333206	0.396767	0.744517	0.284605	0.684028		1700123O20Rik	DB	0.275925	0.206972	5.93201e-05	0.000366766	4.31548e-07	3.64594e-06		1700123O20Rik	NS	0.233864	0.189071	0.730364	0.955916	0.190989	0.685607		1810074P20Rik	NS	0.460686	0.437816	0.504699	0.737677	NA	NA		1810074P20Rik	NS	0.410654	0.446022	0.0465069
1700067K01Rik	NS	0.0093242	0.0109951	0.31479	0.427619	0.207284	0.846994		1700067K01Rik	NS	0.000191884	0.0020443	NA	NA	0.533418	0.854242		1700125D06Rik	NS	0	0.000162952	NA	NA	0.322591	0.482342		1700125D06Rik	NS	0	0.0030032	NA	NA	0.502151	0.896793		2010001M09Rik	NS	0.0331547	0.022645	0.0263183	0.184027	NA	NA		2010001M09Rik	NS	0.000324409	0	NA
1700071M16Rik	NS	0.032659	0.0396379	0.0133002	0.0390436	0.0578715	0.538766		1700071M16Rik	NS	0	0	NA	NA	1	1		1700125G22Rik	NS	0.000329516	0.00153085	NA	NA	0.182611	0.320151		1700125G22Rik	NS	0	0	NA	NA	1	1		2010002M12Rik	NS	0.0811217	0.0187329	0.00479374	0.0868456	0.64331	1		2010002M12Rik	NS	0	0.00580724	NA
1700080N15Rik	NC	0.0381988	0.0582407	0.000626449	0.00362209	NA	NA		1700080N15Rik	NS	0	0	NA	NA	1	1		1700125H03Rik	NS	2.67279e-05	0	NA	NA	0.309514	0.467906		1700125H03Rik	NS	0	0	NA	NA	1	1		2010002N04Rik	NS	0.122113	0.146421	0.343456	0.611202	NA	NA		2010002N04Rik	NC	0.0639057	0.0313677	0.000228867
1700081L11Rik	DE	0.0987654	0.203386	0.000463297	0.00286728	NA	NA		1700081L11Rik	NS	0.157326	0.230246	0.585084	0.8737	0.00109269	0.0260337		1810006K21Rik	DB	0.298131	0.191482	0	0	2.30818e-06	1.69804e-05		1810006K21Rik	NS	0.733993	0.638688	0.02346	0.246683	0.317836	0.805023		2010003O02Rik	NS	0.0601089	0.0655042	0.264756	0.53644	0.239503	0.950281		2010003O02Rik	NS	0.101384	0.0805711	0.636929
1700084C01Rik	NS	0.377958	0.287899	0.074514	0.145858	NA	NA		1700084C01Rik	NS	0	0	NA	NA	1	1		1810008A18Rik	NS	0.129078	0.126929	0.162449	0.25193	0.306338	0.464549		1810008A18Rik	NS	0.118459	0.147166	0.441682	0.839311	0.273857	0.768904		2010011I20Rik	NS	0.123261	0.0650007	0.0126084	0.134142	NA	NA		2010011I20Rik	NS	0.277576	0.233259	0.935767
1700084E18Rik	NS	0.0103324	0.00489713	0.63651	0.717889	NA	NA		1700084E18Rik	NS	0.00540056	0.0106549	0.979598	1	0.382783	0.758183		1810009A15Rik	DB	0.138089	0.0837096	0.000570419	0.00258837	3.22722e-08	3.37961e-07		1810009A15Rik	NS	0.141124	0.119698	0.162693	0.585966	0.459834	0.879061		2010012O05Rik	NS	0.204186	0.170494	0.0946602	0.328803	NA	NA		2010012O05Rik	NS	0.148523	0.163547	0.88563
1700086L19Rik	NS	0.0309458	0.00857779	4.4342e-07	1.83907e-05	0.411367	0.983694		1700086L19Rik	NS	0.00150841	0.000292587	NA	NA	0.687728	0.915111		1810010H24Rik	NS	0.01598	0.0191814	0.530903	0.618949	0.979558	0.99561		1810010H24Rik	NS	0.0130114	0.0191511	0.248548	0.689353	0.727448	0.958163		2010015L04Rik	NS	0	0.0204347	NA	NA	0.207537	0.950281		2010015L04Rik	NS	0.0017126	0.00944591	0.9816
1700086O06Rik	NS	0.0523873	0.0498713	0.554685	0.649649	NA	NA		1700086O06Rik	NS	0.0273596	0.0096024	0.613499	0.891501	0.0521353	0.29276		1810011H11Rik	NS	0.436243	0.435517	5.08594e-09	7.63435e-08	0.311952	0.470984		1810011H11Rik	NS	0	0.000105715	NA	NA	0.442072	0.8673		2010016I18Rik	NS	0.000368974	0	NA	NA	0.370505	0.950281		2010016I18Rik	NC	0.0477775	0.0479009	2.50893e-07
1700088E04Rik	DM	0.111997	0.0590797	0.00377542	0.0145387	NA	NA		1700088E04Rik	NS	0.00193843	0.00159661	NA	NA	0.913177	1		1810011O10Rik	DM	0.0320371	0.0566889	2.00657e-11	4.17838e-10	0.0493609	0.114897		1810011O10Rik	NS	0.00134064	0.000698	0.417007	0.826312	0.336738	0.821264		2010106G01Rik	NS	0.568927	0.650644	0.546887	0.766727	NA	NA		2010106G01Rik	NS	1.1464	1.11246	0.699317
1700092M07Rik	NS	0	0.00214133	NA	NA	0.741795	1		1700092M07Rik	NS	0.000485607	0.000869327	NA	NA	0.719128	0.930359		1810012K16Rik	NS	0.00980628	0.00793184	0.179373	0.271916	0.993327	1		1810012K16Rik	NS	0	0.00222583	NA	NA	0.565688	0.910278		2010107E04Rik	NS	1.59502	1.37743	0.0311247	0.201214	NA	NA		2010107E04Rik	NS	0.510779	0.418805	0.00985675
1700094D03Rik	NC	0.239783	0.0874446	0.000177888	0.00140112	NA	NA		1700094D03Rik	NS	0.0193959	0.00776764	0.0496096	0.241271	0.597044	0.883343		1810012P15Rik	NS	0.0529396	0.0410256	0.0586225	0.115056	0.229559	0.37944		1810012P15Rik	NS	0.0622677	0.0605365	0.369584	0.798804	0.620681	0.9263		2010107G23Rik	NS	0.0208658	0.0158916	0.432324	0.684687	NA	NA		2010107G23Rik	NS	0	0	NA
1700096K18Rik	NS	0.0319136	0.037514	0.0374003	0.086033	0.89294	1		1700096K18Rik	NS	0.0188039	0.0331615	0.874495	1	0.343492	0.732435		1810013A23Rik	NS	0.000768106	0.0037289	NA	NA	0.0111531	0.033263		1810013A23Rik	NS	0	0.00159949	NA	NA	0.767497	0.958291		2010107H07Rik	NS	0.280519	0.228894	0.0139768	0.140007	NA	NA		2010107H07Rik	NS	0.0640346	0.0545352	0.744496
1700101E01Rik	NC	0.0147876	0.00309207	0.00040957	0.00261997	NA	NA		1700101E01Rik	NS	0	0	NA	NA	1	1		1810013D10Rik	NS	0.175902	0.172656	0.490579	0.585755	0.0194912	0.0530119		1810013D10Rik	DE	0.415421	0.384877	0.0445485	0.34212	0.638743	0.935165		2010109A12Rik	NS	0.00070582	0	NA	NA	0.50494	0.950281		2010109A12Rik	NS	7.01787e-05	0	NA
1700101I11Rik	NS	0.00830015	0.00345648	NA	NA	0.412699	0.983694		1700101I11Rik	NS	0	0.0119303	NA	NA	0.0998089	0.419208		1810013L24Rik	DZ	0.248811	0.181274	0.0227853	0.0545718	1.93713e-07	1.76143e-06		1810013L24Rik	NS	0.224467	0.170987	0.337182	0.772647	0.0867896	0.506578		2010109K11Rik	NS	0.0334156	0.0500128	0.946405	0.984396	0.703279	1		2010109K11Rik	NS	0.345391	0.389113	0.0335065
1700102H20Rik	NS	0.0123355	0.0152103	0.0294948	0.0717314	NA	NA		1700102H20Rik	NS	0	0.00449401	NA	NA	0.341776	0.73072		1810014F10Rik	NS	0.00701832	0.00871574	0.891243	0.92362	0.753129	0.84963		1810014F10Rik	NS	0.0398814	0.0479012	0.832078	0.985318	0.446141	0.871123		2010110P09Rik	NS	0	0	NA	NA	1	1		2010110P09Rik	NS	0.109464	0.0584436	0.174252
1700102P08Rik	NS	0	0	NA	NA	1	1		1700102P08Rik	NS	0	0.000526737	NA	NA	0.375449	0.752452		1810019D21Rik	NS	0.00223442	0.0008584	0.291425	0.39272	0.766641	0.859724		1810019D21Rik	NS	0	0.000749771	NA	NA	0.669218	0.945138		2010111I01Rik	NS	0.319286	0.254384	0.0125083	0.133741	NA	NA		2010111I01Rik	NS	0.695086	0.758423	0.0071851
1700105P06Rik	NS	0.000198019	0.0042035	0.0932546	0.172983	0.0267592	0.41297		1700105P06Rik	NS	0.00122503	0.000864239	NA	NA	0.941608	1		1810019J16Rik	NS	0.00166425	0.00134451	0.928035	0.951561	0.742677	0.841813		1810019J16Rik	NS	0.000586025	0.00025623	0.999924	0.999999	0.0204483	0.255436		2010204K13Rik	NS	0.0728057	0.032253	0.18882	0.45675	NA	NA		2010204K13Rik	DE	0.00460608	0.00844352	0.00395276
1700106N22Rik	NS	0.0403446	0.0379319	0.472745	0.577892	NA	NA		1700106N22Rik	NS	0.0638342	0.0294322	0.554745	0.856081	0.0489628	0.279835		1810020D17Rik	NS	0.088911	0.0765518	0.0931866	0.163997	0.043871	0.104439		1810020D17Rik	NS	0.470599	0.383066	0.295977	0.734925	0.231669	0.726219		2010300C02Rik	NS	0	0.00823543	NA	NA	0.445978	0.950281		2010300C02Rik	NS	0	0	NA
1700108F19Rik	NS	0	0	NA	NA	1	1		1700108F19Rik	NS	0.00233831	0.00451448	NA	NA	0.965216	1		1810021B22Rik	NS	0.0593805	0.0649496	0.00440409	0.0145988	0.102725	0.20637		1810021B22Rik	NS	0	0.0103618	NA	NA	0.211216	0.705321		2010305A19Rik	NS	0.203898	0.178344	0.896333	0.959972	NA	NA		2010305A19Rik	NS	0.0958777	0.0252413	0.646798
1700109H08Rik	DM	0.0123503	0.00793687	0.00669195	0.0229272	0.328661	0.881926		1700109H08Rik	NS	0.0102424	0.00992156	0.773634	0.969833	0.6043	0.884818		1810022K09Rik	DB	0.149259	0.0881119	1.70892e-06	1.56151e-05	1.15831e-09	1.48392e-08		1810022K09Rik	NS	0.181183	0.143479	0.0252133	0.256655	0.26851	0.762778		2010310C07Rik	NS	0	0	NA	NA	1	1		2010310C07Rik	NS	0.000921224	3.76465e-05	NA
1700110C19Rik	NS	1.46685e-05	0.00548068	NA	NA	0.875565	1		1700110C19Rik	NS	0	0	NA	NA	1	1		1810024B03Rik	NS	0.0219059	0.0146335	0.0177838	0.0451511	0.10884	0.21573		1810024B03Rik	NS	0.0108921	0.00947654	0.22926	0.670282	0.653459	0.943356		2010315B03Rik	NS	0.0660152	0.0718991	0.903523	0.963498	NA	NA		2010315B03Rik	NS	0.0605093	0.0601186	0.47645
1700110K17Rik	NS	5.39368e-05	0.00534483	0.727704	0.793959	0.719801	1		1700110K17Rik	NS	0	0	NA	NA	1	1		1810026B05Rik	DZ	0.149759	0.192297	0.0555378	0.110048	2.18923e-07	1.96953e-06		1810026B05Rik	NS	0.289786	0.193116	0.0177283	0.211555	0.208657	0.70439		2010320M18Rik	NS	0.0805181	0.0974826	0.544848	0.765289	NA	NA		2010320M18Rik	NS	0.0116069	0.000979856	0.580171
1700112E06Rik	NS	0.00339977	0.0209315	0.179235	0.280691	0.274729	0.849678		1700112E06Rik	NS	0.0240961	0.0070393	0.665046	0.918272	0.222632	0.617358		1810026J23Rik	NS	0.101098	0.128428	0.000147854	0.000807758	0.0357498	0.0885359		1810026J23Rik	NS	0.229603	0.289252	0.212999	0.651927	0.785752	0.963697		2010321M09Rik	NS	0.155556	0.145754	0.054726	0.258845	NA	NA		2010321M09Rik	NS	0.135657	0.0609729	0.605772
1700113A16Rik	NS	0.165507	0.0631874	0.0697489	0.138422	NA	NA		1700113A16Rik	NS	0.0770223	0.0494876	0.0155449	0.116204	0.157047	0.528232		1810027O10Rik	DB	0.188572	0.142552	6.40167e-09	9.40811e-08	0.0790381	0.167472		1810027O10Rik	NS	0.419486	0.38855	0.474399	0.855754	0.363318	0.833484		2200002D01Rik	NS	0.0339356	0.0232398	0.80253	0.914459	NA	NA		2200002D01Rik	NS	0.106853	0.0742824	0.239232
1700113I22Rik	NS	0.000791944	0.00788324	0.418535	0.52812	0.9509	1		1700113I22Rik	NS	0.0036246	0.000105231	NA	NA	0.461783	0.809909		1810029B16Rik	NS	0.0275442	0.0224765	0.0888904	0.158222	0.0876597	0.181875		1810029B16Rik	NS	0.119225	0.129787	0.235836	0.677713	0.574912	0.91429		2200002K05Rik	NS	0	0.000196463	NA	NA	0.423644	0.950281		2200002K05Rik	NS	0.0542338	0.0402855	0.0176006
1700120C14Rik	NS	0.000119198	0.00320406	0.195838	0.299733	0.198682	0.846994		1700120C14Rik	NS	0.00224544	0.00146857	0.78477	0.972505	0.206155	0.596719		1810030J14Rik	DZ	0	0.0112633	NA	NA	4.1005e-05	0.000234591		1810030J14Rik	NS	0.00680584	0.00826575	0.849611	0.989433	0.0110909	0.189066		2210009G21Rik	NS	0.00638267	0.00168775	0.00388065	0.0778185	0.0443245	0.950281		2210009G21Rik	NS	0.000120317	0.0441263	0.775449
1700120K04Rik	NS	0	0.00275104	NA	NA	0.728983	1		1700120K04Rik	NS	0.00352109	0	NA	NA	0.163157	0.53799		1810030N24Rik	DZ	0.0884334	0.0551559	0.236098	0.334847	2.30346e-06	1.69543e-05		1810030N24Rik	NS	0.107267	0.0885779	0.222823	0.663633	0.732219	0.958291		2210010C17Rik	NS	0.235066	0.0591607	0.0920601	0.326818	0.64331	1		2210010C17Rik	NC	0.0355042	0.0581627	1.83541e-06
1700123M08Rik	DM	0.00705827	0.0098039	0.00659066	0.0226744	0.994655	1		1700123M08Rik	NS	0.00473645	0.00528452	NA	NA	0.204492	0.594518		1810030O07Rik	NS	0.20233	0.207269	0.496944	0.590553	0.100211	0.202342		1810030O07Rik	NS	0.205687	0.220439	0.940487	0.999999	0.782852	0.962927		2210012G02Rik	NS	0.123506	0.116176	0.749199	0.886948	NA	NA		2210012G02Rik	NS	0.074742	0.0925216	0.251717
1700123O20Rik	NS	0.284324	0.263644	0.871642	0.906957	NA	NA		1700123O20Rik	NS	0.345387	0.29669	0.00327768	0.0378046	0.471936	0.816272		1810031K17Rik	NS	0.284266	0.285379	0.0586772	0.115148	0.275906	0.432125		1810031K17Rik	NS	0.156669	0.211921	0.147198	0.566078	0.989703	1		2210016F16Rik	NS	0.581861	0.54457	0.130945	0.384753	NA	NA		2210016F16Rik	NS	0.228852	0.289237	0.26199
1700125D06Rik	NS	0	0	NA	NA	1	1		1700125D06Rik	NS	0	0	NA	NA	1	1		1810032O08Rik	NS	0.0106441	0.0103754	0.0880653	0.157291	0.447124	0.605773		1810032O08Rik	NS	0.0161817	0.0146122	NA	NA	0.625241	0.928344		2210016L21Rik	NS	0.233454	0.252364	0.492906	0.729483	NA	NA		2210016L21Rik	NS	0.259414	0.16648	0.181386
1700125G22Rik	NS	0.000496409	0.00019522	NA	NA	0.444587	1		1700125G22Rik	NS	0	0	NA	NA	1	1		1810034E14Rik	NS	0.00977143	0.00709091	0.505814	0.597982	0.531492	0.67879		1810034E14Rik	NS	0.000113814	0.00142304	NA	NA	0.606365	0.9263		2210018M11Rik	NS	0.118542	0.0715474	0.0867617	0.316869	NA	NA		2210018M11Rik	NS	0.447335	0.52962	0.233545
1700125H03Rik	NS	0	0.00358313	NA	NA	0.714462	1		1700125H03Rik	NS	0.0095787	0.00338657	0.0648643	0.282803	0.758213	0.948389		1810035L17Rik	DB	0.129909	0.0850843	2.2875e-12	5.31542e-11	0.207863	0.353183		1810035L17Rik	NS	0.18198	0.149779	0.406167	0.819668	0.098561	0.533785		2210020M01Rik	NS	0.32599	0.406161	0.819451	0.921963	NA	NA		2210020M01Rik	NC	0.051874	0.0196355	0.00189252
1810006K21Rik	NS	0.308116	0.244151	0.0457989	0.100906	NA	NA		1810006K21Rik	DE	0.353063	0.207967	2.41579e-05	0.000703947	0.00940549	0.104652		1810037I17Rik	DB	0.198426	0.178934	0.000156924	0.000851346	0.0444668	0.105501		1810037I17Rik	NS	0.984324	0.803284	0.00502648	0.0951179	0.0160924	0.229524		2210021J22Rik	NS	0.24748	0.198575	0.384606	0.646054	NA	NA		2210021J22Rik	NS	0.125808	0.0878291	0.00818377
1810008A18Rik	NS	0.135581	0.0783632	0.461798	0.567455	NA	NA		1810008A18Rik	NS	0.133238	0.137974	0.574258	0.869312	0.451833	0.80364		1810041L15Rik	NS	0.00110209	9.16972e-05	0.948308	0.967815	0.815812	0.893279		1810041L15Rik	NS	0.015068	0.0117825	NA	NA	0.710203	0.952058		2210403K04Rik	NS	0.0670724	0.0403813	0.724005	0.87292	0.213585	0.950281		2210403K04Rik	NS	0.106707	0.151433	0.398673
1810009A15Rik	NS	0.19367	0.138286	0.287274	0.39898	NA	NA		1810009A15Rik	DE	0.276075	0.15315	5.00603e-05	0.00130011	0.00215476	0.0406898		1810043G02Rik	NS	0.107438	0.0953891	0.121538	0.201245	0.224172	0.37353		1810043G02Rik	NS	0.0379419	0.0657093	0.560911	0.890834	0.218984	0.714675		2210404J11Rik	NS	0.0420841	0.0231182	0.703783	0.861759	NA	NA		2210404J11Rik	NS	0.03122	0.0179784	0.0699169
1810010H24Rik	NS	0.112475	0.093952	0.0334608	0.0788641	NA	NA		1810010H24Rik	NS	0.00539965	0.00709733	0.375211	0.728258	0.962148	1		1810043H04Rik	DB	0.114841	0.0927989	0.000756446	0.00329303	0.0142869	0.0407837		1810043H04Rik	NS	0.0964049	0.128094	0.876817	0.994634	0.187482	0.682584		2210404O07Rik	NS	0.0189917	0.0265724	0.479319	0.718668	0.38497	0.950281		2210404O07Rik	NS	0.0763366	0.0694295	0.112937
1810011H11Rik	NS	0.00147623	0.00192848	0.281998	0.393897	0.196832	0.846994		1810011H11Rik	NS	0.0010011	0.000351064	NA	NA	0.470245	0.815253		1810044D09Rik	NS	0.0078587	0.0053656	0.0385388	0.0829843	0.93986	0.972163		1810044D09Rik	NS	0.00870791	0.00735744	NA	NA	0.737678	0.958291		2210404O09Rik	NS	0.00827253	0.0183326	0.783347	0.90422	0.126771	0.950281		2210404O09Rik	NS	0.0208838	0.0641347	0.0139735
1810011O10Rik	NS	0.0052362	0.0305811	0.598821	0.686584	0.518399	1		1810011O10Rik	NS	0.401007	0.576833	0.926771	1	0.0462478	0.270761		1810046J19Rik	NS	0.186339	0.154208	2.13141e-07	2.32977e-06	0.133953	0.252671		1810046J19Rik	NS	0.69764	0.589827	0.00340238	0.0720482	0.0242674	0.279335		2210407C18Rik	NS	0.0106714	0.0231945	0.550412	0.769766	0.0437932	0.950281		2210407C18Rik	NS	0	0	NA
1810012K16Rik	NS	0	0.00231159	NA	NA	0.690814	1		1810012K16Rik	NS	0	0	NA	NA	1	1		1810048J11Rik	NS	0.0482539	0.0458558	0.182948	0.27565	0.751599	0.848468		1810048J11Rik	NS	0.114737	0.091864	0.454416	0.847956	0.413015	0.857892		2210408F21Rik	NS	0.336302	0.270199	0.0100629	0.121207	NA	NA		2210408F21Rik	NS	0.0664812	0.0571658	0.576512
1810012P15Rik	NS	0.0440476	0.0337916	0.00777272	0.0256701	NA	NA		1810012P15Rik	NS	0.0592087	0.0426689	0.903284	1	0.117425	0.456564		1810049H13Rik	NS	0.100873	0.0788523	0.0087926	0.0256931	0.143239	0.266367		1810049H13Rik	NS	0.0592815	0.0422074	0.110842	0.516691	0.989355	1		2210408I21Rik	NS	0.0302236	0.00908729	0.0329916	0.20623	0.470052	0.950281		2210408I21Rik	DB	0.00703774	0.0601416	3.45723e-06
1810013A23Rik	NS	0	0.00214495	NA	NA	0.728118	1		1810013A23Rik	NS	0	0.000817467	NA	NA	0.381808	0.757499		1810055G02Rik	DB	0.0188364	0.0137083	0.0033135	0.0115282	0.00258567	0.00942929		1810055G02Rik	NS	0.167702	0.180174	0.00675765	0.115188	0.450842	0.874696		2210411K11Rik	NS	0.0168543	0.0524658	0.205896	0.476616	0.484135	0.950281		2210411K11Rik	NS	0.129034	0.122364	0.0267237
1810013D10Rik	NS	0.42245	0.47478	0.263791	0.37422	NA	NA		1810013D10Rik	NS	0.243485	0.216403	0.188351	0.516958	0.72258	0.931626		1810058I24Rik	DB	0.166672	0.161863	0.00333555	0.0115963	0.324585	0.484354		1810058I24Rik	NS	0.406837	0.344045	0.113306	0.519075	0.224581	0.72102		2210415F13Rik	NS	0.000513578	0.00345015	0.843904	0.934331	0.292394	0.950281		2210415F13Rik	NS	2.64332e-05	0.00247783	0.42191
1810013L24Rik	NS	0.47471	0.445451	0.0180145	0.0491348	NA	NA		1810013L24Rik	NS	0.304429	0.229938	0.104118	0.373578	0.103242	0.426337		1810062G17Rik	NS	1.37292e-05	5.48458e-05	NA	NA	0.720603	0.826192		1810062G17Rik	NS	0	0.00203076	NA	NA	0.622336	0.9263		2210416O15Rik	NS	0	0	NA	NA	1	1		2210416O15Rik	NS	0.000296519	0.00120425	NA
1810014F10Rik	NS	0.298407	0.234192	0.0192982	0.0517824	NA	NA		1810014F10Rik	NS	0.00344337	0.0111407	NA	NA	0.393906	0.766321		1810062O18Rik	NS	0.0039373	0.00542348	0.962553	0.97774	0.775031	0.865653		1810062O18Rik	NS	0.0161214	0.0306255	0.102853	0.505017	0.0192236	0.247857		2300009A05Rik	NS	0.195402	0.13154	0.00447452	0.0850689	NA	NA		2300009A05Rik	NS	0.086107	0.077318	0.763426
1810019D21Rik	NS	0.00257361	0.00547258	0.456608	0.563521	NA	NA		1810019D21Rik	NS	0.00536576	0.000647336	0.509458	0.827294	0.0750269	0.360531		1810063B05Rik	DB	0.0866855	0.0662645	3.67857e-05	0.000240357	0.245703	0.398993		1810063B05Rik	NS	0.130134	0.116882	0.176805	0.604221	0.176398	0.667224		2310001A20Rik	NS	0.507778	0.471552	0.189846	0.457167	NA	NA		2310001A20Rik	NS	0.628357	0.659102	0.868329
1810019J16Rik	NS	3.07843e-05	0.000444524	0.722155	0.789738	0.586147	1		1810019J16Rik	NS	0.000662368	0.000511747	NA	NA	0.110196	0.442152		1810063B07Rik	NS	0.353518	0.308291	9.27413e-07	8.92746e-06	0.223967	0.373352		1810063B07Rik	NS	0.182562	0.118499	0.564723	0.891924	0.0461163	0.383422		2310001H17Rik	NS	0.00839058	0.00751177	0.87734	0.950702	0.737115	1		2310001H17Rik	NS	0.0208621	0.0194129	0.210552
1810020D17Rik	NS	0.399734	0.324295	0.236858	0.346447	NA	NA		1810020D17Rik	NS	0.326054	0.21878	0.00482645	0.0503423	0.0166417	0.149038		1810074P20Rik	NS	0.345111	0.313697	3.28501e-06	2.82161e-05	0.486849	0.641475		1810074P20Rik	NS	0.450377	0.351941	0.00977242	0.147553	0.764201	0.958291		2310001K24Rik	NS	0.00905539	0.010422	0.577807	0.786543	0.206943	0.950281		2310001K24Rik	NS	0.000157496	0	NA
1810021B22Rik	NC	0.109134	0.0687423	0.00488974	0.0179114	NA	NA		1810021B22Rik	NS	0.0110592	0.00255323	0.13437	0.431726	0.702459	0.922563		2010001M09Rik	NS	0.00012126	0.000372922	0.0100898	0.0287709	0.702687	0.813429		2010001M09Rik	NS	0.000456227	0.00173212	NA	NA	0.863054	0.97737		2310002L09Rik	NS	0.214569	0.231714	0.246865	0.518078	NA	NA		2310002L09Rik	NS	0.00935978	0	NA
1810022K09Rik	NC	0.25471	0.148123	6.78044e-06	0.000125443	NA	NA		1810022K09Rik	DE	0.292392	0.144553	5.60973e-08	3.54271e-06	0.000102934	0.00506027		2010002M12Rik	NS	0.000928588	0.000718966	NA	NA	0.0517596	0.119333		2010002M12Rik	NS	0	2.48116e-05	NA	NA	0.862095	0.97737		2310003C23Rik	NS	0.319117	0.24574	0.318708	0.589103	NA	NA		2310003C23Rik	DM	0.0810909	0.106449	0.00299221
1810024B03Rik	NS	0.0424838	0.0124629	0.000257058	0.00184425	0.00973128	0.278199		1810024B03Rik	NS	0.00605429	0.00707364	0.998043	1	0.888763	1		2010002N04Rik	NS	0.15433	0.156992	0.333527	0.435973	0.837763	0.908781		2010002N04Rik	NS	0.0484066	0.03228	0.886758	0.996866	0.0582907	0.428411		2310003F16Rik	NS	0.804561	0.645318	0.00681605	0.103424	NA	NA		2310003F16Rik	NS	0.462299	0.352089	0.0445529
1810026B05Rik	NS	0.195663	0.239083	0.0179799	0.0490888	NA	NA		1810026B05Rik	DM	0.403213	0.238215	0.00104763	0.0161433	0.0463668	0.271354		2010003O02Rik	DE	0.0543478	0.0373305	1.41849e-05	0.000104892	0.401746	0.562836		2010003O02Rik	NS	0.0399892	0.0449563	0.963655	0.999999	0.923238	0.999243		2310003H01Rik	NS	0.0581806	0.0418281	0.0402011	0.224615	NA	NA		2310003H01Rik	NS	0.21686	0.335787	0.0472586
1810026J23Rik	NS	0.254512	0.234789	0.0989724	0.180368	NA	NA		1810026J23Rik	NS	0.14031	0.177183	0.356947	0.7126	0.758494	0.948397		2010009K17Rik	NS	0.00157908	0.00217696	0.472711	0.568509	0.111687	0.219817		2010009K17Rik	NS	0	0.000106464	NA	NA	0.767575	0.958291		2310003L22Rik	NS	0.218481	0.221317	0.640634	0.826732	NA	NA		2310003L22Rik	NS	0.0308992	3.9006e-05	0.0548965
1810027O10Rik	NS	0.626236	0.575078	0.183938	0.286121	NA	NA		1810027O10Rik	DE	0.47884	0.268226	7.82396e-07	3.57397e-05	0.00152596	0.0322132		2010011I20Rik	NS	0.0820584	0.0871293	0.250376	0.350177	0.657876	0.779762		2010011I20Rik	DZ	0.0912315	0.0408623	0.768483	0.969453	0.000189994	0.0177639		2310004I24Rik	NS	0.0790506	0.0687861	0.113618	0.357108	NA	NA		2310004I24Rik	NS	0.106134	0.246243	0.0393936
1810029B16Rik	NS	0.0144301	0.0205883	0.0188255	0.0508479	NA	NA		1810029B16Rik	DM	0.063611	0.0207601	0.00033234	0.0063276	0.793325	0.961379		2010012O05Rik	NS	0.115478	0.112075	0.466099	0.562436	0.22617	0.375826		2010012O05Rik	NS	0.137329	0.144461	0.693015	0.942299	0.929161	1		2310004N24Rik	NS	0.218979	0.203287	0.267571	0.538312	NA	NA		2310004N24Rik	NS	0.0267673	0.0294647	0.451159
1810030J14Rik	NC	0.016517	0.0193447	4.50549e-05	0.000504833	NA	NA		1810030J14Rik	DZ	0.0310186	0.010565	0.155834	0.468682	1.17706e-06	0.000204073		2010015L04Rik	DZ	0.146205	0.236428	0.271569	0.371778	4.60501e-10	6.26233e-09		2010015L04Rik	NS	0	0.00582818	NA	NA	0.246182	0.741554		2310007L24Rik	NS	0.000930224	0	NA	NA	0.520574	0.950281		2310007L24Rik	NS	0	0	NA
1810030N24Rik	NS	0.201666	0.156749	0.178488	0.279647	NA	NA		1810030N24Rik	DM	0.104444	0.0653233	0.0015474	0.0217031	0.725412	0.932813		2010016I18Rik	NS	0.00230037	0.00639369	0.0159478	0.0414036	0.46844	0.625543		2010016I18Rik	NS	0	7.67116e-05	NA	NA	0.684263	0.945138		2310008H04Rik	NS	0.0179869	0.0215808	0.566766	0.780356	0.228538	0.950281		2310008H04Rik	NS	0.0529165	0.0741813	0.872128
1810030O07Rik	NS	0.147241	0.150745	0.744656	0.806433	NA	NA		1810030O07Rik	NS	0.232037	0.162713	0.0100501	0.0857184	0.0738323	0.357493		2010106G01Rik	DZ	0.970728	0.922332	0.052289	0.104884	0.000124919	0.000638103		2010106G01Rik	NS	0.315178	0.317729	0.495183	0.862604	0.945803	1		2310008H09Rik	NS	0.0868436	0.0524637	0.0536333	0.25653	NA	NA		2310008H09Rik	NS	0.120068	0.126653	0.0199704
1810031K17Rik	NS	0.123516	0.168363	0.85076	0.891908	NA	NA		1810031K17Rik	NS	0.211453	0.243884	0.294742	0.649197	0.528642	0.852156		2010107E04Rik	DB	0.175681	0.131532	1.55431e-15	4.80502e-14	0.909835	0.95542		2010107E04Rik	NS	0.389389	0.325804	0.0540292	0.374571	0.0412762	0.365984		2310009A05Rik	NS	0.208145	0.150385	0.0110015	0.126695	NA	NA		2310009A05Rik	DM	0.144709	0.147559	0.00218746
1810032O08Rik	NS	0.0135434	0.00965267	0.477322	0.582019	0.970859	1		1810032O08Rik	NS	0.0391709	0.0315458	0.718676	0.943619	0.118391	0.45718		2010107G23Rik	NS	0.00213949	0.000531612	0.0467743	0.0962718	0.890438	0.94369		2010107G23Rik	NS	0.0357514	0.0165882	0.730482	0.955916	0.0937757	0.522538		2310009B15Rik	NS	0.0888505	0.044141	0.00169395	0.0525862	NA	NA		2310009B15Rik	NS	0.0701645	0.0453898	0.125053
1810034E14Rik	DM	0.000734525	0.010873	0.00660393	0.0227004	0.842432	1		1810034E14Rik	NS	0.00803102	0.00739061	NA	NA	0.147649	0.513374		2010107H07Rik	DB	0.0381723	0.0340715	0.00478324	0.0156523	0.619271	0.749253		2010107H07Rik	NS	0.0283507	0.0409619	0.586764	0.903867	0.910243	0.992961		2310010J17Rik	NS	0.0115504	0.0081757	0.12131	0.369536	NA	NA		2310010J17Rik	NS	0.0163469	0.0316849	0.514196
1810035L17Rik	NS	0.199958	0.201904	0.638618	0.719507	NA	NA		1810035L17Rik	DP	0.228058	0.128531	5.49215e-06	0.00019651	0.00516996	0.0718379		2010109A12Rik	NS	0.0268304	0.0131645	0.0540619	0.107656	0.0165707	0.0462054		2010109A12Rik	NS	0.00160577	0.00309737	NA	NA	0.930831	1		2310010M20Rik	NS	0.279681	0.245053	0.841174	0.932848	NA	NA		2310010M20Rik	NS	5.57797e-05	0	NA
1810037I17Rik	NS	0.916418	0.836381	0.294697	0.406563	NA	NA		1810037I17Rik	DE	1.16642	0.869289	4.71666e-07	2.27127e-05	0.0113592	0.117833		2010109I03Rik	NS	0.00607854	0.00665658	0.265569	0.36628	0.185139	0.323505		2010109I03Rik	NS	0	1.43156e-05	NA	NA	0.858433	0.97737		2310011J03Rik	NS	0.148896	0.131208	0.841174	0.932848	NA	NA		2310011J03Rik	NC	0.245045	0.206453	0.0059334
1810041L15Rik	NC	0.0920352	0.150372	0.00128293	0.00631647	NA	NA		1810041L15Rik	NS	0.00369507	0.00131849	NA	NA	0.664157	0.903848		2010109K11Rik	DZ	0.051535	0.093131	0.0228017	0.0545953	2.71445e-05	0.000161722		2010109K11Rik	NS	0.0295025	0.0502103	0.556674	0.888777	0.651801	0.94263		2310014L17Rik	NS	0	0	NA	NA	1	1		2310014L17Rik	NS	0	0.00155753	NA
1810043G02Rik	NC	0.154869	0.132993	7.85661e-08	5.74525e-06	NA	NA		1810043G02Rik	NS	0.150846	0.0836888	0.682873	0.927622	0.021296	0.172635		2010110P09Rik	NS	0.000124379	5.19135e-05	0.400474	0.49988	0.347715	0.50867		2010110P09Rik	NS	0	0.00187275	NA	NA	0.515246	0.896793		2310015A10Rik	NS	0.0955673	0.0668026	0.003686	0.0757959	NA	NA		2310015A10Rik	NS	0.0223639	0.0234079	0.765763
1810043H04Rik	NS	0.21334	0.252078	0.714264	0.783142	NA	NA		1810043H04Rik	NS	0.287404	0.171934	0.0109313	0.0911707	0.00490121	0.0697554		2010111I01Rik	NS	0.0108376	0.0356447	1.43635e-07	1.61791e-06	0.00861775	0.0267473		2010111I01Rik	NS	0.275101	0.194126	0.386687	0.809711	0.0635845	0.443694		2310015B20Rik	NS	0.0201706	0.0164287	0.0196537	0.161599	NA	NA		2310015B20Rik	NS	0.00208122	0	NA
1810044D09Rik	NS	0.0173278	0.0238181	0.0313097	0.0750936	NA	NA		1810044D09Rik	NS	0.00126044	0.00445835	NA	NA	0.303121	0.700315		2010204K13Rik	NS	0.00524681	0.0050728	0.234753	0.333512	0.24536	0.398648		2010204K13Rik	NS	0.000171641	0.00206275	NA	NA	0.837527	0.97737		2310015D24Rik	NS	0.0104427	0.0276268	0.770286	0.897766	0.47138	0.950281		2310015D24Rik	NS	0	0	NA
1810046J19Rik	NS	0.698883	0.633769	0.137344	0.230717	NA	NA		1810046J19Rik	NS	0.461385	0.291455	0.00100913	0.0157054	0.0102195	0.10988		2010300C02Rik	NS	0.00633149	0.00751536	0.912521	0.940671	0.697902	0.80984		2010300C02Rik	NS	0	0.000995877	NA	NA	0.517324	0.896793		2310016D03Rik	NS	0.0101742	0.0180937	0.858448	0.941524	NA	NA		2310016D03Rik	NS	0	0	NA
1810048J11Rik	NS	0.15318	0.12983	0.210643	0.316946	NA	NA		1810048J11Rik	NS	0.0674265	0.0681345	0.99146	1	0.794149	0.961821		2010305A19Rik	NS	0.036576	0.0336057	0.0167047	0.0429868	0.646273	0.771402		2010305A19Rik	NS	0.0468635	0.0565346	0.86474	0.992503	0.445087	0.870079		2310016M24Rik	NS	1.45112	1.3204	0.234541	0.506269	NA	NA		2310016M24Rik	NS	0.667037	0.561856	0.275569
1810049H13Rik	NS	0.136887	0.091934	0.735448	0.799931	NA	NA		1810049H13Rik	NS	0.0586466	0.0322032	0.596337	0.880862	0.0685693	0.341787		2010310C07Rik	NS	2.80466e-05	0.00133348	NA	NA	0.245395	0.398663		2010310C07Rik	NS	0.00575472	0.000671408	NA	NA	0.435043	0.865008		2310020H05Rik	NS	0.0136523	0.019921	0.04618	0.239703	NA	NA		2310020H05Rik	NS	0	0	NA
1810055G02Rik	DM	0.0670707	0.141009	4.63365e-06	9.49556e-05	0.89294	1		1810055G02Rik	NS	0.0466134	0.0260243	0.356947	0.7126	0.760775	0.949042		2010315B03Rik	NS	0.131523	0.126003	0.0222761	0.0537667	0.922375	0.962758		2010315B03Rik	NS	0.00738603	0.0243007	0.136625	0.552462	0.342479	0.824027		2310021P13Rik	NS	0.159657	0.140445	0.0213615	0.168582	NA	NA		2310021P13Rik	NC	0.143276	0.250958	1.1531e-05
1810058I24Rik	NS	0.374144	0.339093	0.0664288	0.133724	NA	NA		1810058I24Rik	NS	0.34258	0.283637	0.285427	0.63994	0.0543795	0.299331		2010320M18Rik	DM	0.0584587	0.0322886	1.10897e-05	8.39501e-05	8.58951e-05	0.000455856		2010320M18Rik	NS	0.0167488	0.0187474	0.835232	0.986461	0.51376	0.896793		2310022A10Rik	NS	0.523141	0.594976	0.0912044	0.325104	NA	NA		2310022A10Rik	DM	0.0475056	0.0591986	3.93288e-05
1810062G17Rik	NS	0.00516335	0.00610884	0.597862	0.685824	0.244924	0.846994		1810062G17Rik	NS	0.000587806	0.0127919	NA	NA	0.479821	0.821669		2010321M09Rik	DZ	0.172817	0.142729	0.428675	0.527112	1.04391e-05	6.77208e-05		2010321M09Rik	NS	0.116227	0.116875	0.818621	0.980844	0.287888	0.781651		2310022B05Rik	NS	0.251314	0.246757	0.426861	0.680226	NA	NA		2310022B05Rik	NC	0.0890848	0.128872	3.2131e-06
1810062O18Rik	DM	0.021745	0.0136748	0.00279249	0.0115507	0.00311157	0.19113		1810062O18Rik	NS	0.00886537	0.0209304	0.99069	1	0.120826	0.462131		2200002D01Rik	NS	0.00282883	0.00551354	0.820318	0.866303	0.12635	0.241493		2200002D01Rik	NS	0	0.000510586	NA	NA	0.371203	0.837726		2310028H24Rik	NS	0.0244961	0.0385488	0.371113	0.635262	NA	NA		2310028H24Rik	NS	0.0631241	0.0385938	0.525542
1810063B05Rik	NC	0.228169	0.166613	0.000504006	0.00305393	NA	NA		1810063B05Rik	DE	0.211349	0.119086	0.00149454	0.0210897	0.0487932	0.279549		2210009G21Rik	DZ	0.0143954	0.0347722	0.273134	0.37341	4.36739e-06	3.0456e-05		2210009G21Rik	NS	0.00621906	0.00846925	0.739197	0.958616	0.636879	0.934611		2310030G06Rik	NS	0.0269382	0.0756366	0.144476	0.40208	NA	NA		2310030G06Rik	NS	0	0	NA
1810063B07Rik	NS	0.0323158	0.0734693	0.888451	0.919708	0.137387	0.733981		1810063B07Rik	NS	0.369771	0.315948	0.0207937	0.140124	0.455349	0.805113		2210012G02Rik	NS	0.122314	0.0896712	2.06923e-08	2.75016e-07	0.785273	0.872856		2210012G02Rik	NS	0.220741	0.119986	0.00319086	0.0690461	0.228578	0.725045		2310030N02Rik	NS	0.323462	0.287076	0.403648	0.660598	NA	NA		2310030N02Rik	NS	0.05133	0.0935206	0.713959
1810074P20Rik	NC	0.355244	0.443037	0.00648829	0.0224361	NA	NA		1810074P20Rik	NS	0.223471	0.265096	0.789345	0.974643	0.262093	0.662473		2210016F16Rik	DZ	0.380737	0.279754	2.77469e-05	0.000187857	2.23112e-07	2.00249e-06		2210016F16Rik	NS	0.135858	0.133663	0.491337	0.861398	0.135409	0.602717		2310033P09Rik	NS	0.171549	0.141369	0.22037	0.489406	NA	NA		2310033P09Rik	NS	0.233499	0.203444	0.0586343
2010001M09Rik	DM	0.00762969	0.000368488	0.00339694	0.0134159	0.849475	1		2010001M09Rik	NS	0.000713887	0.000553527	0.338027	0.69192	0.198105	0.586126		2210016L21Rik	NS	0.0721916	0.0738043	0.105763	0.181001	0.780126	0.869416		2210016L21Rik	DE	0.44938	0.322396	0.00173722	0.0447343	0.204074	0.70047		2310034G01Rik	NS	0.0109254	0.0397317	0.174684	0.442025	0.5174	0.950281		2310034G01Rik	NS	0.0111458	0	NA
2010002M12Rik	NS	0.00804854	0	NA	NA	0.197804	0.846994		2010002M12Rik	NS	0.0133271	0.0175316	0.347282	0.7013	0.528563	0.852156		2210018M11Rik	DZ	0.0432262	0.0927162	0.432445	0.530261	1.21699e-07	1.14906e-06		2210018M11Rik	NS	0.113611	0.175768	0.74775	0.961947	0.269913	0.764161		2310035C23Rik	NS	0.0646326	0.0471939	0.214905	0.485705	0.64331	1		2310035C23Rik	NS	0.0493512	0.100865	0.211811
2010002N04Rik	NS	0.4811	0.458073	0.216837	0.32388	NA	NA		2010002N04Rik	NS	0.0113454	0.0180469	0.513684	0.827294	0.434207	0.792396		2210020M01Rik	NS	0.00100172	0.00633041	0.0629759	0.121413	0.0410077	0.0988202		2210020M01Rik	NS	0.0137371	0.00137079	NA	NA	0.982197	1		2310035K24Rik	NS	0.415578	0.389346	0.341873	0.610412	NA	NA		2310035K24Rik	NS	0.307212	0.241507	0.895007
2010003O02Rik	NS	0.0681972	0.0587024	0.110075	0.195224	NA	NA		2010003O02Rik	DM	0.127145	0.0519737	0.000132	0.00291688	0.0353801	0.234286		2210021J22Rik	NS	0.0732444	0.0674267	0.497502	0.591025	0.237584	0.389052		2210021J22Rik	NS	0.0891869	0.080673	0.804494	0.977742	0.803179	0.971077		2310036O22Rik	NS	0.260849	0.275485	0.938815	0.980468	NA	NA		2310036O22Rik	NS	0.648196	0.693377	0.012285
2010009K17Rik	NS	0	0	NA	NA	1	1		2010009K17Rik	NS	0	5.75794e-05	NA	NA	0.726512	0.933133		2210403K04Rik	NS	0.0248424	0.0285921	0.00856801	0.0252154	0.612659	0.744204		2210403K04Rik	NS	0.0442246	0.0249558	0.151552	0.570251	0.896283	0.988162		2310037I24Rik	NS	0.368757	0.298473	0.0794242	0.304887	NA	NA		2310037I24Rik	NS	0.293384	0.243408	0.0741197
2010011I20Rik	NS	0.211921	0.255503	0.681306	0.756377	NA	NA		2010011I20Rik	NS	0.279017	0.221489	0.149173	0.457777	0.101634	0.423092		2210404J11Rik	NS	0.0324975	0.0377628	0.219399	0.317066	0.69974	0.81106		2210404J11Rik	NS	0.0260836	0.0454867	0.953427	0.999999	0.343857	0.824978		2310039H08Rik	NS	0.355271	0.395972	0.951229	0.986219	NA	NA		2310039H08Rik	NS	0.107142	0.0465298	0.0324013
2010012O05Rik	DM	0.167684	0.130557	0.00592158	0.0208818	NA	NA		2010012O05Rik	NS	0.0993351	0.092092	0.851413	0.995545	0.269109	0.670225		2210404O07Rik	NS	0.0179328	0.0144113	0.0353723	0.0774615	0.23823	0.389887		2210404O07Rik	NS	0.00160868	0.0002312	NA	NA	0.852052	0.97737		2310039L15Rik	NS	0.0721512	0.0717354	0.340294	0.609032	NA	NA		2310039L15Rik	NS	0	0	NA
2010015L04Rik	NS	0.0143647	0.0382583	0.00761231	0.0252967	NA	NA		2010015L04Rik	NS	0.0094312	0.00752744	0.94465	1	0.37903	0.755827		2210404O09Rik	NS	0.0143534	0.0198071	0.783706	0.838298	0.664725	0.785317		2210404O09Rik	NS	0.0102132	0.00739945	NA	NA	0.456153	0.876584		2310040G24Rik	NS	0.219398	0.136073	0.00799194	0.110652	NA	NA		2310040G24Rik	NS	0	0	NA
2010016I18Rik	NS	0	0	NA	NA	1	1		2010016I18Rik	NS	0	0.00123175	NA	NA	0.304569	0.701724		2210408F21Rik	DZ	0.00725875	0.0232281	0.0433438	0.0909105	1.07387e-06	8.47212e-06		2210408F21Rik	NS	0.00562104	0.0126543	NA	NA	0.334925	0.820752		2310042D19Rik	NS	0.684425	0.692255	0.982374	0.997588	NA	NA		2310042D19Rik	NS	0	0	NA
2010106G01Rik	NS	0.404585	0.489274	0.265111	0.375671	NA	NA		2010106G01Rik	NS	0.474116	0.607592	0.907219	1	0.351593	0.7387		2210408I21Rik	NS	0.0158557	0.0217399	0.072961	0.135882	0.0241364	0.0635391		2210408I21Rik	NS	0.00647911	0.0431192	0.0231541	0.24532	0.409026	0.856252		2310044G17Rik	NS	0.22058	0.142974	0.638525	0.825419	NA	NA		2310044G17Rik	NS	0.123011	0.156329	0.00936674
2010107E04Rik	NC	0.802334	0.675277	0.00295877	0.0120939	NA	NA		2010107E04Rik	DE	0.392474	0.244314	5.1544e-08	3.33319e-06	0.422118	0.78464		2210409D07Rik	DZ	0.00032013	0.00399307	0.207362	0.303981	0.00385623	0.0133486		2210409D07Rik	NS	0.00601234	0.00835937	NA	NA	0.806427	0.971492		2310044H10Rik	NS	0.526053	0.690421	0.00664553	0.102418	NA	NA		2310044H10Rik	NS	0.948014	1.01722	0.0249408
2010107G23Rik	NS	0.0713989	0.0270389	0.0282854	0.0696309	NA	NA		2010107G23Rik	NS	0.0041227	0	NA	NA	0.159443	0.532302		2210411K11Rik	NS	0.00959225	0.00792161	0.399116	0.498851	0.821548	0.897325		2210411K11Rik	NS	0.112377	0.108051	0.759574	0.966609	0.500571	0.896793		2310045N01Rik	NS	0.249089	0.315048	0.938815	0.980468	NA	NA		2310045N01Rik	NS	0.442942	0.498492	0.906176
2010107H07Rik	NC	0.166268	0.152893	0.00029431	0.00203339	NA	NA		2010107H07Rik	NS	0.0406525	0.0326597	0.217861	0.557905	0.977098	1		2210415F13Rik	DZ	0	0.00548519	NA	NA	0.00015296	0.00076696		2210415F13Rik	NS	0.00310335	0.00617725	0.109016	0.515057	0.183242	0.675859		2310046A06Rik	NS	0.988279	0.919618	0.286728	0.559525	NA	NA		2310046A06Rik	NS	0.00355864	0	NA
2010109A12Rik	NS	0	0	NA	NA	1	1		2010109A12Rik	NS	0.00309981	0.00170129	NA	NA	0.702908	0.922795		2210416O15Rik	NS	0	1.01591e-05	NA	NA	0.451927	0.610276		2210416O15Rik	NS	0.000326867	0.00372331	NA	NA	0.27267	0.767963		2310046O06Rik	NS	0.15482	0.110325	0.144476	0.40208	NA	NA		2310046O06Rik	NC	0.462841	0.273137	0.00156416
2010109I03Rik	NS	0	0	NA	NA	1	1		2010109I03Rik	NS	0	4.77237e-05	NA	NA	0.621844	0.891199		2210417A02Rik	NS	0.00283473	0.0020304	0.0470349	0.0965815	0.571499	0.711459		2210417A02Rik	NS	0	0	NA	NA	1	1		2310047B19Rik	NS	0.0505265	0.0544414	0.0154772	0.14665	NA	NA		2310047B19Rik	NS	0.111286	0.0227764	0.0486813
2010109K11Rik	NS	0.00326005	0.0176788	0.489034	0.592589	0.0537387	0.524206		2010109K11Rik	NS	0.0335044	0.109305	0.62363	0.898553	0.00635327	0.0817332		2300009A05Rik	NS	0.0513926	0.0396067	0.256005	0.356203	0.0852186	0.178045		2300009A05Rik	NS	0.0449997	0.0628682	0.00686534	0.116111	0.536715	0.904415		2310047M10Rik	NS	0.0703653	0.0700269	0.897791	0.960321	NA	NA		2310047M10Rik	NS	0.0607338	0.0927991	0.0104357
2010110P09Rik	NS	0.0248611	0.0284499	0.915661	0.941409	0.644974	1		2010110P09Rik	NS	0	0.00470726	NA	NA	0.40381	0.772452		2310001A20Rik	NS	0.132915	0.150616	0.147474	0.232928	0.44351	0.602969		2310001A20Rik	NS	0.266559	0.265369	0.695771	0.943451	0.8429	0.97737		2310057M21Rik	NS	0.126187	0.0627274	0.0354089	0.212354	NA	NA		2310057M21Rik	NS	0.0841923	0.0737791	0.0358164
2010111I01Rik	NS	0.00786023	0.0118121	0.728758	0.794523	0.568135	1		2010111I01Rik	NS	0.292891	0.257429	0.0106893	0.0895187	0.371992	0.750521		2310001H17Rik	NS	0.00338192	0.00874788	0.984071	0.9937	0.0260738	0.067855		2310001H17Rik	NS	0	6.54778e-05	NA	NA	0.751941	0.958291		2310061C15Rik	NS	0.571321	0.565877	0.975073	0.994337	NA	NA		2310061C15Rik	NS	0.0990248	0.0387866	0.281984
2010204K13Rik	NS	0.0596606	0.0242257	0.0361867	0.0837685	NA	NA		2010204K13Rik	NS	0	0.00230003	NA	NA	0.507565	0.837543		2310003C23Rik	NS	0.101294	0.129016	0.00342097	0.0118347	0.848092	0.915374		2310003C23Rik	NS	0.0535372	0.0829248	0.00354969	0.0741468	0.991663	1		2310061I04Rik	NS	0.83772	0.814752	0.379511	0.642195	NA	NA		2310061I04Rik	NS	0.0462003	0.12189	0.424059
2010300C02Rik	NS	0.0122837	0.021819	0.477545	0.582019	NA	NA		2010300C02Rik	NS	0.00388171	0.00379156	0.234259	0.576765	0.99437	1		2310003F16Rik	DE	0.204167	0.159233	1.01522e-06	9.68131e-06	0.00224121	0.00829806		2310003F16Rik	NS	0.234237	0.201675	0.877038	0.994634	0.0796294	0.48737		2310067B10Rik	NS	0.432932	0.546705	0.0573503	0.263992	NA	NA		2310067B10Rik	NS	0.138698	0.223154	0.503801
2010305A19Rik	NS	0.0824539	0.0738203	0.860531	0.899437	NA	NA		2010305A19Rik	NS	0.125091	0.120677	0.897258	1	0.99517	1		2310003H01Rik	NS	0.0712858	0.0946639	0.0102055	0.0290005	0.572348	0.71207		2310003H01Rik	NS	0.108959	0.157038	0.212373	0.651369	0.549728	0.909555		2310068J16Rik	NS	0	0.0045343	NA	NA	0.135339	0.950281		2310068J16Rik	NS	0	0	NA
2010310C07Rik	NS	0	0	NA	NA	1	1		2010310C07Rik	NS	0	0.000253089	NA	NA	0.651161	0.899184		2310003L22Rik	NS	0.0198778	0.0213481	0.0648489	0.123944	0.159213	0.288769		2310003L22Rik	NS	0.149976	0.0843371	0.114783	0.520471	0.0967273	0.529689		2310069G16Rik	NS	0.0188353	0.0252152	0.808162	0.916716	0.935567	1		2310069G16Rik	NS	0	0	NA
2010315B03Rik	NS	0.0658	0.0913752	0.19549	0.299299	NA	NA		2010315B03Rik	NS	0.050129	0.0432216	0.640663	0.907481	0.518503	0.847132		2310004I24Rik	NS	0.0610187	0.0708878	0.284851	0.386158	0.385631	0.547358		2310004I24Rik	NS	0.125681	0.0609572	0.0301502	0.2828	0.102328	0.540838		2310079F23Rik	NS	0.0103029	0.0124703	0.0147071	0.143235	0.484135	0.950281		2310079F23Rik	NS	0.0322125	0.0294202	0.98528
2010320M18Rik	NS	0.117141	0.0774638	0.323828	0.436695	NA	NA		2010320M18Rik	DE	0.0655768	0.027772	8.92766e-05	0.00211862	0.278222	0.679173		2310004N24Rik	DZ	0.197317	0.153931	0.000176356	0.000942198	0.00107272	0.00434961		2310004N24Rik	NS	0.299028	0.371759	0.0488926	0.357173	0.671839	0.945138		2400001E08Rik	NS	0.779016	0.986087	0.00053405	0.0313407	NA	NA		2400001E08Rik	NS	0.773907	0.752243	0.622147
2010321M09Rik	NS	0.132718	0.121846	0.168437	0.267857	NA	NA		2010321M09Rik	NS	0.109919	0.102701	0.181086	0.50592	0.911923	1		2310007L24Rik	NS	0	0	NA	NA	1	1		2310007L24Rik	NS	0	0	NA	NA	1	1		2400003C14Rik	NS	0.520226	0.36696	0.00261838	0.0646476	NA	NA		2400003C14Rik	NS	0.430808	0.395968	0.349519
2200002D01Rik	NS	0.00606258	0.00267749	0.015245	0.0433247	0.589987	1		2200002D01Rik	NS	0.0106104	0.0179242	0.396268	0.744517	0.844853	0.982913		2310008H04Rik	DZ	0.031003	0.0661198	0.197809	0.292791	5.82264e-06	3.94852e-05		2310008H04Rik	NS	0.0232791	0.0540903	0.105528	0.509847	0.712242	0.953074		2400009B08Rik	NS	0.00535044	0.000760058	0.012382	0.13339	0.139244	0.950281		2400009B08Rik	NS	0.0037408	0	NA
2210009G21Rik	NS	0.00233582	0.00647111	0.000474448	0.0029181	0.567665	1		2210009G21Rik	NS	0.00612507	0.0180865	0.579487	0.871795	0.614452	0.889778		2310008H09Rik	DZ	0.132638	0.133227	0.000883134	0.00376971	0.000694514	0.00297582		2310008H09Rik	NS	0.100953	0.13023	0.669132	0.934934	0.201708	0.697209		2410001C21Rik	NS	0.258806	0.249683	0.638525	0.825419	NA	NA		2410001C21Rik	NC	0.814308	0.564682	0.00337055
2210012G02Rik	NS	0.0942058	0.0438269	0.414001	0.523587	NA	NA		2210012G02Rik	NS	0.0907328	0.0551975	0.977319	1	0.0225907	0.177326		2310009A05Rik	DB	0.110234	0.061963	2.83867e-05	0.000191417	1.02019e-07	9.83331e-07		2310009A05Rik	NS	0.0663326	0.038692	0.984737	0.999999	0.00386427	0.104789		2410002F23Rik	NS	0.0864613	0.134201	0.286728	0.559525	NA	NA		2410002F23Rik	NS	0.152929	0.0966881	0.248939
2210016F16Rik	NS	0.140363	0.220328	0.380967	0.491883	NA	NA		2210016F16Rik	NS	0.0658123	0.0575844	0.978033	1	0.330015	0.721617		2310009B15Rik	DB	0.0289426	0.0147315	0.00263251	0.00950045	0.0653863	0.143756		2310009B15Rik	NS	0.0544312	0.0282899	0.142462	0.559597	0.0956537	0.527848		2410002I01Rik	NS	0.0497513	0.0390776	0.0382741	0.220483	NA	NA		2410002I01Rik	NS	0.0671134	0.100646	0.996074
2210016L21Rik	NC	0.330043	0.245831	0.00708919	0.0239536	NA	NA		2210016L21Rik	NS	0.297327	0.208039	0.000244657	0.00486662	0.477395	0.820596		2310010J17Rik	DZ	0.0121502	0.0313753	0.3001	0.401822	3.41555e-07	2.94765e-06		2310010J17Rik	NS	0.0350801	0.0345603	0.978429	0.999999	0.636907	0.934611		2410002O22Rik	NS	0.453886	0.424585	0.183755	0.451516	NA	NA		2410002O22Rik	NS	0.40142	0.377792	0.267141
2210018M11Rik	NS	0.0666861	0.114385	0.29434	0.406315	NA	NA		2210018M11Rik	NS	0.099883	0.172816	0.438132	0.777324	0.00244618	0.0441425		2310011J03Rik	DB	0.18615	0.142361	1.36135e-07	1.54834e-06	0.10669	0.212434		2310011J03Rik	NS	0.331428	0.30581	0.0452849	0.343791	0.138818	0.609779		2410003K15Rik	NS	0.347711	0.245639	0.00352563	0.074281	NA	NA		2410003K15Rik	NS	0.167473	0.148114	0.113997
2210020M01Rik	NC	0.0635718	0.0355866	6.16136e-05	0.000631778	NA	NA		2210020M01Rik	NS	0.00220903	0.00585233	NA	NA	0.865449	0.992644		2310014L17Rik	NS	0.00118314	0.00180808	0.796413	0.848527	0.225115	0.374652		2310014L17Rik	DE	0.0820238	0.0275024	0.00450715	0.088358	0.442583	0.867965		2410003L11Rik	NS	0	0	NA	NA	1	1		2410003L11Rik	NS	0	0	NA
2210021J22Rik	NS	0.129519	0.0927557	0.0697489	0.138422	NA	NA		2210021J22Rik	NS	0.160909	0.110882	0.750602	0.957684	0.0167674	0.149363		2310015A10Rik	NS	0.0310867	0.0343151	0.0911591	0.161197	0.121504	0.233974		2310015A10Rik	NS	0.1612	0.122169	0.273765	0.715499	0.72523	0.957841		2410004B18Rik	NS	0.222638	0.213389	0.61746	0.810333	NA	NA		2410004B18Rik	DM	0.158963	0.237224	0.000184154
2210403K04Rik	NS	0.0505246	0.0692714	0.0089311	0.0286778	0.760384	1		2210403K04Rik	NS	0.0318236	0.0884087	0.403352	0.749087	0.143437	0.504477		2310016M24Rik	DB	0.317418	0.21398	7.00163e-09	1.02256e-07	2.29849e-09	2.82825e-08		2310016M24Rik	NS	0.585999	0.429655	0.0998107	0.49841	0.000991852	0.0492372		2410004I01Rik	NS	0	0	NA	NA	1	1		2410004I01Rik	NS	0	0	NA
2210404J11Rik	DM	0.0399468	0.0544859	8.34869e-08	5.97921e-06	0.621468	1		2210404J11Rik	NS	0.0173118	0.0256519	0.843178	0.992221	0.87488	0.996614		2310021P13Rik	DZ	0.0489403	0.12584	0.650786	0.724386	5.55615e-24	2.9436e-22		2310021P13Rik	NS	0.0574665	0.107717	0.0234361	0.24667	0.304298	0.792463		2410004N09Rik	NS	0.0159293	0.00769227	0.00883769	0.114383	0.167158	0.950281		2410004N09Rik	DM	0.0309996	0.019609	0.000305421
2210404O07Rik	NS	0.00117085	0.00930488	0.883424	0.915924	0.208067	0.846994		2210404O07Rik	NS	0.0434255	0.0221214	0.163474	0.479631	0.239949	0.636568		2310022A10Rik	NS	0.0507298	0.069869	0.015194	0.0398594	0.779521	0.868922		2310022A10Rik	NS	0.0891784	0.0711299	0.201738	0.637554	0.532253	0.90154		2410004P03Rik	NS	0	0.0227564	NA	NA	0.432053	0.950281		2410004P03Rik	NS	0	0	NA
2210404O09Rik	NS	0.0316772	0.00835707	0.00882381	0.0283604	0.103247	0.652794		2210404O09Rik	NS	0.00441001	0.00474506	NA	NA	0.454141	0.804088		2310022B05Rik	DM	0.0116536	0.0225416	4.56066e-05	0.000290027	0.526843	0.675169		2310022B05Rik	NS	0.186064	0.259687	0.390379	0.811065	0.0535791	0.412976		2410006H16Rik	NS	0.0464811	0.0981208	0.504699	0.737677	NA	NA		2410006H16Rik	DM	0.387891	0.243248	0.00395276
2210408F21Rik	NS	0.0544381	0.0833598	0.0152575	0.0433247	0.89294	1		2210408F21Rik	NS	0.0582964	0.0271862	0.179373	0.504382	0.0677345	0.339831		2310028H24Rik	NS	0.0362623	0.0392878	0.0897246	0.159477	0.0859857	0.179304		2310028H24Rik	NS	0.0878027	0.100756	0.850153	0.989572	0.734586	0.958291		2410015M20Rik	NS	1.22639	1.20592	0.448945	0.697936	NA	NA		2410015M20Rik	NS	0.606459	0.502305	0.107759
2210408I21Rik	NS	0.0703548	0.0172804	0.026093	0.0653455	NA	NA		2210408I21Rik	NS	0.0351318	0.0251346	0.835232	0.990384	0.423326	0.785834		2310030N02Rik	NS	0.0400813	0.0272681	0.199582	0.294701	0.0979674	0.198669		2310030N02Rik	NS	0.0324251	0.0299135	0.860934	0.991753	0.967565	1		2410016O06Rik	NS	0.0134098	0.0183786	0.138309	0.394223	0.0228055	0.950281		2410016O06Rik	DM	0.130551	0.196501	0.00366365
2210409D07Rik	NS	0	0	NA	NA	1	1		2210409D07Rik	NS	0	0	NA	NA	1	1		2310033P09Rik	DB	0.148346	0.127173	1.22591e-05	9.19106e-05	0.209802	0.355764		2310033P09Rik	NS	0.139172	0.124996	0.834114	0.986217	0.207222	0.703728		2410017I17Rik	NS	0	0	NA	NA	1	1		2410017I17Rik	NS	0	0	NA
2210411K11Rik	NS	0.0472479	0.053537	0.023521	0.0603734	NA	NA		2210411K11Rik	NS	0.229291	0.167916	0.00774466	0.071262	0.254051	0.653048		2310034G01Rik	NS	0.00782439	0.00537127	0.999812	1	0.331825	0.492173		2310034G01Rik	NS	0	0.00598284	NA	NA	0.283091	0.777796		2410017P09Rik	NS	0.133717	0.0948674	0.471625	0.714061	NA	NA		2410017P09Rik	NS	0.128427	0.0849177	0.126785
2210415F13Rik	DM	0.00511871	0.00796227	2.69171e-07	1.35013e-05	0.624035	1		2210415F13Rik	NS	0.00478141	0.00662854	0.502654	0.824363	0.824219	0.974814		2310035C23Rik	DZ	0.0699621	0.0942738	0.275182	0.375698	9.31024e-05	0.000491009		2310035C23Rik	NS	0.106808	0.117132	0.73682	0.958027	0.180418	0.67199		2410018L13Rik	NS	6.38873e-05	0.00171383	0.944545	0.983446	0.00500697	0.672459		2410018L13Rik	NS	0.00396128	0	NA
2210416O15Rik	NS	0.0297002	0.0442622	0.000503144	0.00305004	0.624035	1		2210416O15Rik	NS	0.00364377	0.00191641	0.699374	0.931183	0.313915	0.709856		2310035K24Rik	NS	0.127356	0.121105	0.191915	0.28621	0.294012	0.451583		2310035K24Rik	NS	0.108675	0.111059	0.738215	0.958343	0.616294	0.9263		2410018M08Rik	NS	0.00563038	0.00695715	0.00766581	0.108265	NA	NA		2410018M08Rik	DE	0.0136951	0.000616737	0.000175934
2210417A02Rik	NS	0	0	NA	NA	1	1		2210417A02Rik	NS	0	0	NA	NA	1	1		2310036O22Rik	DZ	0.228531	0.257697	1.86603e-05	0.000133281	0.00326655	0.0115721		2310036O22Rik	NS	0.357012	0.341215	0.474477	0.855754	0.64036	0.936123		2410021H03Rik	NS	0	0	NA	NA	1	1		2410021H03Rik	NS	0	0	NA
2300009A05Rik	NS	0.169799	0.173406	0.464167	0.569762	NA	NA		2300009A05Rik	NS	0.0997885	0.12266	0.665991	0.919138	0.905869	1		2310037I24Rik	DZ	0.180187	0.150205	0.117384	0.195686	1.76968e-08	1.92594e-07		2310037I24Rik	NS	0.244292	0.179391	0.933209	0.999999	0.00355661	0.101982		2410022L05Rik	NS	0.220144	0.19943	0.894864	0.959839	NA	NA		2410022L05Rik	DM	0.103821	0.0263604	0.00204982
2310001A20Rik	NS	0.20147	0.255115	0.433413	0.541399	NA	NA		2310001A20Rik	NS	0.217776	0.203006	0.133819	0.431726	0.881285	1		2310039H08Rik	DB	0.0884932	0.0553956	0.000413671	0.0019555	0.000614133	0.00266888		2310039H08Rik	NS	0.0627692	0.0479668	0.748531	0.961947	0.0923448	0.51929		2410042D21Rik	NS	0.054656	0.032657	0.0173869	0.152947	NA	NA		2410042D21Rik	NS	0.26696	0.273247	0.976808
2310001H17Rik	NS	0.00416783	0.000111497	0.639508	0.720217	0.0604875	0.545149		2310001H17Rik	NS	0.0692486	0.0573816	0.362687	0.718597	0.404325	0.772576		2310040G24Rik	DZ	0.134133	0.091634	3.19122e-05	0.000212068	0.00188764	0.00714327		2310040G24Rik	NS	0	0.00205887	NA	NA	0.375129	0.838526		2410066E13Rik	NS	0.0221441	0.0275248	0.256512	0.529115	0.38497	0.950281		2410066E13Rik	NS	0.0218936	0.015139	0.773634
2310003C23Rik	NS	0.0420487	0.0879277	0.721009	0.788919	NA	NA		2310003C23Rik	NS	0.140476	0.144849	0.392174	0.740944	0.251586	0.649887		2310042D19Rik	DZ	0.000717084	0.00913927	0.488972	0.584326	5.69869e-05	0.000315039		2310042D19Rik	NS	0.000392037	0.00691918	NA	NA	0.405072	0.854888		2410075B13Rik	NS	0.00741473	0	NA	NA	0.51955	0.950281		2410075B13Rik	NC	0.0730842	0.0974538	0.0054035
2310003F16Rik	NS	0.278525	0.218553	0.0751135	0.146701	NA	NA		2310003F16Rik	DZ	0.523442	0.312422	1.20905e-07	7.02161e-06	0.000247599	0.00937374		2310044G17Rik	NS	0.0527914	0.0753312	0.139411	0.223055	0.0966095	0.196438		2310044G17Rik	NS	0.328115	0.498002	0.104358	0.508013	0.0762544	0.479385		2410076I21Rik	NS	0.000498667	0	NA	NA	0.52066	0.950281		2410076I21Rik	NS	0.00337825	0.0183593	0.18865
2310003H01Rik	DM	0.0322672	0.119379	3.5638e-05	0.00042105	0.225722	0.846994		2310003H01Rik	NS	0.12502	0.0935592	0.818063	0.983758	0.0713316	0.350501		2310044H10Rik	NS	0.426234	0.457909	0.260488	0.361082	0.369642	0.530673		2310044H10Rik	NS	1.43336	1.45423	0.381621	0.806452	0.248072	0.742828		2410089E03Rik	NS	0.038373	0.0550455	0.00545194	0.0917125	0.768091	1		2410089E03Rik	NS	0.0305293	0.144399	0.329006
2310003L22Rik	NS	0.0647766	0.0663665	0.59191	0.681076	NA	NA		2310003L22Rik	NS	0.0906471	0.0411108	0.402207	0.748111	0.0375888	0.241776		2310045N01Rik	NS	0.0680803	0.0737116	0.363124	0.464665	0.766033	0.859295		2310045N01Rik	NS	0.159621	0.223233	0.938572	0.999999	0.0478469	0.390566		2410091C18Rik	NS	0.503735	0.477835	0.282551	0.555762	NA	NA		2410091C18Rik	NS	0.123879	0.07646	0.00936674
2310004I24Rik	NS	0.0697249	0.0705246	0.0989724	0.180368	NA	NA		2310004I24Rik	NS	0.113671	0.0988668	0.0199822	0.136325	0.440426	0.796982		2310046A06Rik	NS	1.95132e-05	4.36754e-05	NA	NA	0.503628	0.655606		2310046A06Rik	NS	0	0.00344162	NA	NA	0.558217	0.910278		2410127L17Rik	NS	0.259556	0.239146	0.604864	0.803817	NA	NA		2410127L17Rik	NS	0.0699538	0.0885175	0.0452771
2310004N24Rik	NS	0.359867	0.338077	0.334612	0.447588	NA	NA		2310004N24Rik	NS	0.015405	0.0188541	0.699374	0.931183	0.407042	0.773766		2310046O06Rik	DM	0.446375	0.296159	2.56113e-08	3.35e-07	3.14188e-06	2.26233e-05		2310046O06Rik	NS	0.281841	0.174018	0.0363392	0.307749	0.336066	0.821264		2410131K14Rik	NS	0.103708	0.071452	0.792922	0.90858	NA	NA		2410131K14Rik	NS	0.00162413	0.012969	0.0374707
2310007L24Rik	NC	0.0259681	0.0140338	0.00125251	0.00621071	NA	NA		2310007L24Rik	NS	0.00236415	0.00018216	NA	NA	0.559317	0.868007		2310047B19Rik	NS	0.0511768	0.0411619	0.74722	0.807766	0.0399022	0.0967162		2310047B19Rik	NS	0.0405666	0.0586555	0.78551	0.973385	0.87769	0.981509		2500003M10Rik	NS	0.327959	0.374634	0.555065	0.771711	NA	NA		2500003M10Rik	NS	0.481767	0.4873	0.618867
2310008H04Rik	NS	0.0436365	0.019778	0.489161	0.592589	NA	NA		2310008H04Rik	NS	0.0487381	0.0830373	0.971278	1	0.139159	0.49618		2310047M10Rik	DM	0.0832858	0.113746	0.000185237	0.000982913	0.500418	0.653434		2310047M10Rik	NS	0.0395888	0.0789601	0.110331	0.515777	0.0848158	0.502551		2500004C02Rik	NS	0.0345039	0.0220275	0.0920601	0.326818	0.64331	1		2500004C02Rik	NS	0.0869737	0.0677691	0.0450669
2310008H09Rik	NC	0.04833	0.0991332	0.000101984	0.000924911	NA	NA		2310008H09Rik	NS	0.251488	0.164607	0.000914653	0.0146611	0.966449	1		2310057M21Rik	NS	0.0451457	0.0458301	0.0412114	0.0873719	0.640774	0.76748		2310057M21Rik	NS	0.0898158	0.0752755	0.492066	0.861485	0.0548372	0.418218		2510002D24Rik	NS	0.433983	0.487912	0.691216	0.856159	NA	NA		2510002D24Rik	NS	0.233317	0.206194	0.0106354
2310009A05Rik	NC	0.120199	0.0437239	0.00205151	0.00908917	NA	NA		2310009A05Rik	NS	0.116757	0.0696482	0.0418393	0.218187	0.0413631	0.254878		2310061C15Rik	DP	0.0300722	0.0263538	0.0648362	0.123944	0.681622	0.798234		2310061C15Rik	NS	0.0652844	0.0550132	0.424636	0.83088	0.807665	0.971926		2510003E04Rik	NS	0.331003	0.410927	0.0867617	0.316869	NA	NA		2510003E04Rik	NS	0.718721	0.82256	0.0356188
2310009B15Rik	NS	0.0874199	0.0761265	0.09657	0.177479	NA	NA		2310009B15Rik	NS	0.0473514	0.0433686	0.476358	0.807939	0.772689	0.9542		2310061I04Rik	NS	0.0827839	0.0704316	6.41935e-05	0.000392744	0.347783	0.508721		2310061I04Rik	NS	0.0748304	0.0899623	0.307348	0.746239	0.486591	0.892162		2510006D16Rik	NS	0.581693	0.556818	0.759316	0.893493	NA	NA		2510006D16Rik	NS	1.10144	0.993287	0.539712
2310010J17Rik	NC	0.0237873	0.0237173	0.00110755	0.00561209	NA	NA		2310010J17Rik	NS	0.0329766	0.0343075	0.154253	0.466055	0.825967	0.976001		2310067B10Rik	DZ	0.0533109	0.103397	0.0690867	0.130275	5.07692e-06	3.48699e-05		2310067B10Rik	NS	0.0432883	0.0951624	0.655264	0.931147	0.071485	0.465912		2510009E07Rik	NS	0.188184	0.127236	0.0230273	0.174571	NA	NA		2510009E07Rik	DP	0.0860534	0.272456	0.0152404
2310011J03Rik	NS	0.143922	0.186434	0.327268	0.440564	NA	NA		2310011J03Rik	NS	0.220781	0.225207	0.279739	0.632371	0.984082	1		2310068J16Rik	NS	0.0062047	0.0043709	0.104197	0.178909	0.64746	0.771853		2310068J16Rik	NS	0.00122802	0.00159289	NA	NA	0.550869	0.910278		2510012J08Rik	NS	0.0197292	0.0315388	0.243737	0.515045	0.484135	0.950281		2510012J08Rik	NS	0.0900912	0.208568	0.0467563
2310014L17Rik	NS	6.7894e-05	0.00125666	0.538986	0.636089	0.462387	1		2310014L17Rik	NS	0.00152401	0.00253542	NA	NA	0.734591	0.937408		2310069G16Rik	NS	0	5.42898e-05	NA	NA	0.144498	0.268055		2310069G16Rik	NS	0.0669082	0.0805274	0.957118	0.999999	0.395304	0.853145		2510039O18Rik	NS	0.130841	0.114218	0.024261	0.178479	NA	NA		2510039O18Rik	NC	0.218486	0.475396	1.37413e-10
2310015A10Rik	DM	0.115615	0.143507	0.00020242	0.00154784	NA	NA		2310015A10Rik	NS	0.0200226	0.0282555	0.307976	0.66306	0.0607876	0.320358		2310079F23Rik	NS	0.0304681	0.0474413	0.586705	0.667726	0.0726174	0.156536		2310079F23Rik	NS	0.0212638	0.0220577	0.717788	0.95032	0.593495	0.92364		2510049J12Rik	NS	0.0198299	0.0172176	0.738994	0.88133	NA	NA		2510049J12Rik	NS	0	0	NA
2310016M24Rik	NS	0.921607	0.896812	0.516262	0.616868	NA	NA		2310016M24Rik	DE	0.556652	0.384335	1.17265e-05	0.000381757	0.0407193	0.25244		2400001E08Rik	NS	0.578063	0.596798	1.24373e-07	1.43315e-06	0.0597708	0.133776		2400001E08Rik	NS	0.857511	0.745745	0.13346	0.547989	0.111534	0.557351		2600006L11Rik	NS	0	0	NA	NA	1	1		2600006L11Rik	NS	0.00817578	0.00729273	0.113131
2310021P13Rik	NC	0.12679	0.184264	0.00119656	0.00599097	NA	NA		2310021P13Rik	NS	0.0807845	0.138091	0.176815	0.501172	0.0105542	0.112684		2400003C14Rik	DB	0.218834	0.243478	0.00395143	0.0133345	0.212593	0.359279		2400003C14Rik	NS	0.50979	0.479356	0.108878	0.515057	0.58623	0.920922		2610001J05Rik	NS	0.570152	0.490493	0.238189	0.510116	NA	NA		2610001J05Rik	NS	1.17083	1.04818	0.105245
2310022A10Rik	NS	0.037753	0.0410119	0.00637689	0.0220949	0.836364	1		2310022A10Rik	NS	0.059995	0.0690532	0.951304	1	0.533305	0.854149		2400009B08Rik	NS	0.000298052	0.00038752	0.869164	0.905419	0.90252	0.951274		2400009B08Rik	NS	0.127101	0.111137	0.683205	0.939898	0.0596015	0.432497		2610002D18Rik	NS	0.00310543	0	NA	NA	0.520209	0.950281		2610002D18Rik	NS	0	0	NA
2310022B05Rik	DE	0.413474	0.682469	0.000109009	0.000977141	NA	NA		2310022B05Rik	NS	0.196928	0.184673	0.427953	0.769957	0.684746	0.913519		2410001C21Rik	NS	0.432816	0.410421	5.54482e-05	0.00034526	0.120152	0.232267		2410001C21Rik	NS	0.610246	0.533607	0.00729254	0.119967	0.787123	0.964341		2610002I17Rik	NS	0.0102229	0.0238949	0.261032	0.532337	0.0344899	0.950281		2610002I17Rik	NS	0.0340357	0.0421991	0.811971
2310028H24Rik	NS	0.158307	0.0529432	0.0329259	0.0779872	NA	NA		2310028H24Rik	NS	0.0605482	0.0507231	0.0914768	0.347815	0.702113	0.922426		2410002F23Rik	NS	0.0745307	0.072392	0.00854907	0.0251702	0.502764	0.654984		2410002F23Rik	NS	0.183712	0.231882	0.25438	0.694298	0.417326	0.859793		2610002J02Rik	NS	0.272856	0.283748	0.152948	0.413307	NA	NA		2610002J02Rik	NS	0.52487	0.402002	0.49308
2310030N02Rik	NS	0.0825452	0.0535848	0.100192	0.182113	NA	NA		2310030N02Rik	NS	0.070093	0.0525489	0.105793	0.376128	0.929085	1		2410002I01Rik	DB	0.0523663	0.0661324	0.00839351	0.0248107	0.0134655	0.0387579		2410002I01Rik	NS	0.0378552	0.0349015	0.419888	0.827723	0.945404	1		2610002M06Rik	DM	0.139229	0.0472565	0.000118601	0.0127022	NA	NA		2610002M06Rik	NS	0.0387846	0.0625847	0.938389
2310033P09Rik	NS	0.127412	0.105149	0.0120796	0.0362964	NA	NA		2310033P09Rik	NS	0.147561	0.123054	0.00459929	0.0485869	0.706843	0.924818		2410002O22Rik	DZ	0.165686	0.167989	0.144868	0.229742	0.0025076	0.00916648		2410002O22Rik	NS	0.265765	0.264761	0.805031	0.977744	0.987315	1		2610008E11Rik	NS	0.0949867	0.076762	0.0588979	0.26644	NA	NA		2610008E11Rik	NS	0.0654681	0.135662	0.115602
2310034G01Rik	NS	0.0336292	0.0341092	0.643891	0.723862	NA	NA		2310034G01Rik	NS	0.0102883	0.0191955	NA	NA	0.309613	0.707182		2410003K15Rik	NS	0.124377	0.111562	1.50494e-05	0.000110759	0.551243	0.694424		2410003K15Rik	NS	0.184224	0.121013	0.428278	0.831943	0.00549632	0.12615		2610015P09Rik	NS	0.0718686	0.0480226	0.0929189	0.326818	NA	NA		2610015P09Rik	NS	0.0565454	0.111824	2.70841e-07
2310035C23Rik	NS	0.0283153	0.0695656	0.0243656	0.062064	0.89294	1		2310035C23Rik	NS	0.074195	0.0559454	0.0852328	0.333233	0.74368	0.942429		2410003L11Rik	NS	0.00344756	0.00247965	0.82397	0.869178	0.969248	0.990741		2410003L11Rik	NS	0.007749	0.00227311	NA	NA	0.768445	0.958291		2610018G03Rik	NS	0	0	NA	NA	1	1		2610018G03Rik	NS	0.0304146	0.0165491	0.0109025
2310035K24Rik	NC	0.190667	0.191711	0.0002807	0.00197171	NA	NA		2310035K24Rik	NS	0.128961	0.0736172	0.114707	0.394896	0.0964394	0.412612		2410004A20Rik	NS	0.0116611	0.0100436	0.385201	0.486012	0.804232	0.886054		2410004A20Rik	NS	0	0	NA	NA	1	1		2610019F03Rik	NS	0.0734217	0.0237264	0.143195	0.401734	0.38497	0.950281		2610019F03Rik	DB	0.0533066	0.0213711	1.43596e-05
2310036O22Rik	NS	0.387709	0.311825	0.0432647	0.0964723	NA	NA		2310036O22Rik	DM	0.536723	0.448621	8.23408e-05	0.00198667	0.966178	1		2410004B18Rik	NS	0.120408	0.124348	0.0956639	0.167356	0.878634	0.936187		2410004B18Rik	NS	0.411101	0.324876	0.111732	0.518219	0.158141	0.641318		2610020C07Rik	NS	0.000553406	0.00785144	0.617855	0.81077	0.583904	0.997989		2610020C07Rik	NS	0.00127959	0.000182337	0.892778
2310037I24Rik	NS	0.197968	0.178098	0.361383	0.472481	NA	NA		2310037I24Rik	NS	0.163883	0.133908	0.488454	0.817088	0.0219054	0.174888		2410004N09Rik	NS	0.0152219	0.0121464	0.362789	0.464319	0.500073	0.653121		2410004N09Rik	NS	0.0164216	0.0151078	0.981804	0.999999	0.68363	0.945138		2610020H08Rik	NS	0.0106981	0.00157218	0.0387731	0.222113	0.586238	0.99915		2610020H08Rik	NS	0.00011371	0	NA
2310039H08Rik	NC	0.182623	0.1309	0.000425695	0.00269336	NA	NA		2310039H08Rik	NS	0.139238	0.0791193	0.00578413	0.0574782	0.289702	0.689116		2410004P03Rik	NS	0	0.000100254	NA	NA	0.307216	0.46563		2410004P03Rik	NS	0	1.32376e-05	NA	NA	0.860709	0.97737		2610021K21Rik	NS	0	0	NA	NA	1	1		2610021K21Rik	NS	0	0	NA
2310040G24Rik	NS	0.012019	0.0114324	0.768259	0.825282	0.83802	1		2310040G24Rik	NS	0.0353176	0.01711	0.627167	0.900058	0.105108	0.429583		2410006H16Rik	DZ	0.103721	0.125654	0.013524	0.0362855	0.000123465	0.000631524		2410006H16Rik	NS	0.138224	0.116808	0.33876	0.774004	0.870639	0.978702		2610027L16Rik	NS	0.123007	0.10127	0.335588	0.603889	NA	NA		2610027L16Rik	NS	0.11381	0.12309	0.709088
2310042D19Rik	NS	0.0083664	0.0136554	0.00114678	0.00577505	0.00434181	0.216757		2310042D19Rik	NS	0.017135	0.00570759	0.350625	0.705708	0.421671	0.78464		2410015M20Rik	DB	0.23673	0.173439	2.91185e-06	2.53208e-05	2.76356e-05	0.000164455		2410015M20Rik	NS	0.371029	0.353295	0.37455	0.801754	0.587763	0.921934		2610029G23Rik	NS	0.271887	0.20006	0.0504674	0.249368	NA	NA		2610029G23Rik	NS	0.21331	0.158921	0.181386
2310044G17Rik	NS	0.42214	0.396306	0.702277	0.773479	NA	NA		2310044G17Rik	NS	0.11677	0.135127	0.949571	1	0.778862	0.956548		2410016O06Rik	DZ	0.168209	0.220611	0.218929	0.316639	0.00765865	0.0241587		2410016O06Rik	NS	0.038995	0.0552708	0.0164125	0.204046	0.599932	0.9263		2610029I01Rik	NS	0.259266	0.258426	0.148663	0.408515	NA	NA		2610029I01Rik	NS	0.0366769	0.0420032	0.707463
2310044H10Rik	NS	0.841676	0.710477	0.0103654	0.0322907	NA	NA		2310044H10Rik	NS	0.531711	0.579507	0.624916	0.899266	0.889351	1		2410017P09Rik	DZ	0.0689646	0.0519881	0.00317808	0.0111316	0.000847522	0.00354579		2410017P09Rik	NS	0.0605164	0.0657571	0.0247114	0.253689	0.750551	0.958291		2610034B18Rik	NS	0.0907194	0.174834	0.00219937	0.0597597	NA	NA		2610034B18Rik	NS	0.157814	0.145451	0.744496
2310045N01Rik	NS	0.0944987	0.144251	0.476103	0.580821	NA	NA		2310045N01Rik	NS	0.208717	0.145321	0.156966	0.469842	0.0377786	0.242282		2410018M08Rik	DP	0.0151148	0.0183215	0.000146645	0.000804282	0.00545054	0.0179543		2410018M08Rik	NS	0.000365503	0.00951663	0.427762	0.831943	0.164065	0.650454		2610035D17Rik	NS	0.120197	0.102288	0.0608827	0.270281	NA	NA		2610035D17Rik	NS	0.196851	0.0932271	0.165708
2310046A06Rik	NS	0.0173248	0.00336805	0.289318	0.401024	0.62001	1		2310046A06Rik	NS	0	0	NA	NA	1	1		2410021H03Rik	NS	0.00408275	0.00608727	0.340252	0.442006	0.214378	0.361954		2410021H03Rik	NS	0.02207	0.0427833	0.359911	0.790958	0.984429	1		2610039C10Rik	NS	0.0205104	0.0263159	0.23276	0.504427	0.674533	1		2610039C10Rik	NS	0.333988	0.280721	0.623788
2310046O06Rik	NS	0.10757	0.0482401	0.436619	0.54461	0.26647	0.849678		2310046O06Rik	NS	0.782136	0.562668	0.0403848	0.213312	0.0309765	0.215375		2410022L05Rik	NS	0.0664283	0.0634213	0.568499	0.651443	0.313811	0.472809		2410022L05Rik	NS	0.132677	0.106317	0.747902	0.961947	0.0303489	0.313784		2610101N10Rik	NS	0.465205	0.404052	0.178796	0.446279	NA	NA		2610101N10Rik	NS	0.506511	0.490988	0.353283
2310047B19Rik	NS	0.0488833	0.0746831	0.026093	0.0653455	NA	NA		2310047B19Rik	NS	0.0836805	0.0574184	0.104746	0.375017	0.706704	0.924716		2410042D21Rik	NS	0.0349742	0.0424623	0.736019	0.797932	0.603928	0.736862		2410042D21Rik	NS	0.0503257	0.074505	0.288462	0.728842	0.596863	0.925175		2610109H07Rik	NS	0	0	NA	NA	1	1		2610109H07Rik	NS	0.000420993	0	NA
2310047M10Rik	DB	0.0105755	0.0478309	9.07347e-05	0.000848934	0.547029	1		2310047M10Rik	NS	0.0481897	0.0983302	0.570282	0.867774	0.124349	0.468235		2410066E13Rik	NS	0.00463267	0.00230189	0.31446	0.417072	0.596807	0.730943		2410066E13Rik	NS	0.052845	0.048904	0.0639734	0.404271	0.219133	0.714675		2610203C20Rik	NS	0.0158187	0.0253176	0.656398	0.835664	0.836743	1		2610203C20Rik	DM	0.0423783	0.0594821	0.00429197
2310057M21Rik	NC	0.0263315	0.0447747	0.000109311	0.000978589	NA	NA		2310057M21Rik	NS	0.0697444	0.057244	0.826961	0.987414	0.22783	0.624297		2410075B13Rik	NS	0.0543998	0.0453631	0.766849	0.823565	0.169119	0.302688		2410075B13Rik	NS	0.0144034	0.0293172	0.33255	0.76853	0.780187	0.962815		2610203C22Rik	NS	0.00691385	0.0104984	0.947921	0.985072	0.529334	0.9515		2610203C22Rik	NS	0	0	NA
2310061C15Rik	DM	0.0985832	0.0730595	2.87384e-06	6.72208e-05	NA	NA		2310061C15Rik	NS	0.127789	0.0978086	0.0381049	0.204732	0.498764	0.832835		2410076I21Rik	NS	0.0157166	0.0143993	0.0602026	0.117631	0.0841786	0.176138		2410076I21Rik	NS	0	0.00188638	NA	NA	0.32037	0.805927		2610204G22Rik	NS	0.000592181	0	NA	NA	0.520337	0.950281		2610204G22Rik	NS	0.0391317	0.022573	0.00164181
2310061I04Rik	NS	0.129762	0.200272	0.0939255	0.173815	NA	NA		2310061I04Rik	NS	0.110871	0.110961	0.0784083	0.315737	0.234394	0.630714		2410089E03Rik	NS	0.0552419	0.0704728	0.596227	0.675387	0.0581002	0.131022		2410089E03Rik	NS	0.0895038	0.0866405	0.0964796	0.490819	0.910164	0.992961		2610206C17Rik	NS	0.00124112	0.0014852	0.214069	0.484869	0.529974	0.9515		2610206C17Rik	NS	0.00104259	0.000542945	0.794717
2310067B10Rik	NS	0.344619	0.461081	0.226092	0.33429	NA	NA		2310067B10Rik	NS	0.0729806	0.123202	0.330616	0.686477	0.0804755	0.375134		2410091C18Rik	NS	0.286598	0.255819	0.00495389	0.0161205	0.151834	0.278315		2410091C18Rik	NS	0.276491	0.184976	0.765909	0.967584	0.00818473	0.161185		2610301B20Rik	NS	0.13402	0.113911	0.235753	0.50718	NA	NA		2610301B20Rik	NS	0.0879928	0.0608158	0.763832
2310068J16Rik	NS	0.0106943	0.00178274	0.0139335	0.0404665	0.0685688	0.566031		2310068J16Rik	NS	0.00153055	0.000410548	NA	NA	0.387234	0.761539		2410127L17Rik	DZ	0.0542058	0.0447649	0.293991	0.395454	0.00505802	0.0167992		2410127L17Rik	NS	0.0479533	0.0783739	0.63583	0.924957	0.178922	0.670264		2610301G19Rik	NS	0.0722388	0.12543	0.00699055	0.103447	NA	NA		2610301G19Rik	NS	0.0831619	0.122757	0.79113
2310069G16Rik	NS	0.0743028	0.0628038	0.0205236	0.054336	0.205862	0.846994		2310069G16Rik	NS	0	0	NA	NA	1	1		2410131K14Rik	DM	0.03949	0.0405041	0.00212108	0.00790687	0.00690181	0.0220309		2410131K14Rik	NS	0.0731416	0.0698373	0.982405	0.999999	0.374393	0.838526		2610305D13Rik	NS	0.0377647	0.0196254	0.110922	0.355061	NA	NA		2610305D13Rik	NS	0.0021684	0.029624	0.000718291
2310079F23Rik	NS	0.00333311	0.0119071	0.117263	0.205196	0.585719	1		2310079F23Rik	NS	0.0159585	0.0429371	0.824772	0.986228	0.211473	0.602961		2500003M10Rik	NS	0.233447	0.240711	0.07099	0.133128	0.678203	0.796156		2500003M10Rik	NS	0.544999	0.555068	0.644912	0.92815	0.989575	1		2610306M01Rik	NS	0.126967	0.122547	0.216931	0.486476	NA	NA		2610306M01Rik	NS	0.0430184	0.0486324	0.00243542
2400001E08Rik	NS	0.913502	0.819761	0.149046	0.245303	NA	NA		2400001E08Rik	NS	0.567523	0.391357	3.5864e-05	0.000984514	0.0387088	0.245299		2500004C02Rik	DZ	0.0499891	0.0297962	0.870384	0.906489	0.000413655	0.00188012		2500004C02Rik	NS	0.0307651	0.014915	0.67969	0.93771	0.274798	0.769981		2610307P16Rik	NS	0	0	NA	NA	1	1		2610307P16Rik	NS	0.00424259	0	NA
2400003C14Rik	NS	0.317391	0.412411	0.238077	0.34739	NA	NA		2400003C14Rik	NS	0.417845	0.37202	0.322889	0.678757	0.330049	0.721617		2510002D24Rik	NS	0.112662	0.10267	0.542263	0.628306	0.0405316	0.0979925		2510002D24Rik	NS	0.100443	0.0525526	0.720594	0.951175	0.0445022	0.378896		2610507B11Rik	NS	0.727582	0.870137	0.0283209	0.191266	NA	NA		2610507B11Rik	NS	0.432672	0.470001	0.101323
2400009B08Rik	NS	0.00358134	0.0042247	0.153221	0.250424	0.3811	0.945521		2400009B08Rik	NS	0.007712	0.000759554	NA	NA	0.148798	0.515372		2510003E04Rik	NS	0.269788	0.242956	0.00747519	0.0225775	0.0493059	0.114821		2510003E04Rik	NS	1.16917	1.21845	0.160105	0.582551	0.417996	0.860268		2610507I01Rik	NS	0.11383	0.0846769	0.0912044	0.325104	NA	NA		2610507I01Rik	NS	0.110258	0.16461	0.372502
2410001C21Rik	NS	0.256579	0.260618	0.336954	0.449293	NA	NA		2410001C21Rik	NS	0.366151	0.438107	0.269739	0.62122	0.901438	1		2510006D16Rik	DE	0.527151	0.346538	0	0	8.26543e-06	5.43126e-05		2510006D16Rik	DE	0.80262	0.596092	0.0050276	0.0951179	0.023998	0.278757		2610524H06Rik	NS	0.0154419	0.0032325	0.790557	0.907897	0.186899	0.950281		2610524H06Rik	DZ	0.0120446	0.00167022	0.0894852
2410002F23Rik	DM	0.121534	0.100171	0.00211915	0.00932347	NA	NA		2410002F23Rik	DE	0.107052	0.0417665	0.000107531	0.00247065	0.707441	0.92509		2510009E07Rik	DZ	0.0914543	0.135307	0.0229825	0.0549036	2.5485e-06	1.86142e-05		2510009E07Rik	NS	0.130609	0.194941	0.54607	0.885529	0.0476636	0.390566		2610528A11Rik	NS	0.000155784	0.000499522	0.85559	0.940395	0.617426	1		2610528A11Rik	NS	0.000123162	0	NA
2410002I01Rik	DE	0.0203096	0.0500745	0.000799804	0.00438881	NA	NA		2410002I01Rik	NS	0.0422203	0.0199581	0.737655	0.952416	0.0110486	0.115931		2510012J08Rik	NS	0.0703396	0.0893704	0.20972	0.306606	0.213784	0.36103		2510012J08Rik	NS	0.114208	0.138697	0.345605	0.779552	0.685835	0.945138		2610528E23Rik	NS	0.688413	0.54611	0.00735184	0.105807	NA	NA		2610528E23Rik	NS	0.0727096	0.0837042	0.874634
2410002O22Rik	NS	0.213169	0.303315	0.0197064	0.0526338	NA	NA		2410002O22Rik	NS	0.27984	0.27829	0.256045	0.605347	0.189438	0.574261		2510039O18Rik	DZ	0.366078	0.599309	6.19266e-08	7.5709e-07	1.13954e-08	1.2682e-07		2510039O18Rik	NS	0.237842	0.27381	0.180219	0.609404	0.425625	0.863949		2700007P21Rik	NS	0.121546	0.144547	0.248123	0.5197	NA	NA		2700007P21Rik	NS	0.691374	0.689867	0.113997
2410003K15Rik	NS	0.171801	0.179145	0.0370939	0.085399	NA	NA		2410003K15Rik	NS	0.191145	0.138504	0.757486	0.962325	0.0235133	0.181458		2510049J12Rik	NS	0.000721492	0.00248967	0.534698	0.622005	0.229493	0.379371		2510049J12Rik	NS	0.000839972	0.00129737	NA	NA	0.942477	1		2700023E23Rik	NS	0.0257351	0.00278713	0.015329	0.146257	0.138008	0.950281		2700023E23Rik	NS	0.0346155	0.0261669	0.133302
2410003L11Rik	NS	0	0	NA	NA	1	1		2410003L11Rik	NS	0	0	NA	NA	1	1		2600006L11Rik	NS	0	0	NA	NA	1	1		2600006L11Rik	NS	0.00373914	0	NA	NA	0.107101	0.549374		2700029M09Rik	NS	0.271015	0.218015	0.266241	0.538007	NA	NA		2700029M09Rik	NS	0.142547	0.121514	0.22796
2410004A20Rik	NS	0	0.0029754	NA	NA	0.738789	1		2410004A20Rik	NS	0	0	NA	NA	1	1		2610001J05Rik	DZ	0.381514	0.267928	3.03949e-07	3.21957e-06	7.25255e-11	1.11327e-09		2610001J05Rik	NS	0.661747	0.513422	0.0490066	0.357455	0.0336112	0.333052		2700038G22Rik	NS	0	0.000531691	NA	NA	0.408443	0.950281		2700038G22Rik	NS	0.010759	5.74484e-05	0.0302056
2410004B18Rik	NS	0.187551	0.171582	0.320791	0.433525	NA	NA		2410004B18Rik	NS	0.228539	0.140676	0.130758	0.424845	0.0471818	0.273571		2610002D18Rik	NS	0.00161662	0.00239668	0.710154	0.775643	0.21482	0.3625		2610002D18Rik	NS	0	0.00138983	NA	NA	0.622325	0.9263		2700046A07Rik	NS	0.000828122	0.0077338	0.815383	0.920634	0.0511444	0.950281		2700046A07Rik	NS	0.187282	0.130257	0.013649
2410004N09Rik	NS	0.0306618	0.0109558	0.248971	0.358997	0.130738	0.710243		2410004N09Rik	NS	0.0222681	0.0224198	0.901377	1	0.995504	1		2610002I17Rik	NS	0.0204776	0.025289	0.841001	0.882633	0.981904	0.996865		2610002I17Rik	NS	0.117525	0.116694	0.711571	0.948149	0.592327	0.923554		2700046G09Rik	NS	0.0226572	0.0149877	0.00185102	0.055975	0.258245	0.950281		2700046G09Rik	NS	0.0363342	0.0160564	0.215145
2410004P03Rik	NC	0.152164	0.0608494	0.00051699	0.0031109	NA	NA		2410004P03Rik	NS	0	7.82643e-05	NA	NA	0.620219	0.890932		2610002J02Rik	DZ	0.194555	0.149728	9.24249e-05	0.000543892	0.00135824	0.00535089		2610002J02Rik	NS	0.1085	0.0762661	0.729003	0.954908	0.0419791	0.370158		2700049A03Rik	NS	0.0771595	0.0120561	0.00102955	0.044402	NA	NA		2700049A03Rik	NS	0.0249343	0.0337391	0.999953
2410006H16Rik	NS	0.0838051	0.0641483	0.0794259	0.1531	NA	NA		2410006H16Rik	NS	0.159961	0.114679	0.00397131	0.043217	0.33063	0.721847		2610002M06Rik	NS	0.0272577	0.0250495	0.0566699	0.112007	0.693634	0.806481		2610002M06Rik	NS	0.0141488	0.0431166	0.458732	0.84856	0.0785548	0.484882		2700050L05Rik	NS	0.0940232	0.0663404	0.0267085	0.185645	NA	NA		2700050L05Rik	NS	0.0680612	0.106183	0.0775242
2410015M20Rik	NS	0.809129	0.696743	0.142586	0.237427	NA	NA		2410015M20Rik	NS	0.338125	0.267827	0.000114912	0.00259891	0.594063	0.882534		2610008E11Rik	DZ	0.0370265	0.0743525	0.398756	0.498508	1.89742e-05	0.000116503		2610008E11Rik	NS	0.051217	0.0610347	0.402097	0.817823	0.193065	0.687776		2700054A10Rik	NS	0.00275156	0	NA	NA	0.496553	0.950281		2700054A10Rik	NC	0.0233201	0.00159878	0.00069493
2410016O06Rik	NS	0.00619197	0.0133591	0.696343	0.768345	0.467232	1		2410016O06Rik	NS	0.0633205	0.0676901	0.803166	0.979316	0.16309	0.53799		2610015P09Rik	NS	0.0517129	0.0464215	0.0836412	0.151082	0.790099	0.875987		2610015P09Rik	NS	0.0538828	0.0512383	0.238858	0.679919	0.184671	0.677838		2700060E02Rik	NS	1.05643	1.1581	0.100662	0.338049	NA	NA		2700060E02Rik	NS	1.08229	1.03585	0.816344
2410017P09Rik	NC	0.0427559	0.056163	0.000657027	0.0037722	NA	NA		2410017P09Rik	NS	0.0805404	0.0640327	0.395779	0.744469	0.177991	0.557315		2610017I09Rik	NS	8.27812e-05	0.000444148	0.0404076	0.0861493	0.756513	0.852313		2610017I09Rik	DZ	0.472855	0.28825	0.104607	0.50854	7.24944e-05	0.00888425		2700062C07Rik	NS	0.105158	0.166267	0.0366871	0.215915	NA	NA		2700062C07Rik	NS	0.118325	0.12343	0.414261
2410018M08Rik	NS	0.00266955	0.00280754	0.087612	0.16519	0.112875	0.670362		2410018M08Rik	NS	0.00849489	0.00844658	0.376342	0.728935	0.00537239	0.0735728		2610018G03Rik	NS	0.0173808	0.027823	0.431086	0.529079	0.0171152	0.0474807		2610018G03Rik	NS	0	1.07087e-05	NA	NA	0.824261	0.97737		2700070H01Rik	NS	0	0	NA	NA	1	1		2700070H01Rik	NS	0	0	NA
2410021H03Rik	NS	0	0	NA	NA	1	1		2410021H03Rik	NS	0	0	NA	NA	1	1		2610019F03Rik	NS	0.000280124	0.000152015	0.146522	0.231737	0.129463	0.246119		2610019F03Rik	NS	0.000316267	0.00121025	0.0708064	0.422574	0.0806116	0.490551		2700078E11Rik	NS	0.0375488	0.0332526	0.111591	0.35552	NA	NA		2700078E11Rik	NS	0.0674154	0.0523503	0.648113
2410022L05Rik	NS	0.14902	0.156395	0.947485	0.96428	NA	NA		2410022L05Rik	NS	0.0640704	0.0563747	0.727329	0.947507	0.51662	0.845806		2610020C07Rik	NS	0.00588502	0.0103916	0.312826	0.415296	0.0549989	0.125377		2610020C07Rik	NS	0.00656419	0.00724767	NA	NA	0.470497	0.883859		2700081O15Rik	NS	0.0173625	0.010416	0.0596488	0.26802	0.0810034	0.950281		2700081O15Rik	DM	0.0453621	0.0521632	1.0886e-05
2410042D21Rik	NC	0.0575449	0.0725079	0.000964141	0.00506265	NA	NA		2410042D21Rik	NS	0.106231	0.143641	0.940692	1	0.872451	0.995995		2610020H08Rik	NS	0.012496	0.0125225	0.560623	0.644365	0.620813	0.750509		2610020H08Rik	NS	0.0382077	0.00605768	0.20564	0.642404	0.101671	0.538468		2700089E24Rik	NS	0.766126	0.951558	0.0487793	0.245463	NA	NA		2700089E24Rik	NS	1.07919	1.17369	0.285231
2410066E13Rik	NS	0.00115945	0.00359369	0.845691	0.887934	0.245525	0.848008		2410066E13Rik	NS	0.0318322	0.0610582	0.629977	0.900812	0.530102	0.852867		2610021K21Rik	NS	0.000880791	0.00162807	0.0887151	0.158007	0.501565	0.654177		2610021K21Rik	NS	0	0	NA	NA	1	1		2700097O09Rik	NS	0.180591	0.11891	0.000766551	0.0381849	NA	NA		2700097O09Rik	NS	0.0423536	0.0251344	0.910466
2410075B13Rik	NS	0.000314184	0	NA	NA	0.166846	0.819535		2410075B13Rik	NS	0.130714	0.0529139	0.0949335	0.355532	0.00982021	0.10748		2610027L16Rik	NS	0.109468	0.140535	0.569232	0.652124	0.375509	0.536723		2610027L16Rik	NS	0.101132	0.0993027	0.408124	0.821639	0.881214	0.98262		2810001G20Rik	NS	0.0859755	0.064781	0.403648	0.660598	NA	NA		2810001G20Rik	NS	0.085337	0.0403596	0.343303
2410076I21Rik	NS	0.000474617	0.00683903	0.534014	0.632154	0.945482	1		2410076I21Rik	NS	0.00637008	0.00874859	0.5431	0.846703	0.276534	0.677964		2610029G23Rik	DZ	0.0994733	0.0744716	0.0111823	0.0310412	1.21808e-06	9.5261e-06		2610029G23Rik	NS	0.203161	0.196968	0.767242	0.968748	0.380231	0.842436		2810002D19Rik	NS	0.0931427	0.0897201	0.59023	0.793227	NA	NA		2810002D19Rik	NS	0.0779639	0.12351	0.08106
2410089E03Rik	NS	0.114878	0.0776828	0.902781	0.931336	NA	NA		2410089E03Rik	NS	0.080094	0.045202	0.365372	0.720999	0.584968	0.878991		2610029I01Rik	NS	0.0290334	0.0215719	0.0134732	0.0361674	0.717865	0.824517		2610029I01Rik	NS	0.0356805	0.026511	0.164733	0.588986	0.591508	0.923554		2810002N01Rik	NS	0.280361	0.181821	0.00127361	0.0477215	NA	NA		2810002N01Rik	NS	0.326449	0.22967	0.0340713
2410091C18Rik	NS	0.429266	0.450603	0.590867	0.680327	NA	NA		2410091C18Rik	NS	0.42654	0.379404	0.0148129	0.112718	0.585833	0.87964		2610034B18Rik	DZ	0.00241117	0.00282863	0.0218225	0.0529801	0.00389087	0.0134466		2610034B18Rik	NS	0.118973	0.128431	0.327972	0.764305	0.470327	0.883859		2810004N23Rik	NS	0.399497	0.347725	0.359556	0.627004	NA	NA		2810004N23Rik	NC	0.0866232	0.138997	5.71548e-05
2410127L17Rik	NS	0.108104	0.087688	0.346431	0.458279	NA	NA		2410127L17Rik	NS	0.0679583	0.0652261	0.892593	1	0.119029	0.458361		2610034M16Rik	NS	2.96374e-05	4.77559e-05	NA	NA	0.154998	0.282755		2610034M16Rik	NS	0	0.00199072	NA	NA	0.43759	0.865008		2810006K23Rik	NS	0.132506	0.152572	0.787092	0.905451	NA	NA		2810006K23Rik	NS	0.0658566	0.00573895	0.0410808
2410131K14Rik	NS	0.0599674	0.118137	0.874457	0.908933	NA	NA		2410131K14Rik	NS	0.0370312	0.0135729	0.095447	0.356523	0.286471	0.685533		2610035D17Rik	NS	0.0685874	0.0690342	0.095818	0.167577	0.43301	0.593352		2610035D17Rik	NS	0.320704	0.314589	0.834618	0.986461	0.735525	0.958291		2810008M24Rik	NS	0.184374	0.130513	0.216931	0.486476	NA	NA		2810008M24Rik	NS	0.825174	0.725619	0.00884195
2500003M10Rik	NS	0.427982	0.502658	0.136552	0.229691	NA	NA		2500003M10Rik	NS	0.384819	0.334521	0.00060228	0.0105303	0.675923	0.909559		2610035F20Rik	NS	0	0	NA	NA	1	1		2610035F20Rik	NS	0	0	NA	NA	1	1		2810013P06Rik	NS	0.121816	0.109583	0.464001	0.707815	NA	NA		2810013P06Rik	NS	0.133273	0.108502	0.255905
2500004C02Rik	NS	0.0686827	0.0445673	0.032985	0.078034	NA	NA		2500004C02Rik	NS	0.0463828	0.0430213	0.81232	0.982826	0.844182	0.982747		2610039C10Rik	NS	0.0586751	0.0521306	0.0282391	0.0645813	0.490499	0.644505		2610039C10Rik	NS	0.0213197	0.0140331	NA	NA	0.524166	0.899443		2810021B07Rik	NS	0.0511831	0.0603542	0.958583	0.989217	NA	NA		2810021B07Rik	NS	0.142013	0.142301	0.511521
2510002D24Rik	NS	0.203508	0.125288	0.708018	0.778136	NA	NA		2510002D24Rik	NS	0.437804	0.379966	0.110836	0.386987	0.0995448	0.419208		2610100L16Rik	NS	0	0	NA	NA	1	1		2610100L16Rik	NS	0	0.00193786	NA	NA	0.473951	0.883859		2810021J22Rik	NS	0.0572682	0.024901	0.100964	0.338798	0.52461	0.9515		2810021J22Rik	NS	0	0	NA
2510003E04Rik	NS	0.958485	0.966691	0.986737	0.991805	NA	NA		2510003E04Rik	NS	0.123024	0.158426	0.597157	0.881285	0.643739	0.897599		2610101N10Rik	DB	0.265654	0.22546	5.03864e-06	4.15739e-05	0.0387924	0.094582		2610101N10Rik	NS	0.260947	0.268774	0.772837	0.970242	0.0885105	0.510909		2810025M15Rik	NS	0.25107	0.239492	0.663848	0.839081	NA	NA		2810025M15Rik	NS	0.34718	0.429858	0.157935
2510006D16Rik	NS	0.459954	0.290866	0.0245944	0.0624936	NA	NA		2510006D16Rik	DZ	0.820738	0.512317	9.87547e-06	0.000327962	6.56564e-05	0.00372386		2610109H07Rik	NS	8.17994e-06	3.57029e-05	NA	NA	0.9661	0.989137		2610109H07Rik	NS	0	0.00346205	NA	NA	0.48251	0.889536		2810029C07Rik	NS	0	0	NA	NA	1	1		2810029C07Rik	NS	0.0116663	0	NA
2510009E07Rik	NC	0.247804	0.346743	0.000603257	0.00351432	NA	NA		2510009E07Rik	NS	0.119872	0.231099	0.913322	1	0.0293875	0.207959		2610203C20Rik	NS	5.675e-05	3.84512e-05	0.124323	0.20487	0.252786	0.407115		2610203C20Rik	NS	0.0472747	0.0457734	0.352638	0.78613	0.283246	0.777796		2810030E01Rik	NS	0.0084083	0.00573323	0.549377	0.768542	0.358375	0.950281		2810030E01Rik	NS	0.0397791	0.0481419	0.297368
2510012J08Rik	NS	0.014324	0.0715181	0.734421	0.799064	NA	NA		2510012J08Rik	NS	0.170887	0.185125	0.49841	0.821684	0.625813	0.89259		2610203C22Rik	NS	0.102172	0.116471	0.707012	0.773262	0.73043	0.833139		2610203C22Rik	NS	0	5.52549e-05	NA	NA	0.749829	0.958291		2810046L04Rik	NS	0.0984324	0.0690544	0.00839992	0.112806	NA	NA		2810046L04Rik	NS	0.0423308	0.0556908	0.102779
2510039O18Rik	NS	0.0925558	0.0772983	0.195228	0.29893	NA	NA		2510039O18Rik	NS	0.0990983	0.229912	0.105833	0.376128	0.0869849	0.391722		2610204G22Rik	DZ	0.0567499	0.0198853	0.196221	0.291207	8.81869e-10	1.14613e-08		2610204G22Rik	NS	0.0429393	0.0249244	0.470916	0.855284	0.103857	0.542809		2810047C21Rik1	NS	0.000192578	0	NA	NA	0.520209	0.950281		2810047C21Rik1	DZ	0.0133437	0.0178871	0.462689
2510049J12Rik	NS	0.00624579	0.0104954	0.469848	0.575465	0.968335	1		2510049J12Rik	NS	8.82792e-05	2.66996e-05	NA	NA	0.633965	0.895759		2610206C17Rik	DZ	0.00307235	0.00388387	0.0147383	0.0388383	3.34799e-07	2.89978e-06		2610206C17Rik	NS	0.00091578	0.00128166	0.392112	0.811084	0.730217	0.958291		2810055F11Rik	NS	0.16918	0.108567	0.701692	0.861086	NA	NA		2810055F11Rik	NS	0.0169692	0.0262813	0.000168196
2600006L11Rik	NS	0	0	NA	NA	1	1		2600006L11Rik	NS	0.000792611	0.00127992	NA	NA	0.780499	0.956548		2610301B20Rik	DZ	0.0645498	0.0470669	0.0546785	0.108606	0.00737561	0.0233868		2610301B20Rik	NS	0.0774385	0.119408	0.151755	0.570251	0.979217	1		2810055G20Rik	NS	0.116362	0.0848131	0.153816	0.413307	NA	NA		2810055G20Rik	NS	0.0559228	0.0854614	0.236375
2610001J05Rik	NS	0.624796	0.482366	0.0126719	0.0376122	NA	NA		2610001J05Rik	DB	0.749703	0.504113	2.56066e-07	1.35421e-05	0.00489353	0.0697197		2610301G19Rik	NS	0.0303242	0.064523	0.0161695	0.0418939	0.0169102	0.0470146		2610301G19Rik	NS	0.0812339	0.18491	0.000859974	0.0270231	0.764622	0.958291		2810403A07Rik	NS	0.274114	0.23652	0.0152373	0.145599	NA	NA		2810403A07Rik	NS	0.537754	0.576256	0.8808
2610002D18Rik	NS	0	0	NA	NA	1	1		2610002D18Rik	NS	0	0	NA	NA	1	1		2610305D13Rik	NS	0.000156705	0.00010432	0.590721	0.671045	0.941253	0.97293		2610305D13Rik	NS	0	0.00244316	NA	NA	0.563717	0.910278		2810403D21Rik	NS	0.0239544	0.0073671	0.55463	0.771711	0.277765	0.950281		2810403D21Rik	NS	0.00454489	0.000965809	0.0120277
2610002I17Rik	NS	0.143697	0.143318	0.161763	0.26007	NA	NA		2610002I17Rik	NS	0.0414126	0.0651459	0.817733	0.983758	0.600742	0.884282		2610306M01Rik	DZ	0.0438268	0.027136	0.237372	0.33575	0.00319572	0.0113555		2610306M01Rik	NS	0.0648022	0.0712781	0.529972	0.878349	0.746557	0.958291		2810405F15Rik	NS	0	0	NA	NA	1	1		2810405F15Rik	NS	0.000122758	0.0111101	NA
2610002J02Rik	NS	0.302345	0.182062	0.0402865	0.091282	NA	NA		2610002J02Rik	NS	0.263876	0.171769	0.0762624	0.310449	0.0225334	0.177121		2610307P16Rik	NS	0.000715136	0.00140681	0.21794	0.315566	0.569865	0.70997		2610307P16Rik	NS	0	4.43235e-05	NA	NA	0.668953	0.945138		2810405K02Rik	NS	0.887249	0.67736	0.0616925	0.271562	NA	NA		2810405K02Rik	NS	0.0825699	0.0241345	1.09508e-05
2610002M06Rik	DE	0.0223561	0.0556916	1.94842e-05	0.000272598	0.226711	0.846994		2610002M06Rik	NS	0.0837315	0.076659	0.332077	0.687903	0.631496	0.895024		2610316D01Rik	NS	1.88495e-05	3.789e-05	NA	NA	0.914953	0.958421		2610316D01Rik	NS	0.0296191	0.0376781	0.377849	0.804939	0.83527	0.97737		2810407C02Rik	NS	0.313124	0.405719	0.324778	0.595186	NA	NA		2810407C02Rik	NS	0.749739	0.861964	0.100841
2610008E11Rik	DE	0.0323073	0.133287	0.184189	0.286287	NA	NA		2610008E11Rik	NS	0.0395253	0.0610994	0.448732	0.785428	0.391039	0.764377		2610507B11Rik	NS	0.130772	0.143225	0.069555	0.130946	0.151896	0.27836		2610507B11Rik	NS	0.142658	0.222763	0.430359	0.83298	0.0105917	0.184547		2810408A11Rik	NS	0	0.0270584	NA	NA	0.453834	0.950281		2810408A11Rik	NS	0	0	NA
2610015P09Rik	NS	0.104631	0.0726456	0.495508	0.598243	NA	NA		2610015P09Rik	NS	0.0436089	0.0360627	0.231667	0.575469	0.556938	0.866366		2610507I01Rik	DZ	0.0811328	0.122719	0.495882	0.589619	0.00582674	0.0189967		2610507I01Rik	NS	0.0314901	0.101333	0.905267	0.999999	0.00876951	0.167899		2810408I11Rik	NS	0.000277783	0	NA	NA	0.516631	0.950281		2810408I11Rik	NS	0	0	NA
2610017I09Rik	NS	0.789743	0.845771	0.615462	0.700806	NA	NA		2610017I09Rik	NS	0.000190124	0.0063417	NA	NA	0.536163	0.855852		2610524H06Rik	NS	0.0151192	0.0130862	0.247902	0.347444	0.578146	0.716484		2610524H06Rik	NS	0.107454	0.0763702	0.00116644	0.0343784	0.634059	0.932728		2810408M09Rik	NS	0.0788162	0.0851381	0.281168	0.554145	NA	NA		2810408M09Rik	NS	0.343312	0.287362	0.0299463
2610018G03Rik	NS	0.000141042	0.000349959	0.0706946	0.1397	0.36249	0.928773		2610018G03Rik	NS	5.03524e-05	7.94621e-05	NA	NA	0.86293	0.992249		2610528A11Rik	NS	0.0779781	0.078273	0.0938774	0.165006	0.718015	0.824517		2610528A11Rik	NS	0.000444485	0.00117814	NA	NA	0.808419	0.972065		2810410L24Rik	NS	0	0	NA	NA	1	1		2810410L24Rik	NS	0.0189143	0.0171956	0.995811
2610019F03Rik	NS	0.00772125	0.00666947	0.556852	0.651528	0.665418	1		2610019F03Rik	NS	1.18878	0.97449	0.0470546	0.233495	0.0036805	0.0575933		2610528E23Rik	NS	0.0201167	0.0183546	0.206496	0.302853	0.72636	0.830152		2610528E23Rik	NS	0.0507869	0.0516371	0.214983	0.654303	0.479582	0.88764		2810417H13Rik	NS	0.00118812	0.00479444	0.984664	0.998251	0.129031	0.950281		2810417H13Rik	NS	0.00491069	0.00615977	0.264273
2610020C07Rik	NS	0.0136685	0.000772734	NA	NA	0.736312	1		2610020C07Rik	NS	0.000397322	0.000322295	NA	NA	0.873414	0.996462		2700007P21Rik	DZ	0.427655	0.208127	1.04904e-10	2.03359e-09	1.66668e-22	7.75312e-21		2700007P21Rik	NS	0.284307	0.237202	0.192853	0.627565	0.731861	0.958291		2810422J05Rik	NS	0.979009	0.866404	0.00527713	0.0909751	NA	NA		2810422J05Rik	NS	0.401852	0.392762	0.202382
2610020H08Rik	NS	0.0101736	0.0155538	0.444578	0.551762	0.968335	1		2610020H08Rik	NS	0.0247294	0.00744389	0.0740656	0.304861	0.76698	0.951521		2700023E23Rik	DZ	0.0331139	0.00873113	0.119371	0.19848	9.61075e-08	9.29283e-07		2700023E23Rik	NS	0.0302036	0.0234527	0.803164	0.977487	0.266621	0.761826		2810422O20Rik	NS	0.0147744	0.0137783	0.790825	0.907897	0.356835	0.950281		2810422O20Rik	NS	0.10343	0.138661	0.0737493
2610021K21Rik	DE	0.0262878	0.00244852	8.12265e-07	2.79347e-05	0.693475	1		2610021K21Rik	NS	0	0	NA	NA	1	1		2700029M09Rik	DB	0.170884	0.117111	1.46026e-07	1.64353e-06	2.9364e-06	2.12239e-05		2700029M09Rik	NS	0.137135	0.127722	0.840018	0.986558	0.400698	0.854888		2810428I15Rik	NS	0.646679	0.715654	0.891897	0.958496	NA	NA		2810428I15Rik	NS	0.474163	0.50357	0.0352262
2610027L16Rik	NS	0.0818772	0.0704094	0.186711	0.289269	NA	NA		2610027L16Rik	NS	0.139705	0.143916	0.409657	0.756094	0.511482	0.84079		2700038G22Rik	NS	0.0222605	0.00945193	0.091226	0.161295	0.0128517	0.0373507		2700038G22Rik	NS	0.00174744	0.00487809	0.406315	0.819815	0.796146	0.968647		2810429I04Rik	NS	0	0	NA	NA	1	1		2810429I04Rik	NS	0	0	NA
2610029G23Rik	DM	0.23371	0.110604	8.51022e-09	1.28523e-06	NA	NA		2610029G23Rik	NS	0.16735	0.153365	0.0240286	0.153679	0.6323	0.895142		2700046A07Rik	NS	0.000425756	2.28303e-05	NA	NA	0.718324	0.82457		2700046A07Rik	NS	0.0460394	0.053665	0.554384	0.887752	0.575151	0.91429		2810432D09Rik	NS	0.280408	0.284449	0.0680649	0.28522	NA	NA		2810432D09Rik	DM	0.244496	0.143677	4.01176e-07
2610029I01Rik	NS	0.0548581	0.042197	0.638597	0.719507	0.89294	1		2610029I01Rik	NS	0.0175114	0.0299544	0.264639	0.616743	0.19037	0.575529		2700046G09Rik	NS	0.0440478	0.0294547	0.0218347	0.0530007	0.181299	0.318693		2700046G09Rik	NS	0.0298565	0.0299971	0.774586	0.970556	0.819527	0.976917		2810432L12Rik	NS	0.736414	0.72303	0.621667	0.814191	NA	NA		2810432L12Rik	NS	0.283193	0.222567	0.278763
2610034B18Rik	NS	0.171704	0.12061	0.320413	0.433182	NA	NA		2610034B18Rik	NS	0.115787	0.167253	0.249454	0.596265	0.190833	0.576313		2700049A03Rik	NS	0.0497082	0.0470627	0.677214	0.748756	0.729082	0.832224		2700049A03Rik	NS	0.0379066	0.0283655	0.330725	0.766603	0.724053	0.957723		2810433D01Rik	NS	0	0	NA	NA	1	1		2810433D01Rik	NS	0	0	NA
2610034M16Rik	NC	0.31554	0.276299	0.0044625	0.016627	NA	NA		2610034M16Rik	NS	0.00435312	0	NA	NA	0.49895	0.832835		2700050L05Rik	NS	0.0538342	0.06159	0.707674	0.773717	0.870135	0.930706		2700050L05Rik	NS	0.00799447	0.0377659	0.918394	0.999999	0.0612662	0.438101		2810442I21Rik	NS	0.006561	0.00776279	0.03059	0.199229	0.484135	0.950281		2810442I21Rik	NS	0	0	NA
2610035D17Rik	NS	0.210845	0.207642	0.313657	0.426581	NA	NA		2610035D17Rik	NS	0.227204	0.168394	0.144015	0.450075	0.0962883	0.412381		2700054A10Rik	NS	2.0379e-05	0.000101745	NA	NA	0.32897	0.489032		2700054A10Rik	NS	0.015751	0.0110001	0.873386	0.994065	0.501717	0.896793		2810442N19Rik	NS	0	0	NA	NA	1	1		2810442N19Rik	NS	0.000602053	0.00698294	NA
2610035F20Rik	NS	0.000189102	0.00172462	0.731005	0.796158	0.00160031	0.143889		2610035F20Rik	NS	0.00459316	0.00524963	0.909251	1	0.127902	0.474446		2700060E02Rik	NS	0.435416	0.407949	0.000345725	0.00168131	0.114002	0.223464		2700060E02Rik	NS	0.496685	0.510596	0.116024	0.521597	0.957103	1		2810453I06Rik	NS	0.557622	0.460618	0.281168	0.554145	NA	NA		2810453I06Rik	NS	0.311436	0.400418	0.155867
2610039C10Rik	NS	0.0376743	0.0134523	0.0926193	0.172121	0.756892	1		2610039C10Rik	NS	0.155372	0.133152	0.0312685	0.181047	0.698546	0.920323		2700062C07Rik	NS	0.109186	0.0996617	0.114622	0.192385	0.140329	0.261882		2700062C07Rik	NS	0.0987758	0.108227	0.253513	0.694298	0.407207	0.855033		2810454H06Rik	NS	0.00677448	0.00682268	0.368031	0.633191	0.997246	1		2810454H06Rik	NS	0.00331955	0.00120425	NA
2610100L16Rik	NS	0.112993	0.114646	0.0982164	0.179508	NA	NA		2610100L16Rik	NS	0	0	NA	NA	1	1		2700070H01Rik	NS	0.000684036	0.000810791	NA	NA	0.443527	0.602969		2700070H01Rik	NS	0.0483104	0.0595204	0.359213	0.790895	0.438192	0.86503		2810468N07Rik	NS	0.0136704	0.00203508	0.17492	0.442359	0.409602	0.950281		2810468N07Rik	NS	0.00911716	2.59059e-05	0.0326751
2610101N10Rik	NS	0.329731	0.373216	0.503863	0.6057	NA	NA		2610101N10Rik	NS	0.369465	0.33	0.00887234	0.0785729	0.460882	0.809075		2700078E11Rik	NS	0.0768687	0.0815166	0.003432	0.0118611	0.853482	0.918868		2700078E11Rik	NS	0.0762249	0.112724	0.976778	0.999999	0.0949875	0.526058		2810474O19Rik	NS	0.247415	0.310978	0.913151	0.969021	NA	NA		2810474O19Rik	NS	0.839535	0.915088	0.691147
2610109H07Rik	NS	0.0218403	0.0127557	0.854809	0.89514	0.0107771	0.284695		2610109H07Rik	NS	0.000132637	0	NA	NA	0.400132	0.770809		2700081O15Rik	NS	0.0121661	0.00753038	0.442142	0.53923	0.423115	0.582609		2700081O15Rik	NS	0.0174194	0.0041004	0.714068	0.949308	0.779336	0.962562		2900005J15Rik	NS	0	0	NA	NA	1	1		2900005J15Rik	NS	0.0357392	0.0290037	0.00024562
2610203C20Rik	NS	0.314047	0.340717	0.0568848	0.118797	NA	NA		2610203C20Rik	NS	0	0.00213671	NA	NA	0.209618	0.600426		2700089E24Rik	DZ	0.43575	0.328216	0.0260354	0.0605744	9.16969e-15	2.24331e-13		2700089E24Rik	NS	0.706578	0.622462	0.0363853	0.307749	0.347367	0.826149		2900006K08Rik	NS	0.0330257	0.0105867	0.000141648	0.0146811	0.6376	1		2900006K08Rik	NS	0.000445525	0	NA
2610203C22Rik	NS	0.0168363	0.0280138	0.0129159	0.0381635	0.316647	0.866936		2610203C22Rik	NS	0	0	NA	NA	1	1		2700097O09Rik	NS	0.0426787	0.0347073	0.111134	0.18831	0.745593	0.843874		2700097O09Rik	NS	0.0976071	0.0999956	0.273562	0.715312	0.653515	0.943356		2900008C10Rik	NS	0.0938595	0.0584145	0.0112709	0.127624	NA	NA		2900008C10Rik	NS	0.0304189	0.0187261	0.459395
2610204G22Rik	NS	0.0320885	0.0178272	0.000554481	0.00329702	0.89294	1		2610204G22Rik	NS	0.0118694	0.0178519	0.425175	0.768648	0.789187	0.959719		2810001G20Rik	DZ	0.0279875	0.00976242	0.0710175	0.133128	0.000932941	0.0038535		2810001G20Rik	NS	0.0318204	0.0311062	0.796329	0.975245	0.973197	1		2900009J06Rik	NS	0.00132483	0.00201572	0.869164	0.946732	0.511237	0.950281		2900009J06Rik	NS	0.00147183	0	NA
2610206C17Rik	NS	0.00143823	0.000905664	0.378852	0.48979	0.778421	1		2610206C17Rik	NS	0.00134007	0.00269221	0.932384	1	0.876493	0.997066		2810002D19Rik	NS	0.0733996	0.0620275	0.83006	0.874748	0.103868	0.208061		2810002D19Rik	NS	0.0562523	0.049876	0.575132	0.898298	0.617905	0.9263		2900010M23Rik	NS	0.894458	0.902249	0.102524	0.340738	NA	NA		2900010M23Rik	NS	0.249588	0.250052	0.0183748
2610301B20Rik	NC	0.455873	0.356268	0.00350857	0.0137784	NA	NA		2610301B20Rik	NS	0.0818157	0.0441383	0.393221	0.741469	0.0166069	0.148955		2810002N01Rik	NS	0.1007	0.0833458	0.0158227	0.0411625	0.139495	0.260708		2810002N01Rik	NS	0.189522	0.19444	0.132045	0.546538	0.45172	0.874703		2900026A02Rik	NS	0.108824	0.0965856	0.824977	0.925264	NA	NA		2900026A02Rik	NC	0.282319	0.373599	0.00243602
2610301G19Rik	NS	0.0524446	0.0965632	0.623346	0.706886	NA	NA		2610301G19Rik	NS	0.0894152	0.0618142	0.197507	0.531206	0.579183	0.876597		2810004N23Rik	NS	0.0696401	0.0593237	0.0147556	0.0388692	0.354649	0.515162		2810004N23Rik	NS	0.0924518	0.0777143	0.67719	0.936464	0.284261	0.777796		2900041M22Rik	NS	0	0.00216721	NA	NA	0.40729	0.950281		2900041M22Rik	NS	0.000338744	0	NA
2610305D13Rik	NS	0.00132705	0.000525232	0.808819	0.858432	0.130914	0.71058		2610305D13Rik	NS	0.128375	0.142835	0.532391	0.837059	0.661577	0.90303		2810006K23Rik	NS	0.112667	0.119806	0.308784	0.411136	0.97432	0.993396		2810006K23Rik	NS	0.0855747	0.0470701	0.0723113	0.426743	0.403254	0.854888		2900053A13Rik	NS	0.116222	0.112339	0.678602	0.847973	NA	NA		2900053A13Rik	NS	0.0946829	0.112817	0.0843163
2610306M01Rik	NS	0.0950541	0.0751778	0.342065	0.453887	NA	NA		2610306M01Rik	NS	0.078863	0.0502803	0.0724094	0.301128	0.509009	0.838474		2810008M24Rik	DZ	0.226345	0.289951	0.00525698	0.0169302	0.00482252	0.0161541		2810008M24Rik	NS	0.585749	0.613811	0.808173	0.978612	0.677152	0.945138		2900055J20Rik	NS	0	0	NA	NA	1	1		2900055J20Rik	NS	0	0	NA
2610307P16Rik	NS	4.62019e-05	0.00296131	0.98809	0.992519	0.693489	1		2610307P16Rik	NS	0.0278959	0.00386919	0.13437	0.431726	0.143327	0.504439		2810013P06Rik	DZ	0.130987	0.191242	0.0270709	0.0624799	1.08438e-07	1.0377e-06		2810013P06Rik	NS	0.197163	0.204758	0.663313	0.932199	0.997089	1		2900056M20Rik	NS	0.0147096	0.0166557	0.935452	0.979025	NA	NA		2900056M20Rik	NS	0.114448	0.10544	0.771212
2610316D01Rik	DM	0.0339138	0.0171519	0.00663983	0.0227956	0.812735	1		2610316D01Rik	NS	0	0.00029967	NA	NA	0.620219	0.890932		2810021B07Rik	NS	0.151352	0.140082	0.0755265	0.139439	0.303466	0.461827		2810021B07Rik	NS	0.0637304	0.0754305	0.359404	0.790895	0.829677	0.97737		2900060B14Rik	NS	0.00113719	0.0035901	0.117957	0.365386	0.133349	0.950281		2900060B14Rik	NS	0.00622459	0.000466038	0.689094
2610507B11Rik	NC	0.305973	0.432793	0.00127986	0.00631647	NA	NA		2610507B11Rik	NS	0.157879	0.287647	0.590536	0.877837	0.00378686	0.0585965		2810021J22Rik	NS	0.0233077	0.0271815	0.635885	0.711184	0.759228	0.854425		2810021J22Rik	NS	0.0364025	0.0241598	0.664192	0.932689	0.957719	1		2900064A13Rik	NS	0.860011	0.733356	0.0020234	0.0577883	NA	NA		2900064A13Rik	NS	1.41062	1.30781	0.29625
2610507I01Rik	NC	0.115007	0.210431	0.00204675	0.00907679	NA	NA		2610507I01Rik	NS	0.0586046	0.043614	0.0454543	0.228597	0.604014	0.88474		2810025M15Rik	DB	0.269275	0.235146	2.12114e-07	2.32036e-06	0.0464276	0.109202		2810025M15Rik	NS	0.182092	0.172945	0.71	0.947543	0.258479	0.751759		2900076A07Rik	NS	0.153882	0.104929	0.0532733	0.256047	NA	NA		2900076A07Rik	NS	0.0539211	0.0658779	0.147808
2610524H06Rik	NS	0.0713635	0.050435	0.016558	0.0460851	0.494526	1		2610524H06Rik	NS	0.0388773	0.0185732	0.392951	0.741391	0.234609	0.630959		2810029C07Rik	NS	0.00466157	0.00326481	0.320305	0.42244	0.657798	0.779762		2810029C07Rik	NS	0	0.0049777	NA	NA	0.303216	0.79239		2900092E17Rik	NS	0.318528	0.281526	0.124945	0.375624	NA	NA		2900092E17Rik	NS	0.306747	0.223117	0.684597
2610528A11Rik	NS	0.00101121	0.000400277	0.753911	0.813327	0.217073	0.846994		2610528A11Rik	NS	0.000763671	0.000347228	0.642765	0.908233	0.101511	0.422948		2810030E01Rik	NS	0.00162947	0.00091295	0.736471	0.798237	0.591207	0.726182		2810030E01Rik	NS	0.00215328	0.00558776	NA	NA	0.859725	0.97737		2900097C17Rik	NS	1.12624	1.1804	0.0923444	0.326818	NA	NA		2900097C17Rik	NC	0.892584	1.09061	0.00113491
2610528E23Rik	NS	0.0527457	0.0442415	0.0108813	0.0335124	NA	NA		2610528E23Rik	NS	0.0644601	0.0300401	0.0125789	0.101699	0.742452	0.94169		2810046L04Rik	NS	0.0509975	0.0584218	0.199236	0.294375	0.271452	0.427492		2810046L04Rik	NS	0.0314864	0.0430109	0.887225	0.996866	0.147823	0.624915		3010001F23Rik	NS	0.00688276	0.00157288	0.439606	0.69087	0.287876	0.950281		3010001F23Rik	NS	0.0150757	0.00416945	0.962725
2700007P21Rik	NS	0.320597	0.191747	0.274864	0.386222	NA	NA		2700007P21Rik	NS	0.245249	0.160313	0.656162	0.914749	0.00799105	0.0945112		2810047C21Rik1	NS	0.00914368	0.00559455	0.226399	0.324441	0.195007	0.33712		2810047C21Rik1	NS	0	0.000246423	NA	NA	0.864996	0.97737		3010026O09Rik	NS	0.0272824	0.0486315	0.449005	0.697946	0.454251	0.950281		3010026O09Rik	NS	0.0523991	0.0109108	0.560885
2700023E23Rik	NS	0.0814267	0.0391494	0.00752176	0.0250759	0.134992	0.726358		2700023E23Rik	NS	0.050297	0.0199992	0.0177079	0.126954	0.308486	0.706203		2810049E08Rik	NS	1.31072e-05	1.28937e-05	NA	NA	0.963082	0.987423		2810049E08Rik	NS	0	0.00108859	NA	NA	0.621492	0.9263		3110001D03Rik	NS	0.317218	0.284338	0.0629244	0.273488	NA	NA		3110001D03Rik	NS	0.114548	0.102705	0.0292756
2700029M09Rik	NS	0.220852	0.164257	0.189261	0.292242	NA	NA		2700029M09Rik	DM	0.210858	0.124367	0.000993937	0.0155229	0.0363724	0.237761		2810055F11Rik	NS	0.0114659	0.0104333	0.483326	0.579142	0.505346	0.656946		2810055F11Rik	NS	6.20818e-05	0.00380395	NA	NA	0.786417	0.963963		3110001I22Rik	NS	0.0126529	0.01047	0.00956917	0.118869	0.339471	0.950281		3110001I22Rik	NS	0.000222334	0.000537651	0.23302
2700038G22Rik	NS	0.0109779	0.00079124	0.0803712	0.1546	0.241877	0.846994		2700038G22Rik	NS	0.00587164	0.00951161	NA	NA	0.16726	0.544691		2810055G20Rik	DZ	0.0358833	0.0597791	0.0995741	0.172623	3.07837e-09	3.71596e-08		2810055G20Rik	NS	0.0137133	0.0166298	0.621009	0.918774	0.928657	1		3110002H16Rik	NS	0.523053	0.324421	0.0199548	0.163038	NA	NA		3110002H16Rik	DP	0.171662	0.308334	0.0929412
2700046A07Rik	NS	0.000549677	0.0059242	0.193441	0.297078	0.410615	0.983694		2700046A07Rik	NS	0.0380386	0.0572983	0.808819	0.980912	0.343922	0.733127		2810403A07Rik	NS	0.196539	0.223448	0.0111488	0.0309845	0.49121	0.644999		2810403A07Rik	NS	0.132358	0.15199	0.867328	0.992781	0.350422	0.827469		3110003A17Rik	NS	0.242279	0.231143	0.407169	0.663489	NA	NA		3110003A17Rik	NS	0.11724	0.157188	0.482466
2700046G09Rik	NC	0.086829	0.038077	6.24977e-05	0.00063755	NA	NA		2700046G09Rik	NS	0.00148271	0.00318422	NA	NA	0.705615	0.924479		2810403D21Rik	NS	0.0186844	0.0215854	0.240182	0.338842	0.42035	0.580072		2810403D21Rik	NS	0.00578381	0.0110969	0.828928	0.984488	0.952892	1		3110007F17Rik	NS	0.0151291	0.00331979	0.242139	0.513696	0.666505	1		3110007F17Rik	NS	0.0192878	0.0335133	0.119584
2700049A03Rik	NS	0.0604308	0.0170392	0.237658	0.34739	0.727913	1		2700049A03Rik	NS	0.0354584	0.0579468	0.556238	0.85724	0.988446	1		2810405K02Rik	DB	0.168336	0.153383	0.005894	0.0185726	0.106264	0.211813		2810405K02Rik	NS	0.101878	0.189854	0.366048	0.795734	0.0574256	0.426493		3110009E18Rik	DB	0.0179438	0.00294768	8.33023e-09	3.09659e-05	0.804005	1		3110009E18Rik	NS	0.00930915	0.0138711	0.0916858
2700050L05Rik	NS	0.0160357	0.0347315	0.150537	0.247113	NA	NA		2700050L05Rik	NS	0.0286436	0.0500917	0.791616	0.975862	0.388853	0.763052		2810407C02Rik	DE	0.200799	0.355759	7.18314e-14	1.94249e-12	0.0825625	0.173418		2810407C02Rik	DE	0.358491	0.749428	2.91148e-08	4.32375e-06	0.134319	0.60182		3110021A11Rik	NS	0.00758578	1.05467e-05	NA	NA	0.277485	0.950281		3110021A11Rik	NS	0.0247043	0.0170289	0.00674992
2700054A10Rik	NS	0.0129703	0.00304484	0.00369982	0.014343	0.458098	1		2700054A10Rik	NS	0.0105818	0.00336015	0.818621	0.983758	0.230282	0.62639		2810408A11Rik	NS	0	0.000158482	NA	NA	0.223135	0.372478		2810408A11Rik	NS	0	0.00408937	NA	NA	0.565979	0.910278		3110021N24Rik	NS	0.0568605	0.0681782	0.528643	0.753145	NA	NA		3110021N24Rik	NS	0.123257	0.127344	0.923686
2700060E02Rik	NS	0.492698	0.418618	0.306266	0.418702	NA	NA		2700060E02Rik	NS	0.64789	0.516138	2.99485e-06	0.000114608	0.496411	0.831603		2810408I11Rik	NS	0.001608	3.9095e-05	0.0470349	0.0965815	0.205115	0.349994		2810408I11Rik	NS	0	0.00241936	NA	NA	0.401421	0.854888		3110035E14Rik	NS	0.00056699	0.000749406	NA	NA	0.611008	1		3110035E14Rik	NS	0	0	NA
2700062C07Rik	NS	0.0665672	0.0873453	0.178488	0.279647	NA	NA		2700062C07Rik	NS	0.0447135	0.0368413	0.738336	0.952521	0.336668	0.72749		2810408M09Rik	NS	0.168928	0.173834	0.0496444	0.100746	0.0374583	0.0918578		2810408M09Rik	NS	0.176157	0.15569	0.94632	0.999999	0.588115	0.922031		3110039I08Rik	NS	0	0.00101599	NA	NA	0.420132	0.950281		3110039I08Rik	NS	0	0	NA
2700070H01Rik	NS	0.00470284	0.00100956	0.119007	0.207411	0.806616	1		2700070H01Rik	NS	0	0	NA	NA	1	1		2810410L24Rik	NS	0.00198379	0.00113687	0.336405	0.438022	0.402302	0.563356		2810410L24Rik	NS	0.0752239	0.0719258	0.714701	0.949404	0.451844	0.874753		3110040N11Rik	NS	0.313565	0.242045	0.170137	0.435231	NA	NA		3110040N11Rik	NC	0.152404	0.244873	8.68588e-10
2700078E11Rik	NS	0.101532	0.0531592	0.548041	0.643822	NA	NA		2700078E11Rik	NS	0.101779	0.0749923	0.440041	0.778297	0.227449	0.623909		2810417H13Rik	NS	0.0107407	0.0145103	0.29795	0.399477	0.201164	0.345221		2810417H13Rik	NS	0.0223657	0.00171453	0.193149	0.627565	0.269815	0.764161		3110043O21Rik	NS	0.388698	0.313006	0.262279	0.53361	NA	NA		3110043O21Rik	NS	0.0664351	0.0812863	0.152467
2700081O15Rik	DB	0.025222	0.0404216	2.10582e-07	1.1519e-05	NA	NA		2700081O15Rik	NS	0.0219537	0.0179406	0.0737875	0.30434	0.140975	0.50055		2810422J05Rik	DZ	0.275729	0.195951	0.000398182	0.00189056	3.32213e-06	2.382e-05		2810422J05Rik	NS	0.281025	0.327221	0.895242	0.999122	0.705293	0.950784		3110045C21Rik	NS	0.00217933	0.0132255	0.478843	0.718668	0.633174	1		3110045C21Rik	NS	0.015345	0.0217446	NA
2700089E24Rik	NS	1.22383	1.22626	0.982217	0.988979	NA	NA		2700089E24Rik	NS	0.933711	0.959478	0.527471	0.834783	0.191208	0.576875		2810422O20Rik	NS	0.0555099	0.0439469	0.55458	0.639047	0.0968011	0.196801		2810422O20Rik	NS	0.0410151	0.0164972	0.652711	0.93002	0.202805	0.699333		3110052M02Rik	NS	0.0853985	0.0220113	0.113618	0.357108	NA	NA		3110052M02Rik	NS	0.0877083	0.0458935	0.332301
2700097O09Rik	NS	0.102385	0.0443804	0.851987	0.892856	0.987949	1		2700097O09Rik	NS	0.0283918	0.0371769	0.847734	0.993616	0.696844	0.919781		2810428I15Rik	DB	0.136585	0.146842	0.00104307	0.00432226	0.131004	0.248429		2810428I15Rik	NS	0.440479	0.423331	0.707841	0.947094	0.110119	0.554233		3110056K07Rik	NS	0.0396701	0.0221908	0.0929189	0.326818	NA	NA		3110056K07Rik	NS	0.0493075	0.0341899	0.512779
2810001G20Rik	NS	0.135497	0.0703181	0.0526605	0.112045	NA	NA		2810001G20Rik	NS	0.0854991	0.0423326	0.210983	0.549916	0.117274	0.456564		2810429I04Rik	NS	0.00602002	0.00405745	0.731454	0.793719	0.105641	0.210868		2810429I04Rik	NS	0.0309535	0.0383175	0.616534	0.916748	0.326772	0.811352		3110056O03Rik	NS	0.0731461	0.0883124	0.70478	0.862815	0.64331	1		3110056O03Rik	NS	0.133118	0.152662	0.326293
2810002D19Rik	DM	0.0663064	0.0914531	1.20406e-06	3.58997e-05	NA	NA		2810002D19Rik	NS	0.0969748	0.0503504	0.946161	1	0.00155013	0.0325762		2810432D09Rik	NS	0.165787	0.131578	0.000333903	0.0016315	0.0101679	0.0307639		2810432D09Rik	NS	0.21239	0.157287	0.793817	0.975245	0.0584993	0.429224		3110057O12Rik	NS	0.278182	0.317059	0.298083	0.570592	NA	NA		3110057O12Rik	NS	0.0409208	0.0664617	0.186073
2810002N01Rik	NS	0.227046	0.186073	0.796313	0.848659	NA	NA		2810002N01Rik	DE	0.288814	0.208896	4.08969e-06	0.000151976	0.530726	0.852973		2810432L12Rik	NS	0.0012956	0.000431233	0.0403531	0.0860592	0.679673	0.796991		2810432L12Rik	NS	0.368363	0.373842	0.564181	0.891886	0.710724	0.952058		3110062M04Rik	NS	0.0216767	0.0181604	0.0247171	0.180443	0.359132	0.950281		3110062M04Rik	NC	0.0463931	0.0440498	0.000276797
2810004N23Rik	NS	0.122353	0.0859383	0.385218	0.496081	NA	NA		2810004N23Rik	NS	0.0706519	0.0832785	0.954821	1	0.950301	1		2810442I21Rik	NS	0.0024671	0.000775211	0.107627	0.183563	0.0587209	0.132031		2810442I21Rik	NS	0	0.000138504	NA	NA	0.765092	0.958291		3110070M22Rik	NS	0.0306475	0.013601	0.688123	0.854304	0.329677	0.950281		3110070M22Rik	NS	0.01699	0.00890203	0.936838
2810006K23Rik	NS	0.0485853	0.0442827	0.00961323	0.0303836	NA	NA		2810006K23Rik	NS	0.0995437	0.0841888	0.821095	0.985557	0.290801	0.690544		2810442N19Rik	DZ	0.00181018	0.00504279	0.1813	0.273667	0.00780052	0.0245251		2810442N19Rik	NS	0.00185031	0.0239725	0.146423	0.564689	0.208354	0.704372		3110082I17Rik	NS	0.00448852	0.0158805	0.285043	0.559525	0.38497	0.950281		3110082I17Rik	NS	0.20836	0.152174	0.497662
2810008M24Rik	NS	0.30334	0.309159	0.0466718	0.102377	NA	NA		2810008M24Rik	NS	0.229703	0.230911	0.4692	0.802627	0.452037	0.80364		2810453I06Rik	DB	0.113296	0.140043	0.00533199	0.0171364	0.120598	0.232834		2810453I06Rik	NS	0.230107	0.241604	0.143545	0.561388	0.186283	0.681711		3200001D21Rik	NS	0.01005	0.00204246	0.359398	0.627004	0.138401	0.950281		3200001D21Rik	NS	0.0213864	0.0199361	0.0445529
2810013P06Rik	NS	0.194089	0.220137	0.99069	0.994196	NA	NA		2810013P06Rik	NS	0.230689	0.235435	0.0511974	0.246331	0.26331	0.66328		2810454H06Rik	DB	0.0199715	0.0301175	0.000508274	0.0023412	4.09101e-08	4.21761e-07		2810454H06Rik	NS	0.0268728	0.0148207	0.557759	0.889027	0.580796	0.917426		3200002M19Rik	NS	0.203562	0.189865	0.613256	0.808201	NA	NA		3200002M19Rik	NS	0.0143051	0.00648395	0.797227
2810021B07Rik	NS	0.104456	0.0994075	0.818989	0.866644	NA	NA		2810021B07Rik	NS	0.147363	0.121334	0.421484	0.765926	0.249338	0.648308		2810459M11Rik	NS	2.67627e-05	1.29806e-05	NA	NA	0.269932	0.425786		2810459M11Rik	NS	0.000229983	0.00479826	NA	NA	0.998564	1		3230401D17Rik	NS	0.189753	0.14961	0.115675	0.361276	NA	NA		3230401D17Rik	NS	0.272714	0.306002	0.17229
2810021J22Rik	NS	0.0431638	0.0260059	0.0116925	0.0353703	0.879734	1		2810021J22Rik	NS	0.00769217	0.000443887	0.0648643	0.282803	0.332317	0.722999		2810468N07Rik	NS	0.0213621	0.0194917	0.0773019	0.142025	0.6013	0.734382		2810468N07Rik	DE	2.06093	1.96945	0.0442736	0.341373	0.119736	0.574009		3300002I08Rik	NS	0.0168189	0.00641254	0.123169	0.373167	0.6295	1		3300002I08Rik	NC	0.0459822	0.0634399	4.52619e-05
2810025M15Rik	NS	0.0634268	0.0439104	0.0386275	0.088199	NA	NA		2810025M15Rik	NS	0.622887	0.57889	0.0940012	0.353407	0.92925	1		2810474O19Rik	DZ	0.615428	0.527465	0.00076264	0.00331531	5.6174e-10	7.50527e-09		2810474O19Rik	NS	0.123685	0.113293	0.789958	0.973547	0.706847	0.950784		3300005D01Rik	NS	0	0	NA	NA	1	1		3300005D01Rik	NS	0	0	NA
2810029C07Rik	NS	0.0671047	0.052084	0.0152813	0.043348	NA	NA		2810029C07Rik	NS	0.0277617	0.0267778	0.722962	0.945217	0.480906	0.821669		2900005J15Rik	NS	0.0589904	0.0649656	0.919923	0.94691	0.486334	0.641134		2900005J15Rik	NS	0	0.000496712	NA	NA	0.525645	0.900195		3425401B19Rik	NS	0.159726	0.156948	0.366131	0.630936	NA	NA		3425401B19Rik	NS	0	0	NA
2810030E01Rik	DE	0.0325574	0.0743042	0.00047895	0.00293928	NA	NA		2810030E01Rik	NS	0.0112113	0.0258073	0.65764	0.915727	0.671055	0.906525		2900006K08Rik	NS	0.00106708	0.000899764	NA	NA	0.157761	0.286727		2900006K08Rik	NS	0.0124516	0.00335257	0.0815189	0.452275	0.839801	0.97737		3632451O06Rik	NS	0.183164	0.15109	0.0835501	0.312238	NA	NA		3632451O06Rik	NS	0.00210766	0.0013416	0.298258
2810046L04Rik	DE	0.0152721	0.0897045	4.58925e-06	9.43107e-05	0.624035	1		2810046L04Rik	NS	0.0254249	0.0682435	0.981674	1	0.0663686	0.335627		2900008C10Rik	NS	0.0241782	0.0170937	0.192871	0.287301	0.59303	0.727836		2900008C10Rik	NS	0	0.00210019	NA	NA	0.44531	0.87029		3632454L22Rik	NS	0	0	NA	NA	1	1		3632454L22Rik	NS	0.000867282	1.7269e-06	NA
2810047C21Rik1	NC	0.0491918	0.0225389	6.41195e-05	0.000650111	NA	NA		2810047C21Rik1	NS	0.00836312	0	NA	NA	0.0504993	0.286206		2900009J06Rik	NS	0.000207226	4.15917e-05	NA	NA	0.718817	0.824826		2900009J06Rik	NS	0.00453925	0.000102667	NA	NA	0.100252	0.53691		3830403N18Rik	NS	0.027424	0.00874702	0.822164	0.923722	0.687993	1		3830403N18Rik	NS	0.00239182	0.0203291	0.368881
2810049E08Rik	NS	0.023473	0.00745352	0.104218	0.187396	0.0236891	0.399086		2810049E08Rik	NS	0	0	NA	NA	1	1		2900010M23Rik	DB	0.15141	0.0947953	9.47685e-09	1.34487e-07	1.2237e-06	9.56521e-06		2900010M23Rik	NS	0.206886	0.221837	0.823551	0.982839	0.810234	0.972828		3830406C13Rik	NS	0.173875	0.169035	0.308275	0.580251	NA	NA		3830406C13Rik	NS	0.246614	0.123847	0.419843
2810055F11Rik	NS	0.0308958	0.0463687	0.979647	0.987322	0.284763	0.862022		2810055F11Rik	NS	0.0430376	0.0312497	0.736122	0.951167	0.64055	0.896151		2900011O08Rik	NS	0.00266402	8.15754e-05	NA	NA	0.0614052	0.136835		2900011O08Rik	NS	0.0336718	0.0356488	0.951956	0.999999	0.637232	0.934712		3830408C21Rik	NS	0.0107679	0.0488832	0.447784	0.696867	0.349538	0.950281		3830408C21Rik	NS	0.00988041	0.00288751	0.0786954
2810055G20Rik	NS	0.228367	0.20598	0.521257	0.621127	NA	NA		2810055G20Rik	NS	0.00550062	0.000501799	NA	NA	0.568735	0.871533		2900026A02Rik	DZ	0.00635999	0.0220296	0.0453923	0.0941452	0.0017899	0.00682244		2900026A02Rik	NS	0.000132066	0.00162331	NA	NA	0.709443	0.951756		3930402G23Rik	NS	0	0	NA	NA	1	1		3930402G23Rik	NS	0	0	NA
2810403A07Rik	NS	0.303527	0.29138	0.744656	0.806433	NA	NA		2810403A07Rik	NS	0.217228	0.259612	0.436704	0.775983	0.878032	0.998073		2900041M22Rik	NS	2.9455e-05	8.87057e-06	NA	NA	0.259116	0.413685		2900041M22Rik	NS	0	0.0020864	NA	NA	0.610274	0.9263		4430402I18Rik	NS	0.298468	0.252715	0.384606	0.646054	NA	NA		4430402I18Rik	NS	0.00482123	0.019078	0.00884195
2810403D21Rik	NC	0.0470157	0.0418666	0.000840303	0.0045535	NA	NA		2810403D21Rik	NS	0.0138726	0.00677822	0.937503	1	0.0886221	0.395469		2900052N01Rik	NS	0	7.93673e-05	NA	NA	0.0732856	0.157622		2900052N01Rik	NS	0.0206749	0.0311325	0.915421	0.999999	0.316075	0.802227		4632411B12Rik	NS	0.252765	0.268406	0.233335	0.504427	NA	NA		4632411B12Rik	DP	0.12427	0.2088	0.160727
2810405K02Rik	NS	0.198933	0.15059	0.0148396	0.0424679	NA	NA		2810405K02Rik	NS	0.076592	0.0462639	0.552995	0.855102	0.0492275	0.280809		2900053A13Rik	DE	0.0980851	0.053207	3.19718e-06	2.75629e-05	3.78539e-12	6.81834e-11		2900053A13Rik	DZ	0.21616	0.132134	0.0273172	0.266796	0.000106672	0.0119276		4632415K11Rik	NS	0.073844	0.0530142	0.810112	0.917399	NA	NA		4632415K11Rik	NS	0.0124977	0.000250543	NA
2810407C02Rik	NS	0.866405	0.913856	0.439381	0.54707	NA	NA		2810407C02Rik	NS	0.284914	0.38926	0.0400569	0.211968	0.400997	0.771255		2900055J20Rik	NS	0.000850837	5.28497e-05	0.78477	0.838478	0.560528	0.702386		2900055J20Rik	NS	0.0323029	0.0407067	0.973171	0.999999	0.496383	0.896793		4632415L05Rik	NS	0.0344232	0.0594188	0.353058	0.620114	NA	NA		4632415L05Rik	NS	0.101654	0.157508	0.0697782
2810408A11Rik	NS	0.00180169	0.00372271	0.00399593	0.0152191	0.771413	1		2810408A11Rik	NS	0.00612672	0.000233712	NA	NA	0.220402	0.614032		2900056M20Rik	NS	0.0720576	0.058319	0.105052	0.180135	0.277389	0.433645		2900056M20Rik	NS	0.0514878	0.0449881	0.52523	0.876003	0.506764	0.896793		4632427E13Rik	NS	0.0302855	0.0356216	0.408937	0.665189	NA	NA		4632427E13Rik	NS	0.13184	0.0689499	0.485487
2810408I11Rik	NS	0	3.21163e-05	NA	NA	0.707807	1		2810408I11Rik	NS	0	0.00473811	NA	NA	0.329606	0.721617		2900060B14Rik	DZ	0.00495908	0.0299169	0.764483	0.821933	1.04758e-28	7.36592e-27		2900060B14Rik	NS	0.00856216	0.00655084	0.287757	0.728453	0.01661	0.232315		4632428C04Rik	NS	0.0250928	0.0061236	0.00243369	0.0621824	NA	NA		4632428C04Rik	NS	0.00592193	0	NA
2810408M09Rik	NS	0.104515	0.153357	0.778284	0.833987	NA	NA		2810408M09Rik	NS	0.17731	0.132469	0.69109	0.931183	0.0670869	0.337915		2900064A13Rik	DB	0.666326	0.560879	1.62763e-08	2.22215e-07	0.00026564	0.00126187		2900064A13Rik	NS	1.37171	1.14114	2.39822e-05	0.00155683	0.938353	1		4632428N05Rik	NS	0.00402015	0.0249407	0.236029	0.50769	0.202065	0.950281		4632428N05Rik	NS	0.0929815	0.0112379	0.607406
2810410L24Rik	NS	0.0363869	0.0348095	0.158572	0.256228	0.606107	1		2810410L24Rik	NS	0.0176161	0.0198746	0.920741	1	0.535839	0.855558		2900076A07Rik	NS	0.0229638	0.0228462	0.241106	0.339615	0.0518289	0.119421		2900076A07Rik	NS	0.0555936	0.039672	0.132027	0.546538	0.937602	1		4632434I11Rik	NS	0	0	NA	NA	1	1		4632434I11Rik	NS	0	0	NA
2810417H13Rik	NS	0.0198247	0.00935854	0.0905757	0.169307	0.0990172	0.645275		2810417H13Rik	NS	0	0.000206031	NA	NA	0.19593	0.583733		2900092D14Rik	NS	0.00175945	3.48809e-05	0.699374	0.766015	0.416314	0.576888		2900092D14Rik	DZ	0.208638	0.115848	0.842975	0.986558	8.24382e-05	0.0096643		4732415M23Rik	NS	0.182258	0.138501	0.0313501	0.201456	NA	NA		4732415M23Rik	NS	0	0	NA
2810422J05Rik	NS	0.242425	0.222385	0.154644	0.252097	NA	NA		2810422J05Rik	NS	0.262454	0.233381	0.544421	0.847197	0.150775	0.518363		2900092E17Rik	NS	0.275362	0.234752	0.000163352	0.00088077	0.0368813	0.0907345		2900092E17Rik	NS	0.320745	0.26999	0.354006	0.78763	0.211814	0.705583		4732416N19Rik	NS	0	0	NA	NA	1	1		4732416N19Rik	NS	0.00975569	5.18026e-06	NA
2810422O20Rik	NS	0.00360789	0.00980153	0.0442957	0.0982353	0.0308044	0.436428		2810422O20Rik	NS	0.0157944	0.028339	0.710154	0.938723	0.839551	0.980965		2900097C17Rik	DE	0.244863	0.279798	0.000136633	0.000757065	1.82451e-05	0.000112388		2900097C17Rik	NS	0.361143	0.628764	9.35988e-05	0.00492575	0.940386	1		4732418C07Rik	NS	0.531607	0.595948	0.27705	0.549143	NA	NA		4732418C07Rik	NS	0.574031	0.454013	0.363452
2810428I15Rik	NS	0.454894	0.4192	0.500415	0.602336	NA	NA		2810428I15Rik	NS	0.298907	0.246469	0.266175	0.617707	0.109517	0.440871		3010001F23Rik	NS	5.1411e-06	0	NA	NA	0.54541	0.690096		3010001F23Rik	NS	0.00209166	0.0032223	NA	NA	0.811793	0.973518		4732471D19Rik	NS	0.00783736	0.0247616	0.364488	0.63081	0.945995	1		4732471D19Rik	NS	0.0346813	0.00919167	0.0639992
2810429I04Rik	NS	0.000588927	0.00247483	0.00115242	0.00579927	0.0849755	0.619948		2810429I04Rik	NS	4.47697e-05	0	NA	NA	0.305026	0.701821		3010026O09Rik	NS	0.0342514	0.0371006	0.216479	0.314003	0.985828	0.998789		3010026O09Rik	NS	0.0978557	0.063307	0.688615	0.941088	0.0313426	0.318229		4732471J01Rik	NS	0.00660921	1.44505e-05	NA	NA	0.177307	0.950281		4732471J01Rik	NS	0.00986871	0.0155304	0.333784
2810432D09Rik	NS	0.152398	0.176568	0.987821	0.992488	NA	NA		2810432D09Rik	NS	0.185778	0.170663	0.236401	0.579173	0.645491	0.897879		3110001D03Rik	DB	0.0984112	0.0839998	0.00286156	0.0102012	0.299498	0.457614		3110001D03Rik	NS	0.101033	0.0963867	0.588553	0.904762	0.191106	0.685607		4732491K20Rik	NS	0.0897649	0.0547471	0.346637	0.615329	NA	NA		4732491K20Rik	NS	0.020765	0.0146669	0.493575
2810432L12Rik	NS	1.00287	1.13754	0.197337	0.301363	NA	NA		2810432L12Rik	NS	0.206373	0.137453	0.0184052	0.129926	0.235024	0.631076		3110001I22Rik	NS	0.0289538	0.0264903	0.573532	0.656033	0.539991	0.685599		3110001I22Rik	NS	0.0180177	0.00905886	NA	NA	0.795169	0.967891		4831426I19Rik	NS	0.00521591	0.0249595	0.0153171	0.146252	0.958297	1		4831426I19Rik	NS	0.00513984	0.0416068	0.288527
2810442I21Rik	NS	0	0.00155831	NA	NA	0.758696	1		2810442I21Rik	NS	0	7.37174e-05	NA	NA	0.660454	0.902629		3110002H16Rik	NS	0.0901228	0.0937463	0.0375805	0.0812701	0.349141	0.51017		3110002H16Rik	NS	0.215532	0.220284	0.342333	0.777578	0.902491	0.990545		4831440E17Rik	NS	0.0110802	0.0505307	0.890613	0.958496	0.546925	0.972499		4831440E17Rik	NS	0.00640106	0.0615952	0.0560224
2810442N19Rik	NS	0	0.000121577	NA	NA	0.768449	1		2810442N19Rik	NS	0.0118905	0.0115801	0.990018	1	0.435252	0.792817		3110003A17Rik	DZ	0.161581	0.125209	3.84632e-05	0.000250038	0.000308029	0.00144346		3110003A17Rik	NS	0.000635239	0.000278199	NA	NA	0.809261	0.972415		4833403I15Rik	NS	0	0	NA	NA	1	1		4833403I15Rik	NS	0	0	NA
2810453I06Rik	NS	0.132724	0.142873	0.248003	0.358186	NA	NA		2810453I06Rik	NS	0.178332	0.236122	0.873138	1	0.705246	0.924246		3110007F17Rik	NS	0.00494518	0.00426466	0.88429	0.918246	0.877956	0.935661		3110007F17Rik	NS	0.0438683	0.0474458	0.895909	0.999122	0.60233	0.9263		4833412C05Rik	NS	0.00587165	0.00748171	0.448897	0.697936	0.067783	0.950281		4833412C05Rik	NS	0	0	NA
2810454H06Rik	NS	0.00337986	0.0114959	0.0666568	0.13393	0.244924	0.846994		2810454H06Rik	NS	0.0097035	0.0319844	0.025464	0.159678	0.985785	1		3110009E18Rik	NS	0.0199649	0.0158834	0.040588	0.0864552	0.68435	0.800016		3110009E18Rik	NS	0.0147016	0.0168265	0.560476	0.890665	0.748881	0.958291		4833417C18Rik	NS	0.00512277	0.00235823	0.0802492	0.306949	0.406175	0.950281		4833417C18Rik	NS	0.0309365	0.0376643	0.528678
2810459M11Rik	NS	0.292244	0.34414	0.937663	0.956948	NA	NA		2810459M11Rik	NS	8.50746e-05	0	NA	NA	0.140279	0.498753		3110021A11Rik	NS	0.000396727	0.000820281	NA	NA	0.185681	0.324267		3110021A11Rik	NS	0.00440716	0.00177002	NA	NA	0.150546	0.631001		4833418N02Rik	NS	0.0116096	0.00682009	0.578782	0.787456	0.769903	1		4833418N02Rik	NS	0.00845894	0.00932062	NA
2810468N07Rik	NS	0.263472	0.142481	0.401638	0.51149	NA	NA		2810468N07Rik	NS	0.00224154	0.00171727	0.727704	0.947507	0.0650778	0.332857		3110021N24Rik	NS	0.0414458	0.0449937	0.388368	0.48868	0.780217	0.869453		3110021N24Rik	NS	0.112653	0.103901	0.699112	0.944084	0.199203	0.693751		4833419F23Rik	NS	0.0434622	0.031774	0.0946602	0.328803	NA	NA		4833419F23Rik	NS	0	0.0239629	NA
2810474O19Rik	NS	0.166867	0.183478	0.3059	0.418515	NA	NA		2810474O19Rik	NS	0.209401	0.260204	0.412448	0.758661	0.755233	0.947123		3110035E14Rik	NS	0.0167363	0.0279658	0.141806	0.226036	0.448683	0.607234		3110035E14Rik	NS	0.00151659	0.000570231	NA	NA	0.981928	1		4833420G17Rik	NS	0.152747	0.131242	0.243118	0.514161	NA	NA		4833420G17Rik	NS	0.200145	0.341507	0.245021
2900005J15Rik	DE	0.00662532	0.0420275	2.72337e-09	6.52387e-07	0.289077	0.862022		2900005J15Rik	NS	0.0200483	0.00746055	0.775449	0.970529	0.197315	0.584721		3110039I08Rik	NS	5.88101e-06	4.16106e-06	NA	NA	0.882269	0.938122		3110039I08Rik	NS	0.00240245	0.000116656	NA	NA	0.037231	0.346884		4833422C13Rik	NS	0	0	NA	NA	1	1		4833422C13Rik	NS	0.0137549	0	NA
2900006K08Rik	NS	0.0700019	0.0387926	0.521758	0.621298	NA	NA		2900006K08Rik	NS	0.0042057	0	NA	NA	0.170822	0.549715		3110039M20Rik	NS	0.000366691	0	NA	NA	0.550787	0.694022		3110039M20Rik	NS	0	0.000679371	NA	NA	0.686349	0.945138		4833424O15Rik	NS	0.0202301	0.00801202	0.125183	0.376252	0.0497482	0.950281		4833424O15Rik	NS	0.0457011	6.51206e-05	0.56156
2900008C10Rik	NS	0.00852575	0.000100912	0.164079	0.262761	0.0351825	0.446364		2900008C10Rik	NS	0	5.83459e-05	NA	NA	0.780755	0.956548		3110040N11Rik	DM	0.0739881	0.0582693	0.000992126	0.0041479	0.0830988	0.174261		3110040N11Rik	NS	0.0601658	0.0631721	0.994295	0.999999	0.870479	0.978702		4833427F10Rik	NS	0.00879631	0.000278507	0.20607	0.476784	0.218542	0.950281		4833427F10Rik	NS	0	0	NA
2900009J06Rik	NS	7.65589e-06	0.00218816	0.646467	0.725995	0.282912	0.862022		2900009J06Rik	NS	0.00125357	0.000811369	NA	NA	0.686972	0.914345		3110043O21Rik	NS	0.108431	0.148483	0.217602	0.315208	0.153594	0.280866		3110043O21Rik	NS	0.0944338	0.0751485	0.680885	0.938534	0.676457	0.945138		4833439L19Rik	NS	1.23339	1.31463	0.832248	0.928739	NA	NA		4833439L19Rik	NS	0.682558	0.493633	0.0127517
2900010M23Rik	NS	0.401828	0.374243	0.336954	0.449293	NA	NA		2900010M23Rik	NS	0.562088	0.396556	4.81282e-05	0.00125557	0.00332443	0.0538437		3110045C21Rik	NS	0.000428896	0.00167477	0.375211	0.47588	0.65481	0.777395		3110045C21Rik	NS	0.0308659	0.0273926	0.896192	0.999122	0.481135	0.888358		4833442J19Rik	NS	0.256481	0.20563	0.153816	0.413307	NA	NA		4833442J19Rik	NS	0.352613	0.433258	0.160025
2900011O08Rik	NC	0.0785568	0.0963485	7.34678e-05	0.000721897	NA	NA		2900011O08Rik	NS	0.00105734	0.00528081	NA	NA	0.5975	0.883343		3110052M02Rik	NS	0.0523406	0.0531925	0.523791	0.612668	0.0441081	0.104832		3110052M02Rik	NS	0.067128	0.0598021	0.494394	0.862247	0.518812	0.897493		4921507P07Rik	NS	0.0029026	0.00275688	0.594002	0.795509	0.218803	0.950281		4921507P07Rik	NS	0.0406366	0.01692	0.0134414
2900026A02Rik	NS	0.0320934	0.0253975	0.266769	0.377481	NA	NA		2900026A02Rik	NS	0.277203	0.401743	0.605051	0.88682	0.00537137	0.0735728		3110056K07Rik	DZ	0.0739302	0.0415573	0.0134748	0.0361674	1.51021e-05	9.44765e-05		3110056K07Rik	NS	0.0528449	0.0325334	0.566559	0.893001	0.226047	0.722971		4921511C10Rik	NS	0.0016634	0	NA	NA	0.517831	0.950281		4921511C10Rik	NS	0.0293047	0.0364099	0.754308
2900041M22Rik	NS	0.000195765	0	NA	NA	0.165849	0.817104		2900041M22Rik	NS	0	0.00667682	NA	NA	0.319335	0.715327		3110056O03Rik	DB	0.0686498	0.106491	0.00453346	0.0149676	0.438004	0.59777		3110056O03Rik	NS	0.38687	0.351773	0.198468	0.634499	0.519891	0.898011		4921511I17Rik	NS	0	0	NA	NA	1	1		4921511I17Rik	NS	0	0	NA
2900052N01Rik	NS	0.76516	0.831146	0.500415	0.602336	NA	NA		2900052N01Rik	NS	0.0046013	0.00173411	NA	NA	0.921129	1		3110057O12Rik	NS	0.0135007	0.0180427	0.161573	0.250793	0.115971	0.226132		3110057O12Rik	NS	0.0265753	0.0408495	0.896081	0.999122	0.345798	0.826149		4921513D23Rik	NS	0.224601	0.154399	0.430499	0.683565	NA	NA		4921513D23Rik	NS	1.06687	0.947428	0.182938
2900053A13Rik	NS	0.0917104	0.0909052	0.208149	0.314248	NA	NA		2900053A13Rik	DE	0.173326	0.0682905	6.92111e-08	4.30367e-06	0.0210126	0.171287		3110062M04Rik	DZ	0.103022	0.0905839	0.251631	0.351462	0.000391826	0.00179157		3110062M04Rik	NS	0.0370683	0.0238374	0.769004	0.969453	0.0889516	0.511532		4921513I03Rik	NS	0.00449064	0.00119508	0.00228774	0.0608738	0.0799198	0.950281		4921513I03Rik	NS	0	0	NA
2900055J20Rik	NS	0	0	NA	NA	1	1		2900055J20Rik	NS	0	0.000551371	NA	NA	0.791306	0.959902		3110070M22Rik	NS	0.00457216	0.00444066	0.69584	0.764848	0.30923	0.467707		3110070M22Rik	NS	0.00105252	0.0106415	NA	NA	0.55521	0.910278		4921517L17Rik	NS	0.011257	0.00303092	0.0123318	0.13296	0.64331	1		4921517L17Rik	NS	0.0157344	0.00523966	0.409566
2900056M20Rik	NC	0.155809	0.109791	0.00046926	0.00289259	NA	NA		2900056M20Rik	NS	0.04499	0.0364065	0.48391	0.813699	0.973042	1		3110082D06Rik	NS	0.000941864	3.99729e-05	0.1813	0.273667	0.404165	0.565394		3110082D06Rik	NS	0	0.000573861	NA	NA	0.621223	0.9263		4921524J17Rik	NS	0.227497	0.188866	0.367787	0.632941	NA	NA		4921524J17Rik	NS	0.172404	0.133527	0.359617
2900060B14Rik	NS	0.000946429	0.00178321	0.608443	0.69532	0.751492	1		2900060B14Rik	NS	0.0339295	0.0274682	0.118449	0.400384	0.525289	0.850607		3110082I17Rik	NS	0.0650885	0.0481699	0.00505367	0.0163882	0.56209	0.703789		3110082I17Rik	NS	0.0147822	0.0156677	0.551648	0.887554	0.711305	0.952239		4921530D09Rik	NS	0.00968234	0.00382694	0.0584264	0.265891	0.0296465	0.950281		4921530D09Rik	NS	0	0	NA
2900064A13Rik	NS	1.51581	1.4521	0.692856	0.765652	NA	NA		2900064A13Rik	NS	0.631841	0.487625	0.000179075	0.00373569	0.447968	0.801719		3110082J24Rik	NS	0	6.79507e-06	NA	NA	0.473373	0.629926		3110082J24Rik	NS	0.00494001	0.00981865	0.873011	0.993978	0.968548	1		4921531C22Rik	NS	0.0932336	0.0831454	0.0279099	0.189287	NA	NA		4921531C22Rik	NS	0.00171326	0.0266827	0.00124699
2900076A07Rik	NS	0.0390783	0.0579777	5.77645e-06	0.000111624	0.273168	0.849678		2900076A07Rik	NS	0.0244315	0.0204334	0.88881	1	0.368332	0.748532		3200001D21Rik	DZ	0.0013987	0.00537842	0.773003	0.828934	0.00309675	0.0110527		3200001D21Rik	NS	0.00387219	0.00755363	NA	NA	0.685944	0.945138		4921536K21Rik	NS	0.00654913	0.00437962	0.589121	0.793227	0.855125	1		4921536K21Rik	NS	0	0	NA
2900092D14Rik	NS	0.221283	0.230173	0.0167427	0.0464596	NA	NA		2900092D14Rik	NS	0	0	NA	NA	1	1		3200002M19Rik	NS	0.0545389	0.0561227	0.00624328	0.0194505	0.0735716	0.158062		3200002M19Rik	NS	0.0498294	0.0476139	0.501594	0.866284	0.151572	0.631825		4922501C03Rik	NS	0.0359152	0.041321	0.108279	0.34965	NA	NA		4922501C03Rik	NS	0.0561688	0.109731	0.664893
2900092E17Rik	NS	0.16224	0.129403	0.0364439	0.0842095	NA	NA		2900092E17Rik	NS	0.312215	0.233822	0.181014	0.50592	0.0833233	0.381761		3230401D17Rik	DZ	0.290944	0.232247	0.0647767	0.123944	1.93839e-06	1.44626e-05		3230401D17Rik	NS	0.36574	0.353733	0.646374	0.92815	0.159414	0.643211		4922505G16Rik	NS	0.000403541	0	NA	NA	0.448192	0.950281		4922505G16Rik	NS	0.000479965	0	NA
2900097C17Rik	NS	1.02035	1.09506	0.0695233	0.138231	NA	NA		2900097C17Rik	NS	0.302329	0.375458	0.522829	0.831647	0.329359	0.721617		3300002I08Rik	NS	0.00871114	0.0180604	0.048641	0.0991397	0.0429419	0.102601		3300002I08Rik	NS	0.0118414	0.00671936	0.50779	0.868412	0.340965	0.823572		4930402H24Rik	NS	0.260251	0.223387	0.382903	0.645555	NA	NA		4930402H24Rik	NS	0.335387	0.429216	0.0208136
3010001F23Rik	NS	0.00651938	0.00640382	0.0317614	0.0759743	0.732302	1		3010001F23Rik	NS	0.00108081	5.93106e-05	NA	NA	0.250945	0.649522		3300005D01Rik	NS	0.00260381	0.00255791	0.569613	0.652294	0.803588	0.885715		3300005D01Rik	NS	0	0.00029914	NA	NA	0.861625	0.97737		4930404H11Rik	NS	0.00704083	6.97218e-06	NA	NA	0.215372	0.950281		4930404H11Rik	NS	0	0	NA
3010026O09Rik	NS	0.0211543	0.0209829	0.0735051	0.144269	0.558258	1		3010026O09Rik	NS	0.0932942	0.0642936	0.0274666	0.166894	0.946888	1		3425401B19Rik	NS	0.00210115	9.54691e-05	0.0648643	0.123944	0.772913	0.864407		3425401B19Rik	NS	0.000414199	0	NA	NA	0.0937079	0.522351		4930404I05Rik	NS	0.00192245	0.00133039	0.952478	0.98664	0.303297	0.950281		4930404I05Rik	NS	0	0	NA
3110001D03Rik	NC	0.179973	0.103158	0.000313428	0.00213364	NA	NA		3110001D03Rik	DE	0.198241	0.144251	3.18471e-05	0.000887017	0.589717	0.880754		3632451O06Rik	DZ	0.000573232	0.000604521	0.00177694	0.0068126	0.00088365	0.00367477		3632451O06Rik	NS	0.0532718	0.116234	0.318621	0.757009	0.0209662	0.258934		4930404N11Rik	NS	0.0266048	0.0274033	0.642396	0.828423	0.47138	0.950281		4930404N11Rik	NS	0.039072	0.0401517	0.0574295
3110001I22Rik	NS	0.0538963	0.00695856	0.048877	0.105754	0.609488	1		3110001I22Rik	DM	0.0556841	0.018115	0.00169926	0.0233512	0.53952	0.857904		3632454L22Rik	NS	0.000381723	0.000213347	0.54785	0.632816	0.334966	0.495003		3632454L22Rik	NS	0.00728857	0.00146763	NA	NA	0.649247	0.941405		4930405A21Rik	NS	0.00276369	0.00285531	0.373004	0.636717	0.440009	0.950281		4930405A21Rik	NS	0	0	NA
3110002H16Rik	NS	0.031688	0.109045	0.0899324	0.168308	NA	NA		3110002H16Rik	NS	0.0687751	0.0792326	0.926351	1	0.908123	1		3830403N18Rik	NS	0.0361293	0.0408528	0.0112391	0.0311617	0.0516077	0.119091		3830403N18Rik	NS	0	0	NA	NA	1	1		4930412C18Rik	NS	0.0174053	0.0171591	0.997018	1	0.793423	1		4930412C18Rik	NS	0.0221773	0.036473	0.955494
3110003A17Rik	NS	0.0123746	0.00774061	0.35003	0.46159	NA	NA		3110003A17Rik	NS	0.158711	0.0831238	0.00928513	0.0811711	0.0152935	0.142016		3830406C13Rik	NS	0.101365	0.101763	0.642593	0.717543	0.0805498	0.170155		3830406C13Rik	NS	0.138334	0.214052	0.209801	0.647713	0.594062	0.923876		4930413F20Rik	NS	0	0	NA	NA	1	1		4930413F20Rik	NC	0.0114342	0.00460995	0.00200576
3110007F17Rik	DM	0.00514	0.0191454	0.000305324	0.00209283	NA	NA		3110007F17Rik	NS	0.0391632	0.0255407	0.266936	0.61807	0.0979261	0.415709		3830408C21Rik	NS	0.00293098	0.00415423	0.989632	0.997704	0.900694	0.950138		3830408C21Rik	NS	0	0.00132423	NA	NA	0.55612	0.910278		4930413G21Rik	NS	0.0112758	0.00528213	0.60696	0.804108	NA	NA		4930413G21Rik	NS	0.00511056	0.00713388	0.693409
3110009E18Rik	NS	0.00993885	0.0117632	0.084044	0.160156	0.571815	1		3110009E18Rik	NS	0.0101881	0.00417101	0.21794	0.557905	0.58003	0.876711		4430402I18Rik	NS	0.00676593	0.00202563	0.530715	0.618859	0.113711	0.223065		4430402I18Rik	NS	0.0006726	0.00600755	NA	NA	0.815845	0.975022		4930414N06Rik	NS	4.20191e-05	0.0111214	0.6594	0.836535	0.0130411	0.894928		4930414N06Rik	NS	0	0	NA
3110021A11Rik	NS	0.0318406	0.0361026	0.243934	0.353757	NA	NA		3110021A11Rik	NS	0.00775446	0.00239064	0.996255	1	0.491226	0.828045		4632411B12Rik	DM	0.0629528	0.114308	0.00642618	0.0199142	6.60296e-06	4.42654e-05		4632411B12Rik	NS	0.0553568	0.0897406	0.977173	0.999999	0.0916673	0.518179		4930415O20Rik	NS	0.00349687	0.00018112	0.0762092	0.300534	0.086743	0.950281		4930415O20Rik	NS	0.000274374	0	NA
3110021N24Rik	NS	0.09819	0.136724	0.450982	0.558015	NA	NA		3110021N24Rik	NS	0.103463	0.146141	0.978327	1	0.385029	0.759713		4632415K11Rik	NS	0.025907	0.0267923	0.666257	0.738677	0.193653	0.335349		4632415K11Rik	NS	0.0146604	0.02588	0.828928	0.984488	0.955511	1		4930419G24Rik	NS	0	0	NA	NA	1	1		4930419G24Rik	NS	0	0	NA
3110035E14Rik	NS	2.73192e-05	0.00275556	0.187576	0.29035	0.708723	1		3110035E14Rik	NS	0.00119791	0.00027818	NA	NA	0.311857	0.708321		4632415L05Rik	NS	0.0957496	0.0820778	0.259279	0.359582	0.315995	0.475208		4632415L05Rik	NS	0.0353519	0.0604562	0.59016	0.905325	0.899517	0.98981		4930420K17Rik	NS	0.0596222	0.0635885	0.0577339	0.264244	NA	NA		4930420K17Rik	NS	0.154664	0.0708588	0.008344
3110039I08Rik	NS	0.0120027	0.0171671	0.0317644	0.0759743	0.624035	1		3110039I08Rik	NS	0.0114921	0.000641831	NA	NA	0.394675	0.766588		4632427E13Rik	NS	0.349264	0.434524	0.00734706	0.0222905	0.76203	0.856631		4632427E13Rik	NS	0.0806341	0.0722522	0.723238	0.952598	0.556982	0.910278		4930422G04Rik	NS	0	0.0010478	NA	NA	0.408384	0.950281		4930422G04Rik	NS	0.00923233	5.76371e-06	NA
3110039M20Rik	NS	0.0237701	0.0131709	0.609461	0.696075	0.89294	1		3110039M20Rik	NS	0	0	NA	NA	1	1		4632428C04Rik	NS	0.00703139	0.00446705	0.502809	0.595395	0.0705358	0.152836		4632428C04Rik	NS	0	0	NA	NA	1	1		4930426L09Rik	NS	0	0	NA	NA	1	1		4930426L09Rik	NS	0.00202643	0	NA
3110040N11Rik	NC	0.07363	0.0514764	0.000210157	0.00159297	NA	NA		3110040N11Rik	NS	0.127556	0.0625171	0.00501958	0.05172	0.035444	0.234508		4632428N05Rik	DE	2.84515	3.24879	0	0	0.711194	0.819963		4632428N05Rik	NS	0.00152632	0.0022167	0.491003	0.861398	0.43747	0.865008		4930427A07Rik	NS	0	0.0199719	NA	NA	0.408297	0.950281		4930427A07Rik	NS	0.00367941	0	NA
3110043O21Rik	NS	0.0388972	0.0591108	0.043739	0.0972804	0.89294	1		3110043O21Rik	NS	0.0532513	0.0456809	0.0962222	0.357454	0.682932	0.912629		4632434I11Rik	NS	0.00266954	0.003489	0.713931	0.779161	0.875677	0.934548		4632434I11Rik	NS	0	0.00218499	NA	NA	0.638977	0.935165		4930429B21Rik	NS	0.00586405	0.0140604	0.963945	0.991566	0.794488	1		4930429B21Rik	NS	0	0	NA
3110045C21Rik	NS	0.0304714	0.00538871	0.0592497	0.122502	0.0972874	0.642781		3110045C21Rik	NS	0.0113736	0.000334816	NA	NA	0.297838	0.696629		4732415M23Rik	NS	0.000612503	0.000998936	NA	NA	0.693717	0.806481		4732415M23Rik	NS	0	0.00111316	NA	NA	0.499286	0.896793		4930429F24Rik	NS	0.0893219	0.03999	0.0419196	0.229045	NA	NA		4930429F24Rik	NS	0	0	NA
3110052M02Rik	DM	0.0397811	0.0999545	0.00172987	0.00796644	0.624035	1		3110052M02Rik	NS	0.0342867	0.022052	0.499206	0.821684	0.679303	0.910572		4732416N19Rik	DE	0.00620801	0.00757034	0.00242812	0.00889552	0.0153694	0.0433788		4732416N19Rik	NS	0.00736718	0.00362764	0.513666	0.871631	0.489093	0.893952		4930430F08Rik	NS	0.026534	0.018867	0.330926	0.599613	NA	NA		4930430F08Rik	NS	0.0158155	0.0196184	NA
3110056K07Rik	NS	0.101647	0.0677223	0.0151032	0.0430021	NA	NA		3110056K07Rik	NS	0.0648132	0.0562336	0.581645	0.8737	0.75945	0.948769		4732418C07Rik	DB	0.41112	0.303572	9.27838e-08	1.09106e-06	0.000140846	0.0007116		4732418C07Rik	DE	1.81334	1.42591	2.84985e-06	0.000273409	0.065124	0.447282		4930432K21Rik	NS	0	0.0101201	NA	NA	0.440369	0.950281		4930432K21Rik	NS	0	0.000679356	NA
3110056O03Rik	NS	0.117731	0.123051	0.255968	0.366264	NA	NA		3110056O03Rik	NS	0.0960664	0.0806306	0.875305	1	0.136653	0.492399		4732471D19Rik	NS	0.0205289	0.0251571	0.0615698	0.119449	0.00915989	0.0282119		4732471D19Rik	NS	0.0420502	0.0187187	0.456012	0.848481	0.0324289	0.326		4930433N12Rik	NS	0	0	NA	NA	1	1		4930433N12Rik	NS	0	0	NA
3110057O12Rik	NS	0.0102574	0.0307766	0.0258522	0.0648592	0.556289	1		3110057O12Rik	NS	0.0120821	0.0338755	0.94837	1	0.0998992	0.419208		4732471J01Rik	DZ	0.0153871	0.0216463	0.564804	0.648215	0.000187771	0.000920335		4732471J01Rik	NS	0.0227757	0.0361912	0.469509	0.854448	0.142831	0.617519		4930438E09Rik	NS	0	0.000909583	NA	NA	0.408297	0.950281		4930438E09Rik	NS	0	0	NA
3110062M04Rik	NS	0.0357125	0.0258677	0.894094	0.924434	NA	NA		3110062M04Rik	NS	0.0778229	0.0552878	0.0686947	0.292334	0.366908	0.747485		4732491K20Rik	NS	0.012778	0.0112348	0.800808	0.851594	0.299091	0.457341		4732491K20Rik	NS	0.00083196	0.014982	NA	NA	0.194134	0.688366		4930441O14Rik	NS	0	0	NA	NA	1	1		4930441O14Rik	NS	0.000302729	1.7269e-06	NA
3110070M22Rik	NS	0.0101722	0.00610218	0.198354	0.302568	0.831417	1		3110070M22Rik	NS	0.0167511	0.0157899	0.441307	0.778297	0.739117	0.939887		4831426I19Rik	NS	3.05094e-05	0.00034421	0.052695	0.105548	0.415082	0.575443		4831426I19Rik	NS	0.00438378	0.0284824	0.558465	0.889556	0.212013	0.705782		4930443O20Rik	NS	0.000203277	0	NA	NA	0.448192	0.950281		4930443O20Rik	NS	0	0	NA
3110082D06Rik	DE	0.0853462	0.215401	0.000124117	0.0010778	NA	NA		3110082D06Rik	NS	0	0	NA	NA	1	1		4831440E17Rik	NS	0.0174614	0.0122736	0.670042	0.74217	0.290764	0.448129		4831440E17Rik	NS	0.012242	0.0127298	0.536824	0.882439	0.663357	0.945138		4930444A02Rik	NS	0.187252	0.167701	0.00109138	0.0445283	NA	NA		4930444A02Rik	NS	0.061709	0.120142	0.620507
3110082I17Rik	NS	0.003702	0.0256565	0.0583753	0.121272	0.115936	0.678472		3110082I17Rik	NS	0.117059	0.0729062	0.430902	0.770405	0.00836742	0.097648		4833417C18Rik	DZ	0.0335578	0.0278787	0.393837	0.49389	0.000191894	0.000939337		4833417C18Rik	NS	0.0113008	0.00365991	NA	NA	0.99571	1		4930447K03Rik	NS	0	0	NA	NA	1	1		4930447K03Rik	NS	0	0	NA
3110082J24Rik	NS	0.14654	0.106546	0.46797	0.57367	NA	NA		3110082J24Rik	NS	0	0	NA	NA	1	1		4833418N02Rik	NS	0.0252042	0.0356235	0.252392	0.352154	0.0115483	0.0341613		4833418N02Rik	NS	0.00119388	0.00478706	NA	NA	0.706772	0.950784		4930449E18Rik	NS	0.00656705	0.00130049	0.219948	0.489406	0.873492	1		4930449E18Rik	NS	0	0	NA
3200001D21Rik	DM	0.000457973	0.00228223	0.000158256	0.00129114	0.0343311	0.445362		3200001D21Rik	NS	0.0102351	0.00232912	0.634989	0.903765	0.100524	0.420883		4833419F23Rik	DZ	0.00215022	0.00670982	0.337939	0.439605	0.000450021	0.00202847		4833419F23Rik	NS	0	0	NA	NA	1	1		4930453N24Rik	NS	0.197569	0.171072	0.464001	0.707815	NA	NA		4930453N24Rik	NS	0.185905	0.185873	0.0542256
3200002M19Rik	DE	0.0170498	0.0464466	0.00132351	0.00644319	NA	NA		3200002M19Rik	NS	0.0527494	0.0316813	0.144633	0.451133	0.175113	0.553756		4833420G17Rik	NS	0.246416	0.243309	0.842655	0.884166	0.13155	0.249216		4833420G17Rik	NS	0.131377	0.132201	0.319777	0.757833	0.515865	0.896793		4930455C13Rik	NS	0	0.000110044	NA	NA	0.503496	0.950281		4930455C13Rik	NS	0	0	NA
3230401D17Rik	NS	0.0695128	0.0767474	0.0940708	0.173945	NA	NA		3230401D17Rik	NS	0.310047	0.271047	0.0291192	0.173469	0.0507266	0.286749		4833422C13Rik	NS	0.00109743	0.00204253	NA	NA	0.160473	0.290519		4833422C13Rik	NS	0	0.000688238	NA	NA	0.684063	0.945138		4930455C21Rik	NS	0.196605	0.244238	0.306804	0.579009	NA	NA		4930455C21Rik	NS	0.104832	0.0754082	0.643508
3300002I08Rik	NS	0.0109577	0.0125121	0.705416	0.776014	0.224922	0.846994		3300002I08Rik	NS	0.0109661	0.00617968	0.987861	1	0.17136	0.549944		4833424O15Rik	NS	0	5.36502e-05	NA	NA	0.0570258	0.129191		4833424O15Rik	NS	0.0112585	0.0257127	NA	NA	0.28572	0.779237		4930455F23Rik	NS	0.103204	0.0907542	0.334029	0.60328	NA	NA		4930455F23Rik	NS	0.0290789	0.0474722	0.291597
3300005D01Rik	NS	0	0	NA	NA	1	1		3300005D01Rik	NS	0	0	NA	NA	1	1		4833427F10Rik	NS	0.00134891	0.000986463	NA	NA	0.680204	0.797369		4833427F10Rik	NS	0	1.06567e-05	NA	NA	0.810851	0.973174		4930455H04Rik	NS	0.00544113	0.00403548	0.130448	0.384278	0.649942	1		4930455H04Rik	NS	0.000285293	0.00262418	NA
3425401B19Rik	NS	0.0048233	0.00131883	0.996255	0.997979	0.118409	0.681618		3425401B19Rik	NS	0	0	NA	NA	1	1		4833427G06Rik	NS	5.66766e-06	6.29292e-06	NA	NA	0.961131	0.986276		4833427G06Rik	NS	0	0	NA	NA	1	1		4930471M23Rik	NS	0.578155	0.599002	0.781216	0.903301	NA	NA		4930471M23Rik	NC	0.130789	0.0618397	0.000953205
3632451O06Rik	NS	0.00172514	0.00232915	0.435248	0.543044	0.226359	0.846994		3632451O06Rik	NS	0.0122114	0.000663992	NA	NA	0.626756	0.892738		4833439L19Rik	NS	0.441083	0.452412	0.0064743	0.0200191	0.147798	0.272554		4833439L19Rik	NS	1.07922	0.992456	0.00403627	0.0811821	0.637625	0.9349		4930473A02Rik	NS	0.000142325	0	NA	NA	0.484233	0.950281		4930473A02Rik	NC	0.0131065	0.0256186	0.00228392
3632454L22Rik	NS	0	0.00234128	NA	NA	0.752777	1		3632454L22Rik	NS	0	0.00278295	NA	NA	0.228563	0.624831		4833442J19Rik	NS	0.032861	0.0349755	0.0551619	0.109412	0.114166	0.223614		4833442J19Rik	NS	0.0117895	0.0277601	0.333203	0.769548	0.875494	0.980883		4930473A06Rik	NS	0.00311058	0.00971537	0.28518	0.559525	0.113283	0.950281		4930473A06Rik	NS	0.00853034	0	NA
3830403N18Rik	NS	0	0	NA	NA	1	1		3830403N18Rik	NS	0.0128505	0.0211591	0.507828	0.827294	0.623861	0.891704		4921507L20Rik	NS	0.000280569	0.00643957	0.0713447	0.133563	0.0471481	0.110658		4921507L20Rik	NS	0	0.000702798	NA	NA	0.683558	0.945138		4930474M22Rik	NS	0	0	NA	NA	1	1		4930474M22Rik	NS	0	0	NA
3830406C13Rik	NS	0.272557	0.267101	0.365495	0.476377	NA	NA		3830406C13Rik	NS	0.177434	0.166637	0.509352	0.827294	0.759783	0.948933		4921507P07Rik	NS	0.00424641	0.00216932	0.965111	0.979204	0.685442	0.800852		4921507P07Rik	NS	0	0.000973362	NA	NA	0.611598	0.9263		4930478L05Rik	NS	0	0.00196527	NA	NA	0.480673	0.950281		4930478L05Rik	NS	0	0	NA
3830408C21Rik	NS	0.0151385	0.0117269	0.161056	0.259114	0.354439	0.921601		3830408C21Rik	NS	0.0187718	0.0093131	0.869164	0.999756	0.194625	0.581664		4921511C10Rik	NS	0.0482487	0.0459615	0.9811	0.991842	0.768875	0.86128		4921511C10Rik	NS	0.062338	0.0288476	0.0127417	0.173099	0.948206	1		4930479D17Rik	NS	0.00100724	0	NA	NA	0.182238	0.950281		4930479D17Rik	NS	0	0	NA
4430402I18Rik	NS	0.0344199	0.026196	0.169737	0.269523	0.89294	1		4430402I18Rik	NS	0.0222419	0.0224155	0.0452922	0.228079	0.0439586	0.263585		4921513D23Rik	DE	1.10496	0.372344	0	0	1.19736e-73	8.30424e-71		4921513D23Rik	DE	0.854115	0.360532	2.15686e-11	6.87722e-09	0.000109303	0.011984		4930480K15Rik	NS	0.00615061	0	NA	NA	0.50494	0.950281		4930480K15Rik	NS	0	0	NA
4632411B12Rik	NS	0.172058	0.186754	0.111742	0.197651	NA	NA		4632411B12Rik	NS	0.131655	0.200273	0.548904	0.851238	0.0163904	0.147707		4921515J06Rik	NS	0.00512215	0.00417681	0.271513	0.371778	0.569175	0.709342		4921515J06Rik	NS	0	0	NA	NA	1	1		4930481A15Rik	NS	0.381359	0.260615	0.0139768	0.140007	NA	NA		4930481A15Rik	NS	0.0722578	0.0517893	0.331093
4632415K11Rik	NC	0.0102076	0.0332844	0.000175976	0.00139	NA	NA		4632415K11Rik	NS	7.46383e-05	0.0296845	NA	NA	0.066837	0.33699		4921517L17Rik	DZ	0.0180588	0.0103374	0.693684	0.763058	0.000574697	0.00251613		4921517L17Rik	NS	0.0154698	0.0131311	0.764725	0.967557	0.186503	0.682174		4930486L24Rik	NS	0.00164157	0.000407329	0.190644	0.459004	0.193277	0.950281		4930486L24Rik	NS	0.0845123	0.0642902	0.654354
4632415L05Rik	NC	0.0972062	0.130115	0.00169786	0.00784768	NA	NA		4632415L05Rik	NS	0.135748	0.0796965	0.0374993	0.20246	0.373761	0.751414		4921523A10Rik	NS	0.00364313	0.00495702	0.999213	1	0.417534	0.578012		4921523A10Rik	NS	0.00836897	0.00600437	NA	NA	0.683031	0.945138		4930487H11Rik	NS	0	0.00144852	NA	NA	0.407578	0.950281		4930487H11Rik	NS	0.0151748	0.0121418	NA
4632427E13Rik	NS	0.174896	0.172049	0.248318	0.358381	NA	NA		4632427E13Rik	NS	0.0938548	0.0968695	0.916039	1	0.20771	0.599287		4921524J17Rik	DZ	0.048838	0.0324851	0.0756768	0.139661	0.000559876	0.0024583		4921524J17Rik	NS	0.0899625	0.0531417	0.186736	0.619274	0.159745	0.643445		4930500J02Rik	NS	0.00208371	0	NA	NA	0.448192	0.950281		4930500J02Rik	NS	0.000161896	0	NA
4632428C04Rik	NS	0	0	NA	NA	1	1		4632428C04Rik	NS	0.00695036	0.0015672	NA	NA	0.776304	0.955977		4921530D09Rik	NS	0.000555662	0.000777226	0.808819	0.857385	0.469737	0.626611		4921530D09Rik	NS	0.00954412	0.000204244	NA	NA	0.00292558	0.0919719		4930503B20Rik	DP	0.00538393	0.00124249	0.0159561	0.147846	0.0502808	0.950281		4930503B20Rik	NS	0	0	NA
4632428N05Rik	DB	0.0785163	0.116663	0.00092033	0.00487683	NA	NA		4632428N05Rik	NS	0.312875	0.216431	0.44305	0.779851	0.019703	0.16472		4921531C22Rik	NS	0.0901995	0.068495	0.539391	0.625951	0.0643813	0.142078		4921531C22Rik	NS	0.0125544	0.0412015	0.632891	0.924686	0.328131	0.813258		4930503L19Rik	NS	0.0129329	0.0183237	0.657211	0.835931	0.907709	1		4930503L19Rik	DZ	0.0282789	0.0102491	0.510754
4632434I11Rik	NS	0	0	NA	NA	1	1		4632434I11Rik	NS	0	0.00244777	NA	NA	0.522293	0.849225		4921536K21Rik	DZ	0.000265552	0.00929219	0.0301093	0.068027	1.24727e-07	1.17185e-06		4921536K21Rik	NS	0	0.000282018	NA	NA	0.687733	0.945138		4930505A04Rik	NS	0	0	NA	NA	1	1		4930505A04Rik	NS	0	0	NA
4732415M23Rik	NC	0.0333601	0.0166808	0.000338091	0.00225513	NA	NA		4732415M23Rik	NS	0	5.96913e-05	NA	NA	0.927702	1		4922501C03Rik	NS	0.0341447	0.0391115	0.292822	0.394146	0.128567	0.244781		4922501C03Rik	NS	0.0362049	0.0316255	0.840631	0.986558	0.834584	0.97737		4930506M07Rik	NS	0.00617246	0.0063999	0.0645211	0.27724	0.0838897	0.950281		4930506M07Rik	NS	0.000211547	0	NA
4732416N19Rik	NS	0.00508103	0.00260547	0.135509	0.228324	0.293372	0.862022		4732416N19Rik	NS	0.00494369	0.000845636	NA	NA	0.549093	0.863653		4922501L14Rik	NS	5.91626e-06	1.20585e-05	NA	NA	0.96793	0.990199		4922501L14Rik	NS	0.0376742	0.0295789	0.840019	0.986558	0.532326	0.90154		4930507D05Rik	NS	0.00124159	0.00141038	0.197483	0.467048	0.851545	1		4930507D05Rik	NS	0.0134559	0.0156128	0.0154271
4732418C07Rik	NS	0.939458	0.928246	0.843805	0.886624	NA	NA		4732418C07Rik	NS	0.447482	0.484194	0.230627	0.574121	0.27794	0.679137		4922505G16Rik	NS	0.00374407	0.00759869	0.0315018	0.07065	0.381071	0.542539		4922505G16Rik	NS	0.00110219	0.00393743	NA	NA	0.702897	0.949985		4930509E16Rik	NS	0	0	NA	NA	1	1		4930509E16Rik	NS	0.0126447	0	NA
4732471D19Rik	NS	0.0398778	0.0181223	0.00932267	0.0296949	NA	NA		4732471D19Rik	NS	0.039283	0.0295386	0.719742	0.94459	0.59551	0.883186		4930402H24Rik	NS	0.0295222	0.0312672	0.539429	0.625951	0.18241	0.32002		4930402H24Rik	NS	0.553391	0.629567	0.721827	0.952218	0.313748	0.799936		4930511M06Rik	NS	0.00151332	0	NA	NA	0.498239	0.950281		4930511M06Rik	NS	0	0	NA
4732471J01Rik	DE	0.0286508	0.0515887	0.000132579	0.00113078	NA	NA		4732471J01Rik	NS	0.0187228	0.0435407	0.915563	1	0.334683	0.725423		4930404I05Rik	NS	0.00377838	0.00664598	0.748865	0.809171	0.204201	0.348863		4930404I05Rik	NS	0	0.00240468	NA	NA	0.51613	0.896793		4930512B01Rik	NS	0.00210227	0	NA	NA	0.485675	0.950281		4930512B01Rik	NS	0.0211731	0.035049	0.441667
4732491K20Rik	NS	0.0257121	0.0272794	0.156213	0.253702	0.33571	0.894163		4732491K20Rik	NS	0.0108537	0.00391131	0.1813	0.50592	0.566332	0.870582		4930404N11Rik	NS	0.0543564	0.0447377	0.0441908	0.0922668	0.629901	0.758446		4930404N11Rik	NS	0.0126479	0.00971364	0.824849	0.983387	0.827436	0.97737		4930513N10Rik	NS	0.313521	0.171105	0.000453618	0.0283005	NA	NA		4930513N10Rik	NS	0.000139752	0	NA
4831426I19Rik	NS	0.00999311	0.012507	0.63131	0.713414	0.202369	0.846994		4831426I19Rik	NS	0	0.0212142	NA	NA	0.0412996	0.254692		4930405A10Rik	NS	0.000792168	0.00312334	0.559447	0.643354	0.246774	0.400391		4930405A10Rik	NS	0	0	NA	NA	1	1		4930515G01Rik	NS	0	0.000191035	NA	NA	0.527851	0.9515		4930515G01Rik	NS	0	0.000130526	NA
4831440E17Rik	DE	0.0199427	0.0752848	8.86095e-08	6.09475e-06	NA	NA		4831440E17Rik	NS	0.00566235	0.0123986	0.831825	0.989848	0.768506	0.952098		4930405A21Rik	NS	0.00770341	0.00804568	0.0621434	0.120284	0.444651	0.603541		4930405A21Rik	NS	0.0122823	0.00563061	NA	NA	0.431906	0.865008		4930520O04Rik	NS	0.00858398	0.000794905	0.0166454	0.15044	0.135214	0.950281		4930520O04Rik	NS	0	0	NA
4833417C18Rik	NS	8.7524e-05	0.00249725	0.0636489	0.129365	0.170955	0.830652		4833417C18Rik	NS	0.0136916	0.0124733	0.516072	0.827294	0.22891	0.625311		4930405J17Rik	NS	6.46647e-06	2.4211e-05	NA	NA	0.979898	0.995823		4930405J17Rik	NS	0	0.00836466	NA	NA	0.153808	0.635239		4930521E06Rik	NS	0	0	NA	NA	1	1		4930521E06Rik	NS	0	0	NA
4833418N02Rik	NS	0.00524355	0.00850273	0.000402074	0.00258153	0.275349	0.849678		4833418N02Rik	NS	0.00342067	0.00290188	NA	NA	0.500072	0.832835		4930412C18Rik	NS	0.00286566	0.00248734	0.822335	0.867715	0.838419	0.908953		4930412C18Rik	NS	0	3.54881e-05	NA	NA	0.688086	0.945138		4930523C07Rik	NS	0.105009	0.0981512	0.0332061	0.206766	NA	NA		4930523C07Rik	NS	0.387123	0.35998	0.426882
4833419F23Rik	NS	0	0	NA	NA	1	1		4833419F23Rik	NS	0.0423024	0.0456744	0.621972	0.897733	0.817955	0.972236		4930413F20Rik	NS	9.9014e-06	0	NA	NA	0.466664	0.623554		4930413F20Rik	NS	0	0	NA	NA	1	1		4930525G20Rik	NS	0.000308105	0.00101764	0.0824081	0.309491	0.429076	0.950281		4930525G20Rik	NS	0	0.0285642	NA
4833420G17Rik	NS	0.0692044	0.10831	0.0254277	0.064072	NA	NA		4833420G17Rik	NS	0.197764	0.152643	0.134126	0.431726	0.265073	0.665033		4930413G21Rik	NS	0.0087626	0.00964205	0.00249997	0.00910879	0.912095	0.956605		4930413G21Rik	NS	0.00880508	0.00822253	0.865757	0.992657	0.849522	0.97737		4930526I15Rik	NS	0.035555	0.051919	0.464001	0.707815	NA	NA		4930526I15Rik	NS	0.0419718	0.0330791	0.3251
4833422C13Rik	NS	0.000286983	0.0102351	0.198821	0.303163	0.256161	0.849678		4833422C13Rik	NS	0.00251667	0	NA	NA	0.307249	0.704091		4930414N06Rik	NS	0.00792017	0.0095811	0.163514	0.253386	0.183935	0.321696		4930414N06Rik	NS	0.0040337	0.00107936	NA	NA	0.532934	0.90154		4930528A17Rik	NS	0	0.00147744	NA	NA	0.440369	0.950281		4930528A17Rik	NS	0.000378675	0	NA
4833424O15Rik	NS	0.020974	0.0215122	0.00277394	0.0114877	0.548109	1		4833424O15Rik	NS	0.00463426	8.26065e-05	NA	NA	0.665601	0.904683		4930417G10Rik	NS	0.000196768	0.00257074	NA	NA	0.11919	0.230875		4930417G10Rik	NS	0.0022639	0.00517999	0.302821	0.742229	0.39844	0.854888		4930528F23Rik	NS	0	0	NA	NA	1	1		4930528F23Rik	NS	0	0	NA
4833427F10Rik	NS	0	0	NA	NA	1	1		4833427F10Rik	NS	0.0120615	0.00413807	NA	NA	0.53296	0.853956		4930419G24Rik	NS	5.54589e-06	1.25704e-05	NA	NA	0.927894	0.965586		4930419G24Rik	NS	0.0835878	0.0963553	0.108855	0.515057	0.324712	0.809675		4930529M08Rik	NS	0.0142296	0.00505284	0.14199	0.399192	0.856635	1		4930529M08Rik	NS	0	0	NA
4833427G06Rik	DM	0.0650434	0.0199565	1.3275e-05	0.000205392	NA	NA		4833427G06Rik	NS	0.0139825	0.00199393	NA	NA	0.341056	0.730416		4930420K17Rik	DB	0.398996	0.330957	1.23534e-10	2.37507e-09	0.0121208	0.0356063		4930420K17Rik	NS	0.16155	0.178856	0.745854	0.960897	0.54912	0.909555		4930534B04Rik	NS	0.0557784	0.0492842	0.498787	0.734212	NA	NA		4930534B04Rik	NS	0.0455662	0.00190449	NA
4833439L19Rik	NS	1.45587	1.4174	0.580466	0.671923	NA	NA		4833439L19Rik	NS	0.74306	0.703573	0.00300552	0.0356254	0.658096	0.901915		4930422G04Rik	NS	0.00215783	0.00691286	0.399802	0.499486	0.15794	0.286921		4930422G04Rik	NS	0.00102001	0.00855079	NA	NA	0.376397	0.839541		4930538K18Rik	NS	0	0	NA	NA	1	1		4930538K18Rik	NS	0	0	NA
4833442J19Rik	NS	0.0484954	0.0491806	0.337623	0.450026	0.721513	1		4833442J19Rik	NS	0.0300414	0.0364734	0.23649	0.579173	0.917474	1		4930425O10Rik	NS	5.23829e-06	0	NA	NA	0.578055	0.716429		4930425O10Rik	NS	0	0.000120986	NA	NA	0.767033	0.958291		4930539E08Rik	NS	0	0	NA	NA	1	1		4930539E08Rik	NS	0	0	NA
4921507L20Rik	NS	3.41335e-07	0.00113611	NA	NA	0.909694	1		4921507L20Rik	NS	0	0.00282103	NA	NA	0.363767	0.744264		4930426L09Rik	NS	0.00210771	0.00430594	0.604054	0.682491	0.697051	0.809161		4930426L09Rik	NS	0.000805257	0.00380044	NA	NA	0.842065	0.97737		4930539J05Rik	NS	0.00424996	0.00893424	0.934329	0.978806	0.182933	0.950281		4930539J05Rik	NS	0.00115526	0.000171971	NA
4921507P07Rik	NS	0.000248133	0.0075785	0.0552097	0.116063	0.111367	0.667881		4921507P07Rik	NS	0.0158715	0.0192862	0.992447	1	0.955742	1		4930427A07Rik	NS	0.00117913	0.00533331	0.420849	0.520178	0.728769	0.831986		4930427A07Rik	NS	0.00598168	0.022608	NA	NA	0.210098	0.705321		4930544O15Rik	NS	0.0266287	0.00942028	0.714253	0.867963	0.458519	0.950281		4930544O15Rik	NS	0	0	NA
4921511C10Rik	NS	0.0037772	0.0168616	0.0293486	0.0715009	0.0298827	0.429148		4921511C10Rik	NS	0.0687338	0.0887824	0.886258	1	0.656526	0.901064		4930429B21Rik	NS	0.00128821	0.00353887	0.0460377	0.0951465	0.669506	0.789377		4930429B21Rik	NS	0.0138774	0.00227657	NA	NA	0.921202	0.998701		4930545L23Rik	NS	0.00205648	0	NA	NA	0.519187	0.950281		4930545L23Rik	NS	0	0.00803315	NA
4921513D23Rik	NS	0.451976	0.345817	0.0284925	0.0699921	NA	NA		4921513D23Rik	DE	0.859082	0.399846	1.16107e-12	1.94471e-10	5.0185e-08	1.74551e-05		4930429F24Rik	NS	0.00175651	0.00229007	0.0836153	0.151054	0.649477	0.773412		4930429F24Rik	NS	0.000899706	0.000850124	NA	NA	0.420664	0.861458		4930547N16Rik	NS	0.0135409	0	NA	NA	0.516631	0.950281		4930547N16Rik	NS	0	0	NA
4921515J06Rik	NS	7.0517e-05	0.0038102	0.014291	0.0413138	0.866521	1		4921515J06Rik	NS	0.000741916	0	NA	NA	0.390196	0.764016		4930430F08Rik	NS	0.0189756	0.0386372	0.185487	0.278519	0.0543496	0.12416		4930430F08Rik	NS	0.0614311	0.119441	0.0221266	0.240115	0.912393	0.994057		4930549G23Rik	NS	0.00114216	0.00476395	0.217727	0.487835	0.0854387	0.950281		4930549G23Rik	NS	0.00701359	0.00469412	0.536412
4921517L17Rik	NS	0.0329962	0.0212051	0.904896	0.933033	0.89294	1		4921517L17Rik	NS	0.0394154	0.0311557	0.917899	1	0.010627	0.113382		4930430J02Rik	NS	0.00186869	0.00478989	0.686505	0.756762	0.0588384	0.132171		4930430J02Rik	NS	0	0.000208703	NA	NA	0.852492	0.97737		4930550C14Rik	NS	0.0171228	0.0186073	0.3362	0.604851	0.286536	0.950281		4930550C14Rik	NS	0.0271714	0.0273014	0.125321
4921523A10Rik	NS	0	0	NA	NA	1	1		4921523A10Rik	NS	0.0135499	0.00788437	NA	NA	0.776759	0.955977		4930432K21Rik	NS	0.01186	0.00600437	0.981795	0.992401	0.038055	0.0931562		4930432K21Rik	NS	0	0.0188062	NA	NA	0.163037	0.648405		4930555I21Rik	NS	0.00654927	0.0079451	0.252617	0.52597	0.38497	0.950281		4930555I21Rik	NS	0	0	NA
4921524J17Rik	NS	0.0349984	0.0349627	0.368806	0.479972	NA	NA		4921524J17Rik	NS	0.19199	0.165384	0.00264278	0.0324576	0.364642	0.745057		4930441O14Rik	NS	0.0114178	0.0125358	0.0899993	0.159724	0.510041	0.66124		4930441O14Rik	NS	0	0.00514085	NA	NA	0.260775	0.753986		4930556M19Rik	NS	0	0.000343798	NA	NA	0.436587	0.950281		4930556M19Rik	NC	0.0229051	0.0449679	0.00088981
4921530D09Rik	NS	0.00451985	0.0091234	0.135033	0.227578	0.427194	0.996984		4921530D09Rik	NS	0.00450564	0.0034163	NA	NA	0.773529	0.954679		4930443O20Rik	NS	0.00132543	0.000220481	NA	NA	0.205914	0.350925		4930443O20Rik	NS	0	0.000457022	NA	NA	0.76751	0.958291		4930562C15Rik	NS	6.71089e-05	0.0010029	0.670042	0.842636	0.842086	1		4930562C15Rik	NS	0	0.0255203	NA
4921531C22Rik	NS	0.0355279	0.0303753	0.285879	0.397558	0.328803	0.881926		4921531C22Rik	NS	0.0145745	0.0645311	0.170702	0.49136	0.127018	0.472315		4930444A02Rik	NS	0.096898	0.0991871	0.0191307	0.0477248	0.263864	0.418725		4930444A02Rik	NS	0.0853893	0.0808307	0.32663	0.763143	0.311626	0.798299		4930562F07Rik	NS	0.000213847	0	NA	NA	0.488713	0.950281		4930562F07Rik	NS	0.0013856	0.00637462	0.00943213
4921536K21Rik	NS	0.0164242	0.00520745	0.209806	0.316239	0.213747	0.846994		4921536K21Rik	NS	0	0.000762037	NA	NA	0.31432	0.709856		4930447A16Rik	NS	0	0	NA	NA	1	1		4930447A16Rik	NS	0.00048084	0.00101034	NA	NA	0.997464	1		4930563E22Rik	NS	0.00501192	0.00235174	0.78477	0.904838	0.490096	0.950281		4930563E22Rik	NS	0.00179459	0.00222758	0.174966
4922501C03Rik	NS	0.0809265	0.0504742	0.238077	0.34739	NA	NA		4922501C03Rik	NS	0.0325123	0.0649574	0.613171	0.891485	0.602502	0.884282		4930447K03Rik	NS	0.0251942	0.019444	0.0237123	0.056226	0.786691	0.873462		4930447K03Rik	NS	0	0.000692879	NA	NA	0.858637	0.97737		4930563F08Rik	NS	0	0	NA	NA	1	1		4930563F08Rik	NS	0	0	NA
4922501L14Rik	NS	0.0236438	0.00719847	0.144377	0.239735	0.375208	0.936479		4922501L14Rik	NS	0	0.000191815	NA	NA	0.459689	0.808004		4930451C15Rik	NS	2.1491e-05	0.00221331	NA	NA	0.0409566	0.0987853		4930451C15Rik	NS	0	4.29436e-05	NA	NA	0.766851	0.958291		4930565N06Rik	NS	0	0	NA	NA	1	1		4930565N06Rik	NS	0	0	NA
4922505G16Rik	NS	0.000123399	0.00166807	0.540148	0.637243	0.0394335	0.465106		4922505G16Rik	NS	0.000804264	0.00216472	NA	NA	0.938187	1		4930452G13Rik	NS	6.43229e-06	0.000172907	NA	NA	0.462984	0.620647		4930452G13Rik	NS	0.0821145	0.06818	0.701354	0.944989	0.358242	0.832654		4930570G19Rik	NS	0	0	NA	NA	1	1		4930570G19Rik	NS	0	0	NA
4930402H24Rik	DM	0.526467	0.621593	0.00372555	0.0144185	NA	NA		4930402H24Rik	NS	0.167718	0.122216	0.0279603	0.168038	0.38906	0.763164		4930453N24Rik	NS	0.118339	0.117889	0.114698	0.19243	0.651349	0.774553		4930453N24Rik	NS	0.15509	0.143272	0.672239	0.936436	0.782608	0.962893		4930572J05Rik	NS	0.00935295	0.0160928	0.507854	0.740095	0.855125	1		4930572J05Rik	NS	6.18162e-05	0	NA
4930404I05Rik	NS	0.00562732	0.00365769	0.00803616	0.026315	0.000772301	0.102456		4930404I05Rik	NS	0	0.000930546	NA	NA	0.198327	0.586295		4930455C13Rik	NS	0.000368774	0.00233701	0.999859	1	0.0276737	0.0713734		4930455C13Rik	NS	0	0.000464503	NA	NA	0.51644	0.896793		4930578C19Rik	NS	0.016951	0.00227486	0.763383	0.894593	0.820397	1		4930578C19Rik	NS	0.00416043	0.000229264	0.0474634
4930404N11Rik	NS	0.00361625	0.00873479	0.00717386	0.0241633	0.131517	0.712604		4930404N11Rik	NS	0.0214187	0.00393201	0.750526	0.957684	0.00656298	0.0831656		4930455C21Rik	DZ	0.203944	0.0935172	0.124705	0.205237	1.24016e-31	9.95913e-30		4930455C21Rik	DZ	0.142434	0.086122	0.229579	0.670614	7.12645e-05	0.00882984		4930578M01Rik	NS	0.00641756	0.0312761	0.544321	0.765289	0.421829	0.950281		4930578M01Rik	NS	0	0	NA
4930405A10Rik	NS	0	0	NA	NA	1	1		4930405A10Rik	NS	0	2.63544e-05	NA	NA	0.620219	0.890932		4930455F23Rik	NS	0.0311676	0.0293376	0.0689228	0.130018	0.424954	0.584667		4930455F23Rik	NS	0.0653509	0.0795605	0.733255	0.957025	0.283269	0.777796		4930578N16Rik	NS	0.00776478	0.00768826	0.702806	0.861759	0.927933	1		4930578N16Rik	NS	0.0229738	0	NA
4930405A21Rik	NS	0.00354491	0.0150722	0.277453	0.389151	0.602071	1		4930405A21Rik	NS	0.00710928	0.000801959	NA	NA	0.327984	0.721617		4930455H04Rik	NS	0	5.08408e-06	NA	NA	0.54983	0.693446		4930455H04Rik	NS	0	1.05392e-05	NA	NA	0.855158	0.97737		4930579G18Rik	NS	3.67503e-05	0.00591229	0.14591	0.405305	0.00330507	0.632141		4930579G18Rik	DZ	0.000165802	0.00142193	0.0383849
4930405J17Rik	NS	0	0	NA	NA	1	1		4930405J17Rik	NS	0	0	NA	NA	1	1		4930471M23Rik	NS	0.288656	0.286194	0.528757	0.617242	0.375452	0.536692		4930471M23Rik	NS	0.317293	0.321337	0.204999	0.641199	0.821224	0.97737		4930579G22Rik	NS	0.0155518	0.0143954	0.649006	0.832604	0.150469	0.950281		4930579G22Rik	NS	0.0123838	0.000989326	0.559185
4930412C18Rik	NS	0.0223811	0.035073	0.574765	0.666649	NA	NA		4930412C18Rik	NS	0.00107662	0.00413862	NA	NA	0.875098	0.996614		4930473A02Rik	DZ	0.00683108	0.0160285	0.417465	0.516942	4.73197e-05	0.000267211		4930473A02Rik	NS	0.00165183	0.0111714	NA	NA	0.347749	0.826149		4930579G24Rik	NS	0.0234703	0.00120314	0.680543	0.849364	0.178651	0.950281		4930579G24Rik	DB	0.0569501	0.000297927	0.00090885
4930413F20Rik	NS	0.00193306	0.00345909	0.0203348	0.0539389	0.762237	1		4930413F20Rik	NS	0.000924863	0.00132071	0.685089	0.928748	0.0621482	0.32517		4930473A06Rik	NS	0.0132406	0.0138877	0.331529	0.433842	0.135203	0.254337		4930473A06Rik	NS	0	0.00230761	NA	NA	0.397557	0.854811		4930579K19Rik	NS	0.00174468	0.0121009	0.215555	0.485705	0.369496	0.950281		4930579K19Rik	NS	0.00936617	5.76371e-06	NA
4930413G21Rik	NS	0.00803928	0.0110731	0.0550136	0.115882	NA	NA		4930413G21Rik	NS	0.0200236	0.0130746	0.132523	0.429163	0.178482	0.557826		4930474G06Rik	NS	7.6312e-06	1.61043e-05	NA	NA	0.994563	1		4930474G06Rik	NS	0.0463338	0.0315466	0.516781	0.871914	0.188874	0.6843		4930581F22Rik	NS	0.000154629	0.0217675	0.630841	0.820937	0.77508	1		4930581F22Rik	NS	0.0267425	0.0573222	0.0460115
4930414N06Rik	NS	0.000141783	0.000692073	0.707468	0.777686	0.977317	1		4930414N06Rik	NS	0	0	NA	NA	1	1		4930478L05Rik	NS	0.00148891	0.00117801	0.286754	0.38825	0.170695	0.304545		4930478L05Rik	NS	0.0213229	0.0121421	0.0462115	0.347513	0.396196	0.853549		4930583H14Rik	NS	0	0	NA	NA	1	1		4930583H14Rik	NS	0	0	NA
4930417G10Rik	NS	0.010182	0.020397	0.0161994	0.0452592	0.201718	0.846994		4930417G10Rik	NS	0	2.23133e-05	NA	NA	0.541053	0.858599		4930479D17Rik	NS	0.00686719	0.00350545	0.145738	0.230784	0.432935	0.593346		4930479D17Rik	NS	0	0.00109231	NA	NA	0.683597	0.945138		4930588N13Rik	NS	0	0.012275	NA	NA	0.5174	0.950281		4930588N13Rik	NS	0	0	NA
4930419G24Rik	NS	0	0	NA	NA	1	1		4930419G24Rik	NS	0	5.83459e-05	NA	NA	0.780755	0.956548		4930480K15Rik	NS	4.7314e-06	2.39773e-05	NA	NA	0.546105	0.690634		4930480K15Rik	NS	0	0.000612566	NA	NA	0.473762	0.883859		4930590J08Rik	NS	0	0	NA	NA	1	1		4930590J08Rik	NS	0	0	NA
4930420K17Rik	NS	0.175628	0.210747	0.226975	0.335238	NA	NA		4930420K17Rik	NS	0.269987	0.235305	0.0460174	0.230426	0.963673	1		4930481A15Rik	NS	0.0854478	0.0797527	0.0364152	0.079349	0.840334	0.910058		4930481A15Rik	NS	0.0356768	0.0309229	0.839372	0.986558	0.210267	0.705321		4930590L20Rik	NS	0	0	NA	NA	1	1		4930590L20Rik	NS	0	0.0116774	NA
4930422G04Rik	NS	0.0175659	0.00725484	0.952478	0.967802	0.631387	1		4930422G04Rik	NS	0.00642958	0.00315624	NA	NA	0.77107	0.95356		4930483K19Rik	NS	7.00631e-06	0.000221771	NA	NA	0.524916	0.673435		4930483K19Rik	NS	0.00052821	0.00253317	0.0422562	0.334353	0.623833	0.927353		4930592A05Rik	NS	0	0	NA	NA	1	1		4930592A05Rik	NS	0.00595901	0.000185701	0.369494
4930425O10Rik	NS	0	0	NA	NA	1	1		4930425O10Rik	NS	0.0297541	0.00772224	0.203189	0.540151	0.191163	0.576853		4930486L24Rik	NS	0.00733201	0.0056522	0.0857996	0.154226	0.404675	0.565795		4930486L24Rik	NS	0	0	NA	NA	1	1		4930599N23Rik	NS	0	0.000159254	NA	NA	0.409099	0.950281		4930599N23Rik	NS	0.0242871	0.0190958	0.411486
4930426L09Rik	NS	0.00046747	0.00122047	0.00773513	0.0256289	0.0323385	0.440536		4930426L09Rik	NS	0.0055396	0	NA	NA	0.155198	0.525438		4930487H11Rik	NS	0.01096	0.0110765	0.187847	0.281249	0.216841	0.36482		4930487H11Rik	NS	0	0.000337853	NA	NA	0.563967	0.910278		4931403G20Rik	NS	0.00332149	0.000240726	0.158716	0.420407	0.165204	0.950281		4931403G20Rik	NS	0	0	NA
4930427A07Rik	NS	0	1.95228e-05	NA	NA	0.715794	1		4930427A07Rik	NS	0	5.8675e-05	NA	NA	0.533751	0.854409		4930488L21Rik	NS	0	0	NA	NA	1	1		4930488L21Rik	NS	0	0.00453244	NA	NA	0.140563	0.612255		4931406C07Rik	NS	0.0179976	0.0137441	0.941636	0.981957	0.47138	0.950281		4931406C07Rik	NS	0.0960099	0.0982494	0.763426
4930429B21Rik	NS	0.00047453	0.00833489	0.128186	0.219202	0.4424	1		4930429B21Rik	NS	0	0	NA	NA	1	1		4930502E09Rik	NS	0.0030007	0.00259404	0.491994	0.586475	0.368635	0.529614		4930502E09Rik	NS	0.00137705	0.00820132	NA	NA	0.915994	0.995483		4931406H21Rik	NS	0	0.0164532	NA	NA	0.438928	0.950281		4931406H21Rik	NS	0.0277294	0.0383975	0.0753789
4930429F24Rik	NS	0.0032724	0	NA	NA	0.229192	0.846994		4930429F24Rik	NS	0.00546103	0.0140078	NA	NA	0.0503719	0.285696		4930502E18Rik	NS	0	0.00190684	NA	NA	0.172084	0.306271		4930502E18Rik	NS	0	0.0010657	NA	NA	0.757753	0.958291		4931406P16Rik	NS	0.0776591	0.107615	0.168259	0.431601	NA	NA		4931406P16Rik	NS	0.853093	0.833184	0.357074
4930430F08Rik	DE	0.0420975	0.0779642	3.19381e-05	0.000392003	NA	NA		4930430F08Rik	NS	0.0336605	0.02414	0.221305	0.563636	0.768029	0.951958		4930503L19Rik	NS	0.0128099	0.0191133	0.18923	0.282868	0.868572	0.929555		4930503L19Rik	NS	0.0412388	0.0194827	0.610164	0.914249	0.355223	0.830033		4931408A02Rik	NS	0.00283471	0.00122455	0.0419703	0.229045	0.529121	0.9515		4931408A02Rik	NS	0.126327	0.140581	0.480958
4930430J02Rik	NS	0	0	NA	NA	1	1		4930430J02Rik	NS	0	0	NA	NA	1	1		4930505A04Rik	NS	0	1.31926e-05	NA	NA	0.662144	0.783481		4930505A04Rik	NS	0	0.0019408	NA	NA	0.608863	0.9263		4931408D14Rik	NS	0	0	NA	NA	1	1		4931408D14Rik	DM	0.00174912	0.000786539	0.00181917
4930432K21Rik	NS	0.00970567	0.0155646	0.214849	0.321637	0.0677881	0.565005		4930432K21Rik	NS	0.0134788	0.0167	NA	NA	0.865899	0.992893		4930506M07Rik	NS	0.00185419	0.0019238	0.622501	0.699504	0.353914	0.514582		4930506M07Rik	NS	0.256964	0.281789	0.136562	0.552462	0.146939	0.623557		4931414P19Rik	NS	0.0518279	0.076572	0.0867617	0.316869	NA	NA		4931414P19Rik	NS	0.125161	0.166282	0.574896
4930441O14Rik	NS	0.0111985	0.000631778	0.808819	0.858432	0.0758107	0.584987		4930441O14Rik	NS	0	0.00162963	NA	NA	0.522949	0.849346		4930507D05Rik	NS	0.00329321	0.00392307	0.451774	0.54819	0.429993	0.590056		4930507D05Rik	NS	0.00783425	0.00433902	NA	NA	0.26153	0.7553		4931428F04Rik	NS	0.0154292	0.00347219	0.509111	0.740373	0.682745	1		4931428F04Rik	NC	0.0187414	0.00873472	3.31166e-06
4930443O20Rik	NS	0	0	NA	NA	1	1		4930443O20Rik	NS	0.0126097	0.00123577	NA	NA	0.095941	0.412098		4930512B01Rik	NS	0.0070293	0.0115601	0.945719	0.966305	0.0196947	0.053432		4930512B01Rik	NS	0.0120137	0.035357	0.300387	0.739943	0.186914	0.682439		4931430N09Rik	NS	0.00638863	0.00557709	0.985524	0.998387	0.361949	0.950281		4931430N09Rik	NS	0	0	NA
4930444A02Rik	NS	0.16981	0.169192	0.51427	0.614964	NA	NA		4930444A02Rik	NS	0.11039	0.0635279	0.117807	0.399376	0.144607	0.50687		4930513N10Rik	NS	0.00383455	0.00396777	0.0516114	0.103837	0.563522	0.705003		4930513N10Rik	NS	0	0.00344448	NA	NA	0.375085	0.838526		4931431C16Rik	NS	0	0.000152901	NA	NA	0.407512	0.950281		4931431C16Rik	NS	0.00896878	0.0142953	0.441307
4930447A16Rik	NS	0	0.00054826	NA	NA	0.775568	1		4930447A16Rik	NS	0	0	NA	NA	1	1		4930515G01Rik	NS	0.0114344	0.0158292	0.834301	0.877899	0.0571726	0.129447		4930515G01Rik	NS	0.0095618	0.00206979	NA	NA	0.0754903	0.477607		4931440F15Rik	NS	0.00128488	0.00337741	0.574557	0.785721	0.911544	1		4931440F15Rik	NS	0.00054116	0	NA
4930447K03Rik	NS	0	4.21059e-05	NA	NA	0.748616	1		4930447K03Rik	NS	0.000750617	0.0082189	NA	NA	0.642069	0.896499		4930515L03Rik	NS	0	0	NA	NA	1	1		4930515L03Rik	NS	0	0	NA	NA	1	1		4931440J10Rik	NS	0.00143794	0	NA	NA	0.517831	0.950281		4931440J10Rik	NS	0	0	NA
4930451C15Rik	NC	0.0961606	0.0435139	0.000141198	0.00118324	NA	NA		4930451C15Rik	NS	0	1.54442e-05	NA	NA	0.550302	0.863906		4930523C07Rik	DZ	0.0171282	0.0174241	1.05077e-07	1.22334e-06	0.000264074	0.00125522		4930523C07Rik	NS	0.000672821	0.00187227	0.843411	0.986558	0.733078	0.958291		4931440P22Rik	NS	0.00490576	0.0020713	0.695704	0.858491	0.00697684	0.77394		4931440P22Rik	NC	0.0247692	0.0262724	0.00478588
4930452G13Rik	NS	0	0.00136174	NA	NA	0.767847	1		4930452G13Rik	NS	0	0	NA	NA	1	1		4930525G20Rik	NS	0.000400491	0.00426221	NA	NA	0.12651	0.241683		4930525G20Rik	NS	0.000243714	0.00175377	NA	NA	0.616136	0.9263		4932412H11Rik	NS	0.000746203	0	NA	NA	0.50961	0.950281		4932412H11Rik	NS	0	0	NA
4930453N24Rik	NS	0.0954635	0.128276	0.914113	0.940234	NA	NA		4930453N24Rik	NS	0.150957	0.192457	0.00588056	0.0581221	0.0243672	0.185422		4930526I15Rik	NS	0.0483698	0.0556621	0.0468454	0.0963756	0.039522	0.0959623		4930526I15Rik	NS	0.0201646	0.0200439	0.325827	0.762117	0.211542	0.705321		4932415G12Rik	NS	0.0680368	0.0376069	0.030237	0.197965	NA	NA		4932415G12Rik	NS	0.045489	0.0247449	0.966163
4930455C13Rik	NS	0.00167309	0	NA	NA	0.235756	0.846994		4930455C13Rik	NS	0	4.33822e-05	NA	NA	0.605553	0.885715		4930526L06Rik	NS	0.00170839	0.000588785	0.952478	0.970315	0.656299	0.778618		4930526L06Rik	NS	0	0	NA	NA	1	1		4932418E24Rik	NS	0.0168505	0	NA	NA	0.292616	0.950281		4932418E24Rik	NS	7.29004e-05	0	NA
4930455C21Rik	NC	0.232387	0.118847	0.000909113	0.0048377	NA	NA		4930455C21Rik	NS	0.0687827	0.0532612	0.179982	0.50499	0.00201562	0.0387317		4930528A17Rik	NS	0.00333754	0.00372802	0.128738	0.210268	0.0105784	0.031785		4930528A17Rik	NS	0.00142912	0.00430661	NA	NA	0.549499	0.909555		4932425I24Rik	NS	0	0	NA	NA	1	1		4932425I24Rik	NS	0	0	NA
4930455F23Rik	NS	0.157241	0.102732	0.158617	0.256228	NA	NA		4930455F23Rik	NS	0.0580904	0.0819092	0.284142	0.638629	0.238032	0.634733		4930533B01Rik	DZ	4.91748e-05	0.00334176	NA	NA	0.0030341	0.0108621		4930533B01Rik	NS	0.0016017	4.89869e-05	NA	NA	0.189182	0.6843		4932435O22Rik	NS	0	0	NA	NA	1	1		4932435O22Rik	NS	0	0	NA
4930455H04Rik	NS	3.41335e-07	0.00427066	NA	NA	0.917384	1		4930455H04Rik	NS	0.0367428	0.0563748	0.221669	0.564031	0.0787211	0.370276		4930534B04Rik	NS	0.00761995	0.00745696	0.130167	0.212035	0.711958	0.820474		4930534B04Rik	NS	0.00977372	0.0280764	0.714104	0.949308	0.487512	0.892881		4932438A13Rik	NS	0.331631	0.331837	0.785138	0.904838	NA	NA		4932438A13Rik	NS	0.181821	0.263638	0.419843
4930471M23Rik	NS	0.335554	0.373508	0.0444778	0.0984192	NA	NA		4930471M23Rik	NS	0.120629	0.121511	0.0696016	0.294431	0.485529	0.82494		4930538K18Rik	NS	0.000800652	0.000599602	0.999633	1	0.834219	0.906235		4930538K18Rik	NS	0.00569524	0.00116639	NA	NA	0.716227	0.955304		4932438H23Rik	NS	0	0	NA	NA	1	1		4932438H23Rik	NS	0	0	NA
4930473A02Rik	NS	0.00870604	0.0187232	0.0558565	0.117115	0.630954	1		4930473A02Rik	NS	0	0.00107519	NA	NA	0.314624	0.710203		4930539E08Rik	NS	0.00248199	0.00214852	0.892778	0.924325	0.882963	0.938441		4930539E08Rik	NS	0	1.68009e-05	NA	NA	0.84831	0.97737		4932441J04Rik	NS	0.0125558	0.00597483	0.530338	0.754925	0.958297	1		4932441J04Rik	NS	0.0117341	0.0131043	0.0498177
4930473A06Rik	NS	0.0322614	0.0203978	0.00208605	0.00921869	0.323117	0.874998		4930473A06Rik	NS	0.000457888	0.00243507	NA	NA	0.698015	0.920197		4930539J05Rik	NS	0.00122011	0.00202567	0.987471	0.996201	0.910165	0.955635		4930539J05Rik	NS	0.000145308	0.00152938	NA	NA	0.0538001	0.412976		4933400A11Rik	NS	0	0	NA	NA	1	1		4933400A11Rik	NS	0	0	NA
4930474G06Rik	NS	0.000522528	0	NA	NA	0.236566	0.846994		4930474G06Rik	NS	0	0	NA	NA	1	1		4930544O15Rik	NS	4.8612e-05	0.000499902	NA	NA	0.550965	0.694188		4930544O15Rik	NS	0	0.000716739	NA	NA	0.766123	0.958291		4933400F21Rik	NS	0.00300376	0.00254493	0.401194	0.659744	0.261073	0.950281		4933400F21Rik	DM	0.00105915	0.023975	0.000229068
4930478L05Rik	NS	0	0	NA	NA	1	1		4930478L05Rik	NS	0	0.00430408	NA	NA	0.196956	0.584721		4930545L23Rik	NS	3.82894e-05	0	NA	NA	0.504979	0.656749		4930545L23Rik	NS	0	0.000353762	NA	NA	0.743895	0.958291		4933403F05Rik	NS	0.863486	0.865901	0.903523	0.963498	NA	NA		4933403F05Rik	NS	0.219123	0.193664	0.0159996
4930479D17Rik	NS	0	0	NA	NA	1	1		4930479D17Rik	NS	0.000113362	0.00307041	NA	NA	0.796919	0.963438		4930547E08Rik	NS	0.000224068	0.00201927	NA	NA	0.121013	0.233369		4930547E08Rik	NS	0	3.54615e-05	NA	NA	0.862699	0.97737		4933403G14Rik	NS	0.0288445	0.086964	0.541979	0.764013	0.993657	1		4933403G14Rik	NS	0.0203978	0	NA
4930480K15Rik	DE	0.14137	0.317535	1.2475e-08	1.63517e-06	NA	NA		4930480K15Rik	NS	0	0	NA	NA	1	1		4930547E14Rik	NS	0.000189978	0.000257801	0.996255	0.999603	0.900912	0.950236		4930547E14Rik	NS	0.00398829	0.0027947	NA	NA	0.422011	0.862288		4933404M02Rik	NS	0	0	NA	NA	1	1		4933404M02Rik	NS	0.0313925	0.0204803	0.813432
4930481A15Rik	NS	0.119039	0.0304003	0.00871127	0.0280692	NA	NA		4930481A15Rik	NS	0.051953	0.0273812	0.188587	0.516958	0.227252	0.623594		4930547N16Rik	NS	0.000916361	0.000454608	0.818621	0.864901	0.39022	0.552164		4930547N16Rik	NS	8.52912e-05	4.01955e-05	NA	NA	0.300773	0.79239		4933404O12Rik	NS	0	0	NA	NA	1	1		4933404O12Rik	NS	0	0	NA
4930483K19Rik	NS	0.00749975	0.00664831	0.141566	0.236124	NA	NA		4930483K19Rik	NS	0	0	NA	NA	1	1		4930549G23Rik	DE	0.0339799	0.0136849	4.43755e-06	3.6984e-05	0.651171	0.774536		4930549G23Rik	NS	0.00916119	0.00648077	0.711235	0.947935	0.0953997	0.527658		4933406C10Rik	NS	0.00584622	0.000478099	0.0346315	0.21052	0.658985	1		4933406C10Rik	DM	0.00167284	0.00218304	5.16119e-05
4930486L24Rik	NS	0	0	NA	NA	1	1		4930486L24Rik	NS	0.0804596	0.0880114	0.396296	0.744517	0.672354	0.907315		4930550C14Rik	NS	0.000651162	0.00347594	0.759419	0.817804	0.040717	0.0983163		4930550C14Rik	NS	0	0.00120057	NA	NA	0.566042	0.910278		4933406I18Rik	NS	0	0	NA	NA	1	1		4933406I18Rik	NS	0	0	NA
4930487H11Rik	NS	0	0.00651014	NA	NA	0.673454	1		4930487H11Rik	NS	0	0.00289253	NA	NA	0.273648	0.676113		4930555I21Rik	NS	0.00390921	0.0021648	0.375211	0.47588	0.909271	0.955115		4930555I21Rik	NS	0	0.00340173	NA	NA	0.385563	0.846716		4933407C03Rik	NS	0.0392099	0.0405926	0.653297	0.833946	NA	NA		4933407C03Rik	NS	0.682609	0.51528	0.00901384
4930488L21Rik	DM	0.0188524	0.0270168	1.58898e-09	4.90608e-07	0.273168	0.849678		4930488L21Rik	NS	0	0	NA	NA	1	1		4930556M19Rik	NS	0.00555041	0.0045852	0.978484	0.990124	0.717922	0.824517		4930556M19Rik	NS	0	2.78489e-05	NA	NA	0.767342	0.958291		4933407H18Rik	NS	0.0516404	0.0415659	0.102524	0.340738	NA	NA		4933407H18Rik	NS	0.296413	0.110635	0.0187068
4930502E09Rik	NS	0	0.00251649	NA	NA	0.733893	1		4930502E09Rik	NS	0.000221127	0.00677188	NA	NA	0.48187	0.821899		4930558K02Rik	NS	0.000490904	0.000780797	0.78477	0.838478	0.840699	0.910279		4930558K02Rik	NS	0.00536827	0.00477603	NA	NA	0.28144	0.776455		4933407K13Rik	NS	0.00452605	0.0134584	0.248612	0.520469	0.498792	0.950281		4933407K13Rik	NS	0.0310097	0.00935031	0.470175
4930502E18Rik	NS	0	0	NA	NA	1	1		4930502E18Rik	NS	0	0.00718292	NA	NA	0.456678	0.806233		4930562C15Rik	NS	0.000629399	0.00294116	0.366258	0.467482	0.148396	0.27329		4930562C15Rik	NS	0.00152998	0.00175964	NA	NA	0.550125	0.909995		4933408B17Rik	NS	0.00183952	0.000132582	0.985647	0.998387	0.126671	0.950281		4933408B17Rik	NS	0.00226405	0.0241615	0.00193755
4930503L19Rik	NS	0.018814	0.0264898	0.744656	0.806433	NA	NA		4930503L19Rik	NS	0.0757815	0.0808072	0.922087	1	0.198111	0.586126		4930563E18Rik	NS	0.00220807	0	NA	NA	0.105528	0.210698		4930563E18Rik	NS	0	0.00115047	NA	NA	0.687983	0.945138		4933411K20Rik	NS	0.0844016	0.0561537	0.321819	0.592487	0.431175	0.950281		4933411K20Rik	NS	0.116406	0.0436617	0.0362147
4930505A04Rik	NS	0.000136434	0.00119656	0.69353	0.766335	0.0609879	0.545987		4930505A04Rik	NS	0	0.00155809	NA	NA	0.927702	1		4930563E22Rik	NS	0.0197258	0.0120382	0.114319	0.191991	0.29417	0.451736		4930563E22Rik	NS	0.00572593	0.0109087	NA	NA	0.784777	0.963516		4933412E12Rik	NS	0.00782351	3.14827e-05	NA	NA	0.022348	0.950281		4933412E12Rik	NS	0.0464331	0.0530239	0.650088
4930506M07Rik	NS	0.0012136	0.00744417	0.0392939	0.0894811	0.185494	0.839393		4930506M07Rik	NS	0.0103131	0.0126244	0.998931	1	0.901159	1		4930563F08Rik	NS	4.58351e-06	8.54105e-06	NA	NA	0.999743	1		4930563F08Rik	NS	0.0106258	0.0111537	NA	NA	0.622129	0.9263		4933417D19Rik	NS	0	0.00132581	NA	NA	0.407512	0.950281		4933417D19Rik	NS	0	0	NA
4930507D05Rik	NS	0.000866753	0.00263311	0.651657	0.729995	0.810478	1		4930507D05Rik	NS	0.00605185	0.00178527	NA	NA	0.250012	0.648823		4930565N06Rik	NS	0.0011041	0.00225858	0.197187	0.292256	0.742642	0.841813		4930565N06Rik	NS	0	0.00205934	NA	NA	0.460837	0.879874		4933417O13Rik	NS	0	0.00055672	NA	NA	0.407578	0.950281		4933417O13Rik	NS	0	0	NA
4930512B01Rik	NS	0.0100346	0.0216752	0.0101137	0.0316699	0.567923	1		4930512B01Rik	NS	0.00860867	0.0101343	0.699374	0.931183	0.875559	0.996614		4930570G19Rik	NS	0	7.08571e-06	NA	NA	0.466634	0.623554		4930570G19Rik	NS	0.00284531	0.00308752	0.818621	0.980844	0.30529	0.793134		4933421E11Rik	NS	0.0977088	0.075283	0.882759	0.953297	NA	NA		4933421E11Rik	NS	0.14599	0.163874	0.804607
4930513N10Rik	NS	0.00213604	0.000449115	0.114717	0.201633	0.0144233	0.327774		4930513N10Rik	NS	0	0.000405546	NA	NA	0.268426	0.668959		4930572J05Rik	NS	0.000146179	0.00154585	0.18461	0.277379	0.242477	0.395242		4930572J05Rik	NS	0	0.00226895	NA	NA	0.223438	0.719493		4933421O10Rik	NS	0.0165211	0.0162419	0.330926	0.599613	NA	NA		4933421O10Rik	NS	0.0402317	0.00873366	0.0132994
4930515G01Rik	NS	0	0.00330933	NA	NA	0.768449	1		4930515G01Rik	NS	0.00635816	0.00930271	0.0629316	0.280286	0.100388	0.420427		4930578C19Rik	NS	1.51789e-05	0.000133295	NA	NA	0.80266	0.885025		4930578C19Rik	NS	0	4.02817e-05	NA	NA	0.756817	0.958291		4933422H20Rik	NS	0	0	NA	NA	1	1		4933422H20Rik	NS	0	0	NA
4930515L03Rik	DB	0.0157217	0.0135996	1.82803e-05	0.000259434	0.12684	0.701351		4930515L03Rik	NS	0	0	NA	NA	1	1		4930578M01Rik	DZ	0.00574389	0.0130214	0.0693909	0.130742	7.32706e-09	8.39312e-08		4930578M01Rik	NS	0.0106297	0.00906082	0.789217	0.973547	0.824214	0.97737		4933424B01Rik	NS	0.142643	0.127545	0.63009	0.820043	NA	NA		4933424B01Rik	NS	0.179922	0.205837	0.249925
4930523C07Rik	NS	0.115429	0.140985	0.418022	0.527856	NA	NA		4930523C07Rik	NS	0.286832	0.371559	0.32203	0.677782	0.895036	1		4930578N16Rik	DP	0.0145406	0.00811935	0.00433726	0.0144216	0.894363	0.946207		4930578N16Rik	NS	0.0495476	0.0116244	0.1393	0.55472	0.1206	0.575048		4933426M11Rik	NS	0.339833	0.310153	0.627983	0.819292	NA	NA		4933426M11Rik	DM	0.0755654	0.311583	1.35842e-08
4930525G20Rik	NS	0	0	NA	NA	1	1		4930525G20Rik	NS	9.39665e-05	8.74159e-05	NA	NA	0.973904	1		4930579G18Rik	DZ	0.00938107	0.0135431	0.307849	0.410281	0.000507178	0.00225613		4930579G18Rik	NS	0.00139567	0.00501913	NA	NA	0.446769	0.871598		4933427D14Rik	NS	0.0340411	0.00802733	0.256381	0.529115	0.271706	0.950281		4933427D14Rik	NS	0.0193002	0.00239281	0.0113578
4930526I15Rik	NS	0.00423553	0.0143998	0.185981	0.288587	0.76613	1		4930526I15Rik	NS	0.0387688	0.0288402	0.217729	0.557905	0.350698	0.738626		4930579G22Rik	NS	0.00784938	0.0067388	0.989652	0.997704	0.647514	0.771857		4930579G22Rik	NS	0.00862655	0.00394061	NA	NA	0.90582	0.991204		4933427G17Rik	NS	0	0	NA	NA	1	1		4933427G17Rik	NS	0	0	NA
4930526L06Rik	NS	0	0.000280239	NA	NA	0.673454	1		4930526L06Rik	NS	0	2.54793e-05	NA	NA	0.568673	0.871533		4930579G24Rik	NS	0.009517	0.00571217	0.618372	0.695476	0.116945	0.227565		4930579G24Rik	NS	0.0852215	0.0517292	0.644939	0.92815	0.154285	0.636033		4933430H15Rik	NS	0	0	NA	NA	1	1		4933430H15Rik	NS	7.44131e-05	0	NA
4930528A17Rik	NS	0.000410614	0.00241689	0.0678379	0.135683	0.0118397	0.29204		4930528A17Rik	NS	0.00182984	0.0027737	NA	NA	0.80509	0.966044		4930579K19Rik	NS	0.00827606	0.00675598	0.413077	0.512285	0.902023	0.950947		4930579K19Rik	NS	0.00820885	0.00118299	NA	NA	0.104853	0.544077		4933431E20Rik	NS	0.0174531	0.0162504	0.78477	0.904838	0.11334	0.950281		4933431E20Rik	NS	0.025574	0.0299152	0.0023389
4930533B01Rik	NS	0	0	NA	NA	1	1		4930533B01Rik	NS	0	0	NA	NA	1	1		4930581F22Rik	DZ	0.0084833	0.019593	0.552905	0.637426	0.00178116	0.00679427		4930581F22Rik	NS	0.0221102	0.0269058	0.77005	0.969671	0.713484	0.953481		4933431G14Rik	NS	0	0	NA	NA	1	1		4933431G14Rik	NS	0.000487631	0.00139102	NA
4930534B04Rik	NS	0.104663	0.116716	0.0989071	0.180368	0.693068	1		4930534B04Rik	NS	0.0200144	0.0163254	0.361529	0.717298	0.753651	0.947121		4930590J08Rik	NS	1.13339e-05	0.00176928	NA	NA	0.0945309	0.193034		4930590J08Rik	NS	0.00134062	0.00369167	NA	NA	0.775549	0.962292		4933432B09Rik	NS	0	0	NA	NA	1	1		4933432B09Rik	NS	0.00800425	0.0122618	0.0756154
4930538K18Rik	NS	0	0	NA	NA	1	1		4930538K18Rik	NS	0	0	NA	NA	1	1		4930592I03Rik	NS	0	0.00131594	NA	NA	0.148362	0.273262		4930592I03Rik	NS	0	2.00653e-05	NA	NA	0.865246	0.97737		4933432I03Rik	NS	0	0	NA	NA	1	1		4933432I03Rik	NS	0	0	NA
4930539E08Rik	NS	0	0	NA	NA	1	1		4930539E08Rik	NS	0	0	NA	NA	1	1		4930593A02Rik	NS	0.000318048	0.000195838	0.423416	0.522614	0.227935	0.377656		4930593A02Rik	NS	0.00220866	0.00509759	0.702102	0.945408	0.945789	1		4933433G15Rik	NS	0	0	NA	NA	1	1		4933433G15Rik	NS	0	0	NA
4930539J05Rik	NS	0.00207842	0.00317106	0.000283927	0.00198635	0.727913	1		4930539J05Rik	NS	0.00135197	0.000711139	0.652711	0.913192	0.227501	0.62394		4930599N23Rik	DZ	0.113868	0.0853189	0.102384	0.176423	0.000894288	0.00371294		4930599N23Rik	NS	0	0	NA	NA	1	1		4933433G19Rik	NS	0	0.000605675	NA	NA	0.432622	0.950281		4933433G19Rik	NS	0.012517	0.000918277	0.490056
4930544O15Rik	NS	0	0.00936431	NA	NA	0.749201	1		4930544O15Rik	NS	0.00422689	0	NA	NA	0.324664	0.719999		4931402G19Rik	DZ	0.0213542	0.0402244	0.550504	0.635127	0.00107407	0.00435276		4931402G19Rik	NS	0	8.82584e-06	NA	NA	0.850322	0.97737		4933433H22Rik	NS	0	0	NA	NA	1	1		4933433H22Rik	NS	0	0	NA
4930545L23Rik	DE	0.0042849	0.0238152	5.22719e-06	0.000103901	0.0358939	0.447093		4930545L23Rik	NS	0.00200576	0.0194122	NA	NA	0.012242	0.122899		4931403E22Rik	NS	0.000851332	0.00356338	0.276521	0.37727	0.0846108	0.176945		4931403E22Rik	NS	0.000510786	0.000958635	NA	NA	0.609784	0.9263		4933433P14Rik	NS	0.184203	0.172116	0.953137	0.986846	NA	NA		4933433P14Rik	DM	0.669346	0.590661	0.00290908
4930547E08Rik	NS	0.00253028	0.00255623	0.641727	0.722365	0.506387	1		4930547E08Rik	NS	0.00284675	0.00027313	NA	NA	0.314127	0.709856		4931403G20Rik	DZ	0.00176475	0.00859752	0.55956	0.643354	0.00119948	0.00480234		4931403G20Rik	NS	0.00488246	0.0246521	0.681791	0.93892	0.133424	0.599748		4933434E20Rik	NS	1.30837	1.45884	0.275687	0.547201	NA	NA		4933434E20Rik	NS	0.904156	0.929434	0.0929412
4930547E14Rik	NS	0.000931803	0.00145777	0.555829	0.65066	0.901051	1		4930547E14Rik	NS	0	0	NA	NA	1	1		4931406C07Rik	NS	0.146591	0.159757	0.425546	0.524321	0.495923	0.649733		4931406C07Rik	NS	0.145184	0.141871	0.548832	0.886299	0.263268	0.757706		4933436C20Rik	NS	0.0441844	0.0332625	0.463115	0.707815	0.336693	0.950281		4933436C20Rik	NS	0.112015	0.0881486	0.238277
4930547N16Rik	NS	0.000436382	0.00432152	0.535659	0.633303	0.457035	1		4930547N16Rik	NS	0	6.83991e-05	NA	NA	0.401121	0.771255		4931406H21Rik	DZ	0.0411879	0.0970789	0.250842	0.350619	4.13302e-10	5.66083e-09		4931406H21Rik	NS	0.0196009	0.0212922	0.898958	0.999122	0.995957	1		4933437F05Rik	NS	0	0.0016935	NA	NA	0.408823	0.950281		4933437F05Rik	NS	0	0.00301538	NA
4930549G23Rik	NS	0.00243412	0.00844759	0.0135395	0.0395758	0.0488626	0.499413		4930549G23Rik	NS	0.00149328	0.00102679	NA	NA	0.902447	1		4931406P16Rik	DB	0.0564733	0.113203	0.0054204	0.0173497	1.135e-07	1.08304e-06		4931406P16Rik	NS	0.37093	0.421869	0.560695	0.890752	0.249426	0.744123		4933439C10Rik	NS	0.0195711	0.0199166	0.742318	0.883699	0.791504	1		4933439C10Rik	NS	0.118038	0.0380337	0.734918
4930550C14Rik	NS	0.0241624	0.00312538	0.435703	0.543562	NA	NA		4930550C14Rik	NS	0.00125042	0.0128404	NA	NA	0.219077	0.612366		4931408A02Rik	NS	5.59464e-05	6.27263e-05	0.948308	0.967815	0.492508	0.646047		4931408A02Rik	NS	0.00506776	0.00835693	0.647621	0.92815	0.314463	0.800738		4933439F18Rik	NS	0.439208	0.504869	0.592316	0.795033	NA	NA		4933439F18Rik	NS	0.31368	0.289219	0.794148
4930555I21Rik	NS	0.00862961	0.00188046	0.0645697	0.130873	0.210454	0.846994		4930555I21Rik	NS	0.000227267	0.00323164	NA	NA	0.724414	0.932612		4931408D14Rik	DZ	0.000494142	0.000309453	0.129818	0.211589	0.00172189	0.00660948		4931408D14Rik	NS	0.00523518	0.000251662	0.222171	0.662419	0.281683	0.776566		4933439K11Rik	NS	0	0	NA	NA	1	1		4933439K11Rik	NS	0	0	NA
4930556M19Rik	NS	0.0199878	0.00359971	0.538248	0.635434	0.968335	1		4930556M19Rik	NS	0.101933	0.0460711	0.607006	0.888445	0.00250323	0.0446165		4931414P19Rik	NS	0.0186487	0.0340268	0.056383	0.111494	0.128172	0.244211		4931414P19Rik	NS	0.0220517	0.0146779	0.567765	0.893344	0.775433	0.962292		4933440J02Rik	NS	0.00989707	0.0353316	0.479312	0.718668	NA	NA		4933440J02Rik	NS	0	0	NA
4930558K02Rik	NS	0	0	NA	NA	1	1		4930558K02Rik	NS	0.000155538	0	NA	NA	0.328602	0.721617		4931417G12Rik	NS	0.00115307	0.00110356	0.999965	1	0.951046	0.979307		4931417G12Rik	NS	0	2.0389e-05	NA	NA	0.833413	0.97737		5031414D18Rik	NS	0.0114168	0.0151389	0.00436051	0.0833948	0.457123	0.950281		5031414D18Rik	NS	0	0	NA
4930562C15Rik	NS	0.000387336	7.861e-05	0.927221	0.94901	0.064855	0.54905		4930562C15Rik	NS	0	0.0186606	NA	NA	0.0900419	0.398772		4931428F04Rik	NS	0.00502376	0.0106881	0.769946	0.826225	0.245666	0.398975		4931428F04Rik	NS	0.0132539	0.0211924	0.939384	0.999999	0.822312	0.97737		5031425E22Rik	NS	0.0309285	0.0128131	0.363506	0.63081	0.84437	1		5031425E22Rik	NC	0.111091	0.127863	5.2736e-05
4930563E18Rik	NS	0.000562287	0.00653592	0.646652	0.726144	0.76334	1		4930563E18Rik	NS	0.000818603	0	NA	NA	0.385803	0.760392		4931431B13Rik	NS	0	0	NA	NA	1	1		4931431B13Rik	NS	0	0.00201358	NA	NA	0.346913	0.826149		5031425F14Rik	NS	0	0	NA	NA	1	1		5031425F14Rik	NS	0	0	NA
4930563E22Rik	DB	0.0419642	0.0278244	0.000929395	0.00491363	NA	NA		4930563E22Rik	NS	0.0059777	0.00861444	0.808819	0.980912	0.84848	0.985168		4931431C16Rik	DZ	0.0592524	0.186779	0.233478	0.332231	2.33984e-21	1.0259e-19		4931431C16Rik	NS	0.0687033	0.0364645	0.971133	0.999999	0.144065	0.618813		5031426D15Rik	NS	0.0320708	0.0523283	0.00578894	0.094238	0.319424	0.950281		5031426D15Rik	NS	0.00457822	4.2541e-06	NA
4930563F08Rik	NS	0.00533323	0.0215318	0.034211	0.0802647	0.621366	1		4930563F08Rik	NS	0	0.0014897	NA	NA	0.574266	0.873973		4931440F15Rik	NS	0.00295926	0.00737474	0.469463	0.565621	0.0535576	0.122608		4931440F15Rik	NS	0	0.00228548	NA	NA	0.148177	0.625544		5031434C07Rik	NS	0	0.00988075	NA	NA	0.425395	0.950281		5031434C07Rik	NS	0.006931	0	NA
4930565N06Rik	DE	0.00422563	0.014754	0.000438952	0.00275839	0.604346	1		4930565N06Rik	NS	0	0.000400116	NA	NA	0.631709	0.895141		4931440J10Rik	NS	0.000129657	0.000121934	NA	NA	0.51868	0.668753		4931440J10Rik	NS	0.00408325	0	NA	NA	0.104843	0.544077		5031439G07Rik	NS	0.0477789	0.0648682	0.875003	0.949472	0.319424	0.950281		5031439G07Rik	NS	0.110907	0.127374	0.0102394
4930570G19Rik	NS	0.0688461	0.0435008	0.263791	0.37422	NA	NA		4930570G19Rik	NS	4.61219e-05	0	NA	NA	0.304141	0.701161		4931440P22Rik	DZ	0.00761002	0.014583	0.0576574	0.113575	0.00543235	0.0179008		4931440P22Rik	NS	0.00345172	0.00813796	0.495417	0.862654	0.241734	0.738135		5033406O09Rik	NS	0.000102867	0	NA	NA	0.519871	0.950281		5033406O09Rik	NS	0.0336724	0.0704753	0.0168941
4930572J05Rik	NS	3.43537e-05	0.00884467	0.952478	0.967802	0.76723	1		4930572J05Rik	NS	0.000856097	0.0101645	0.418178	0.762565	0.312186	0.708468		4932412H11Rik	NS	0.000306771	0.00124117	NA	NA	0.263451	0.4182		4932412H11Rik	NS	0	0.00145159	NA	NA	0.418481	0.860771		5033411D12Rik	NS	0.0153125	0.00373116	0.715574	0.868301	0.311026	0.950281		5033411D12Rik	NS	0.0142687	0.0174072	0.522413
4930578C19Rik	NS	0	0	NA	NA	1	1		4930578C19Rik	NS	0.222623	0.305417	0.406748	0.75292	0.104309	0.428132		4932413F04Rik	NS	0	0	NA	NA	1	1		4932413F04Rik	NS	0	0.00339467	NA	NA	0.282743	0.777796		5033414D02Rik	NS	0.22273	0.229832	0.245611	0.517246	NA	NA		5033414D02Rik	NC	0.155958	0.154839	0.00146344
4930578M01Rik	NS	0.0233743	0.0154438	0.960521	0.973767	0.613946	1		4930578M01Rik	NS	0.00684989	0.00148669	NA	NA	0.296793	0.695201		4932415G12Rik	NS	0.0395854	0.0543329	0.728718	0.791545	0.125744	0.240667		4932415G12Rik	NS	0.0397713	0.0682739	0.886699	0.996866	0.115557	0.566629		5133401N09Rik	NS	0.24778	0.182933	0.00747599	0.106995	NA	NA		5133401N09Rik	NS	0.343198	0.272144	0.00936674
4930578N16Rik	NC	0.0900724	0.0620599	0.000687281	0.00390875	NA	NA		4930578N16Rik	NS	0.00966971	0.00886806	0.381637	0.732411	0.430766	0.79007		4932418E24Rik	NS	0	1.99792e-05	NA	NA	0.438544	0.598239		4932418E24Rik	NS	0.00449904	0.00343863	NA	NA	0.727445	0.958163		5330426P16Rik	NS	0.100932	0.0854618	0.356298	0.623521	NA	NA		5330426P16Rik	NS	0.288277	0.314775	0.39237
4930579G18Rik	NS	0.00617298	0.00897045	0.175966	0.27707	0.0992473	0.645275		4930579G18Rik	NS	0.00207898	0.00381039	NA	NA	0.162458	0.536847		4932425I24Rik	NS	0	0.000800312	NA	NA	0.0897462	0.185247		4932425I24Rik	NS	0	1.11108e-05	NA	NA	0.861597	0.97737		5430402O13Rik	NS	0.00055399	0.0228705	0.478273	0.718668	0.691812	1		5430402O13Rik	NS	0.0134637	4.1101e-06	NA
4930579G22Rik	NS	0.0298422	0.0152468	0.652635	0.730796	0.445065	1		4930579G22Rik	NS	0.018811	0.00492305	0.164079	0.47989	0.693828	0.9179		4932438A13Rik	NS	0.0981065	0.1115	0.0674462	0.128006	0.0651761	0.143461		4932438A13Rik	NS	0.14479	0.156151	0.107712	0.514735	0.410952	0.856988		5430405G05Rik	NS	0.0449594	0.0777577	0.494863	0.730109	NA	NA		5430405G05Rik	NS	0	0	NA
4930579G24Rik	NS	0.00360648	0.00789925	0.374445	0.485947	0.0245046	0.403756		4930579G24Rik	NS	0.0129897	0.0299136	0.245922	0.591685	0.715437	0.928833		4932438H23Rik	NS	7.53346e-06	9.80801e-06	NA	NA	0.998472	1		4932438H23Rik	NS	0.012253	0.00483662	NA	NA	0.919947	0.997979		5430405H02Rik	NS	0.0051174	0.004172	0.0336402	0.20866	0.953241	1		5430405H02Rik	NS	0.0674735	0.0309294	0.407344
4930579K19Rik	DE	0.00454843	0.00249332	9.37365e-07	3.0862e-05	0.212542	0.846994		4930579K19Rik	NS	0.0205865	0.00689895	0.279949	0.632371	0.0680179	0.340288		4932441J04Rik	NS	0	0	NA	NA	1	1		4932441J04Rik	NS	0.00344347	0.000775229	NA	NA	0.311095	0.798299		5430407P10Rik	NS	0.0362437	0.0258804	0.259191	0.531175	0.64331	1		5430407P10Rik	NS	0.026338	0	NA
4930581F22Rik	NS	0.0358841	0.0393036	5.13571e-05	0.000555296	0.113366	0.670471		4930581F22Rik	NS	0.0226539	0.0212309	0.399474	0.746015	0.300492	0.697971		4932443I19Rik	NS	9.61022e-06	0	NA	NA	0.508806	0.660099		4932443I19Rik	NS	0	0.00023727	NA	NA	0.765474	0.958291		5430411K18Rik	NS	0.0317597	0.0309682	0.569552	0.781704	0.987954	1		5430411K18Rik	NS	0.0153803	0.0438577	0.841603
4930590J08Rik	NS	0.00261308	0.00731807	0.306266	0.418702	0.038659	0.460346		4930590J08Rik	NS	0.00378404	0	NA	NA	0.344427	0.733518		4933400F21Rik	NS	0.00368355	0.0100842	0.13027	0.212154	0.138647	0.259504		4933400F21Rik	NS	0.0397949	0.110102	0.543973	0.885071	0.005174	0.12131		5430416N02Rik	NS	0.00314029	0.00395273	0.994472	1	0.529552	0.9515		5430416N02Rik	NC	0.0170516	0.0324597	0.00280817
4930592I03Rik	NS	0	0	NA	NA	1	1		4930592I03Rik	NS	0	0.00872261	NA	NA	0.276469	0.677964		4933401H06Rik	NS	0.000432739	0.0019933	0.375211	0.47588	0.35735	0.517949		4933401H06Rik	NS	0	0	NA	NA	1	1		5430416O09Rik	NS	0.0267249	0.000713478	0.730774	0.876848	0.478425	0.950281		5430416O09Rik	NS	0.111627	0.163666	0.00867305
4930593A02Rik	NS	0	0	NA	NA	1	1		4930593A02Rik	NS	0	0	NA	NA	1	1		4933403F05Rik	DZ	0.123698	0.227137	0.551184	0.635703	2.88307e-17	9.26104e-16		4933403F05Rik	NS	0.0864379	0.144849	0.738552	0.958439	0.00975946	0.177735		5430427O19Rik	NS	0.00440301	0	NA	NA	0.275069	0.950281		5430427O19Rik	NS	0.000109872	0	NA
4930599N23Rik	NS	0.0073401	0.00269086	0.206376	0.312216	0.294903	0.862022		4930599N23Rik	NS	0.0197086	0.0173721	0.99722	1	0.632336	0.895142		4933403G14Rik	DP	0.0446059	0.0812699	0.053904	0.107448	0.0776332	0.165229		4933403G14Rik	NS	0.0689614	0.0417244	0.738264	0.958343	0.0134974	0.210441		5430435G22Rik	NS	0.0208116	0.0118344	0.578828	0.787456	0.47138	0.950281		5430435G22Rik	NS	0.000375565	4.56389e-06	NA
4931402G19Rik	NS	0	2.87739e-05	NA	NA	0.775064	1		4931402G19Rik	NS	0	0.00149159	NA	NA	0.828372	0.977566		4933404M02Rik	NS	1.50257e-05	2.49025e-05	NA	NA	0.954714	0.982069		4933404M02Rik	NS	0	2.99323e-05	NA	NA	0.734308	0.958291		5430437J10Rik	NS	0	0	NA	NA	1	1		5430437J10Rik	NS	0	0	NA
4931403E22Rik	NS	7.5278e-05	0.00634259	0.968942	0.980158	0.424364	0.995873		4931403E22Rik	NS	0.000289555	0.00925038	NA	NA	0.323665	0.719219		4933404O12Rik	NS	0.000862526	0.0023278	0.808819	0.857385	0.619374	0.749263		4933404O12Rik	NS	0.00158262	0.021046	NA	NA	0.0956348	0.527848		5430437P03Rik	NS	0.582593	0.410398	0.0230273	0.174571	NA	NA		5430437P03Rik	NS	0.691552	0.761959	0.015711
4931403G20Rik	DM	0.00855219	0.00486629	0.000312326	0.00213032	0.447364	1		4931403G20Rik	NS	0.00149347	0.0017859	NA	NA	0.796712	0.963418		4933406C10Rik	NS	0.0012563	0.00194559	0.304206	0.406428	0.0154578	0.0435719		4933406C10Rik	NS	0.000308412	0.00259311	NA	NA	0.820575	0.977186		5530601H04Rik	NS	0.031867	0.0106487	0.00114662	0.045714	0.5174	0.950281		5530601H04Rik	NS	0.106053	0.0796557	0.217984
4931406C07Rik	NC	0.344672	0.326388	0.00235625	0.010145	NA	NA		4931406C07Rik	NS	0.0390062	0.063683	0.244242	0.589945	0.205026	0.595291		4933406I18Rik	DZ	0.168057	0.279849	0.308084	0.410409	9.57836e-15	2.33461e-13		4933406I18Rik	NS	0	3.08931e-05	NA	NA	0.748132	0.958291		5730403B10Rik	NS	0.68103	0.64741	0.710044	0.864401	NA	NA		5730403B10Rik	NS	0.733435	0.778956	0.653379
4931406H21Rik	NC	0.05394	0.052069	0.000799804	0.00438881	NA	NA		4931406H21Rik	NS	0.0359504	0.10759	0.390776	0.739633	0.0169814	0.150456		4933406J10Rik	NS	0.00846416	0.0161873	0.457558	0.55394	0.282974	0.439811		4933406J10Rik	NS	0	0.00221101	NA	NA	0.562963	0.910278		5730405O15Rik	NS	0.0158633	0.0146026	0.532677	0.755793	NA	NA		5730405O15Rik	NS	0.0275534	0.000998708	0.0380002
4931406P16Rik	NS	0.0765312	0.0870211	0.266769	0.377481	NA	NA		4931406P16Rik	DZ	0.699757	0.976359	0.178962	0.504188	2.27877e-05	0.00177384		4933406M09Rik	NS	0.00174668	0.0023454	0.999992	1	0.987616	0.999605		4933406M09Rik	NS	0	0	NA	NA	1	1		5730408K05Rik	NS	0.000697858	0.00416675	0.468381	0.711373	0.689214	1		5730408K05Rik	NS	0.00177078	6.37758e-06	NA
4931408A02Rik	NS	0.0382187	0.0438759	0.2157	0.32239	NA	NA		4931408A02Rik	NS	0.00263969	0.0380455	NA	NA	0.0363335	0.23771		4933407C03Rik	DZ	0.135755	0.252922	0.0165698	0.0426946	5.79136e-24	3.04706e-22		4933407C03Rik	NS	0.265154	0.382947	0.456591	0.84856	0.0107052	0.185605		5730409E04Rik	NS	0.103485	0.134849	0.526631	0.751861	NA	NA		5730409E04Rik	NS	0.348436	0.458832	0.418444
4931408D14Rik	DZ	0.00213685	0.000110247	0.540865	0.637773	3.74255e-06	0.0116094		4931408D14Rik	NS	0.00351522	0.00259166	0.94465	1	0.699871	0.921034		4933407H18Rik	DZ	0.28644	0.161219	0.000199177	0.00104372	1.34967e-11	2.26798e-10		4933407H18Rik	NS	0.122272	0.0561192	0.188953	0.62227	0.0200133	0.253115		5730419I09Rik	NS	0.0609565	0.072574	0.703783	0.861759	NA	NA		5730419I09Rik	DB	0.0239984	0.109448	3.04792e-07
4931414P19Rik	DE	0.00263983	0.0095507	0.000118322	0.00103721	0.0438224	0.482687		4931414P19Rik	NS	0.00573608	0.00479965	0.952478	1	0.641634	0.896151		4933407K13Rik	NS	0.0231205	0.0253197	0.246116	0.345285	0.634095	0.761753		4933407K13Rik	NS	0.0350356	0.0289638	0.925615	0.999999	0.290486	0.78401		5730420D15Rik	NS	0.000175935	0.00883446	0.0135266	0.138081	0.00521121	0.672459		5730420D15Rik	NS	5.91055e-05	0	NA
4931417G12Rik	NS	0.00366236	0.00390368	0.0528713	0.112392	0.810478	1		4931417G12Rik	NS	0	0	NA	NA	1	1		4933407L21Rik	NS	6.04893e-06	1.59972e-05	NA	NA	0.958225	0.984343		4933407L21Rik	NS	0	0.00128795	NA	NA	0.436223	0.865008		5730422E09Rik	NS	0	0	NA	NA	1	1		5730422E09Rik	NS	0	0	NA
4931428F04Rik	NS	0.0107307	0.0227142	0.0569206	0.118854	0.344492	0.907143		4931428F04Rik	NS	0.000177315	0.0117995	NA	NA	0.835172	0.979791		4933408B17Rik	NS	0.00342371	0.00266509	0.8755	0.910803	0.392994	0.554513		4933408B17Rik	NS	0.00541191	0.000268757	NA	NA	0.55591	0.910278		5730437N04Rik	NS	0.481719	0.49991	0.441516	0.692079	NA	NA		5730437N04Rik	NS	0.366966	0.295547	0.421246
4931431B13Rik	NS	0	0	NA	NA	1	1		4931431B13Rik	NS	0	0	NA	NA	1	1		4933408J17Rik	NS	0.00196804	0.00027975	0.496951	0.590553	0.0202659	0.0547482		4933408J17Rik	NS	0	3.24558e-05	NA	NA	0.753393	0.958291		5730455O13Rik	NS	0.142721	0.0900539	0.349838	0.618065	NA	NA		5730455O13Rik	DM	0.0932548	0.0490821	0.000159533
4931431C16Rik	NS	0.00595655	0.0201544	0.396345	0.507073	0.968335	1		4931431C16Rik	NS	0.0258923	0.0637924	0.508102	0.827294	0.261053	0.66161		4933411K20Rik	NS	0.0803739	0.0769702	0.00129847	0.00520391	0.664415	0.785116		4933411K20Rik	NS	0.0231253	0.0452715	0.201425	0.63747	0.0875764	0.508663		5730455P16Rik	NS	0.184177	0.186686	0.60696	0.804108	NA	NA		5730455P16Rik	NS	0.0791391	0.159113	0.327488
4931440F15Rik	NS	0	0.00210939	NA	NA	0.759081	1		4931440F15Rik	NS	0.00561105	0.00205909	NA	NA	0.41326	0.778367		4933412E12Rik	NS	0.0399293	0.0313922	0.188974	0.282635	0.128082	0.244097		4933412E12Rik	NS	0	0.00224294	NA	NA	0.614741	0.9263		5730469M10Rik	NS	0.413885	0.35226	0.162722	0.425493	NA	NA		5730469M10Rik	DM	0.0897353	0.0924513	0.000652887
4931440J10Rik	NS	0.0105727	0.00542355	0.308932	0.421641	0.599242	1		4931440J10Rik	NS	0	0	NA	NA	1	1		4933413G19Rik	NS	1.1602e-05	7.9164e-06	NA	NA	0.935604	0.969772		4933413G19Rik	NS	0.0311121	0.133676	0.0130348	0.17577	0.0439045	0.376412		5730480H06Rik	NS	0.0032562	0.00184172	NA	NA	0.841651	1		5730480H06Rik	DE	0.0048097	0.00909678	1.12544e-07
4931440P22Rik	DM	0.00564433	0.0202506	0.00198034	0.008857	0.167949	0.82368		4931440P22Rik	NS	0.0106439	0.00883867	0.4217	0.765926	0.870782	0.995021		4933413J09Rik	NS	0.00177095	0.00559605	0.396771	0.496627	0.0824479	0.173253		4933413J09Rik	NS	0	0.00202757	NA	NA	0.564389	0.910278		5730494M16Rik	NS	0.223984	0.17015	0.0366871	0.215915	NA	NA		5730494M16Rik	NS	0.0928992	0.124502	0.0670056
4932412H11Rik	NS	0	0	NA	NA	1	1		4932412H11Rik	NS	0	2.04436e-05	NA	NA	0.690824	0.916723		4933416M07Rik	NS	0	0	NA	NA	1	1		4933416M07Rik	NS	0	0	NA	NA	1	1		5730494N06Rik	NS	0.43811	0.36047	0.309751	0.581133	NA	NA		5730494N06Rik	DP	0.233327	0.290827	2.7398e-05
4932413F04Rik	NS	0.011789	0	NA	NA	0.22635	0.846994		4932413F04Rik	NS	0	0	NA	NA	1	1		4933417D19Rik	DZ	0.00348442	0.00713055	0.509458	0.601215	0.00366015	0.0127504		4933417D19Rik	NS	0.00989265	0.0026481	0.646467	0.92815	0.105115	0.544905		5730507C01Rik	NS	0.00160028	0.00113665	0.442709	0.692868	0.200168	0.950281		5730507C01Rik	NS	0.00852443	0.00819104	0.308714
4932415G12Rik	NS	0.0107494	0.0405461	0.0649117	0.131393	0.497899	1		4932415G12Rik	NS	0.0329006	0.024005	0.894791	1	0.442552	0.797919		4933421E11Rik	DZ	0.122309	0.1357	0.0159465	0.0414036	0.00373105	0.0129707		4933421E11Rik	NS	0.0923092	0.0706476	0.368882	0.798174	0.837805	0.97737		5730508B09Rik	NS	0.0156099	0.00735172	0.130455	0.384278	0.034717	0.950281		5730508B09Rik	DP	0.093091	0.141413	0.000163638
4932418E24Rik	NS	0.00823196	0	NA	NA	0.22635	0.846994		4932418E24Rik	NS	6.21366e-05	0	NA	NA	0.330809	0.721847		4933421O10Rik	DB	0.0542326	0.10759	0.00235288	0.00867191	9.77439e-22	4.3354e-20		4933421O10Rik	NS	0.0294371	0.0256052	0.44036	0.838711	0.786394	0.963963		5730528L13Rik	NS	0.0887599	0.0621356	0.106332	0.345706	NA	NA		5730528L13Rik	NS	0.00592098	0	NA
4932425I24Rik	NC	0.105019	0.0469784	0.000141198	0.00118324	NA	NA		4932425I24Rik	NS	0	1.78917e-05	NA	NA	0.595979	0.883186		4933424B01Rik	NS	0.0225756	0.043378	0.066359	0.126405	0.0541978	0.123888		4933424B01Rik	NS	0.0949691	0.0935847	0.578277	0.898756	0.411247	0.856988		5730590G19Rik	NS	0	0	NA	NA	1	1		5730590G19Rik	NS	0	0	NA
4932438A13Rik	NS	0.182732	0.245074	0.0155217	0.0438954	NA	NA		4932438A13Rik	NS	0.118449	0.179775	0.622989	0.897865	0.0029816	0.0503212		4933426M11Rik	DZ	0.0789934	0.16883	0.0430523	0.0904414	5.86077e-18	1.99162e-16		4933426M11Rik	NS	0.0461684	0.0803288	0.262866	0.703289	0.21423	0.708982		5830415F09Rik	NS	0.0345225	0.00762127	0.895491	0.959972	0.139597	0.950281		5830415F09Rik	NS	0.0421222	0.00807535	0.388862
4932438H23Rik	NS	0.0465312	0.0593445	0.16961	0.269382	NA	NA		4932438H23Rik	NS	0	0	NA	NA	1	1		4933427D14Rik	NS	0.0249832	0.027054	0.0508355	0.102614	0.0988114	0.199986		4933427D14Rik	NS	0.0554942	0.0336705	0.386385	0.809711	0.369902	0.837726		5830416I19Rik	NS	0	0	NA	NA	1	1		5830416I19Rik	NS	0	0	NA
4932441J04Rik	DB	0.00592067	0.00609687	0.00110567	0.00561209	0.621366	1		4932441J04Rik	NS	0	0.000605641	NA	NA	0.577908	0.876597		4933427G17Rik	NS	0.00113613	0.00357376	0.485805	0.581367	0.448041	0.6068		4933427G17Rik	NS	0.062484	0.0335394	0.717738	0.95032	0.0761198	0.479385		5830416P10Rik	NS	0.00924886	0	NA	NA	0.38497	0.950281		5830416P10Rik	NS	0	0.000529798	NA
4932443I19Rik	NS	0.0485297	0.0422502	0.069186	0.137659	NA	NA		4932443I19Rik	NS	0.00509314	0	NA	NA	0.406366	0.773297		4933427I22Rik	NS	0	0	NA	NA	1	1		4933427I22Rik	NS	0	0.000486847	NA	NA	0.865014	0.97737		5830418K08Rik	NS	0.0494495	0.0127086	0.226592	0.498146	0.56048	0.984801		5830418K08Rik	NS	0.0336065	0.0207077	0.23383
4933400F21Rik	NS	0.0364081	0.00731849	0.970425	0.981125	0.123157	0.690357		4933400F21Rik	NS	0.0124544	0.0251435	0.927221	1	0.0254446	0.190672		4933430H15Rik	NS	0.000565732	0.00265795	NA	NA	0.127637	0.243405		4933430H15Rik	NS	0	0.000660861	NA	NA	0.621273	0.9263		5830428M24Rik	NS	0	0	NA	NA	1	1		5830428M24Rik	NS	0	0	NA
4933401H06Rik	NS	0	0	NA	NA	1	1		4933401H06Rik	NS	0	0.00361672	NA	NA	0.154276	0.524095		4933431E20Rik	NS	0.00419163	0.000948172	0.036361	0.0792678	0.444533	0.603442		4933431E20Rik	DZ	0.285468	0.446822	0.333781	0.769578	1.68407e-05	0.00333314		5830432E09Rik	NS	0	0.00343382	NA	NA	0.409621	0.950281		5830432E09Rik	NS	0.00437698	0.00194289	0.0424256
4933403F05Rik	NS	0.101953	0.07316	0.0659823	0.133008	0.665233	1		4933403F05Rik	NS	0.0308962	0.073903	0.791846	0.976025	0.160462	0.533487		4933431G14Rik	DZ	0.00774229	0.0287858	0.479269	0.574869	6.73494e-07	5.48941e-06		4933431G14Rik	NS	0	0.00124446	NA	NA	0.764887	0.958291		5830433M19Rik	NS	0.0360573	0.0308046	0.970407	0.99281	NA	NA		5830433M19Rik	NS	0.0697628	0.0471819	0.0204484
4933403G14Rik	NS	0.0367253	0.0346778	0.0914076	0.170449	0.574242	1		4933403G14Rik	NS	0.01526	0.0398036	0.682998	0.927622	0.270683	0.672061		4933432B09Rik	DZ	0.00306211	0.00794775	0.513684	0.604829	0.00480865	0.0161175		4933432B09Rik	NS	0.000174552	0.00299187	NA	NA	0.819672	0.976986		5930403L14Rik	NS	0.0202119	0.00105997	0.891859	0.958496	0.0275135	0.950281		5930403L14Rik	NS	0	0	NA
4933404M02Rik	NS	0.0422092	0.0158112	0.0383569	0.0877397	NA	NA		4933404M02Rik	NS	0.0089523	0.000245536	NA	NA	0.162087	0.536518		4933432I03Rik	NS	0.00410327	0.00232376	0.106735	0.182441	0.539859	0.685599		4933432I03Rik	NS	0	0	NA	NA	1	1		5930416I19Rik	NS	0.119376	0.0786579	0.351446	0.619161	NA	NA		5930416I19Rik	NS	0.277273	0.252077	0.225206
4933404O12Rik	NS	0.0150359	0.00980261	0.000440272	0.00276418	0.955063	1		4933404O12Rik	NS	0.0196936	0.0162577	0.0467743	0.232504	0.218594	0.612054		4933433G15Rik	DZ	0.00343986	0.0162142	0.479598	0.575214	2.14337e-05	0.000130241		4933433G15Rik	NS	0	0	NA	NA	1	1		5930434B04Rik	NS	0.390105	0.43601	0.947276	0.984744	NA	NA		5930434B04Rik	DM	0.114367	0.0850846	6.64809e-05
4933406C10Rik	DE	0.00368243	0.00342175	3.48554e-06	7.62648e-05	0.279408	0.857294		4933406C10Rik	NS	0	0.000593605	NA	NA	0.694686	0.918124		4933433G19Rik	DM	0.00648329	0.0113456	0.00166361	0.00645171	0.546193	0.690634		4933433G19Rik	NS	0.00537273	0.00360562	0.359809	0.790895	0.0369011	0.346716		6030408B16Rik	NS	0.004977	0.0672869	0.559097	0.775236	0.102268	0.950281		6030408B16Rik	NS	0.00288608	1.22072e-05	NA
4933406I18Rik	NS	0	0	NA	NA	1	1		4933406I18Rik	NS	0	4.74748e-05	NA	NA	0.637292	0.895925		4933433P14Rik	NS	0.158875	0.138963	0.0266367	0.0616296	0.0368509	0.0906743		4933433P14Rik	NS	0.177135	0.170485	0.724395	0.952938	0.144577	0.619439		6030419C18Rik	NS	0.00541666	0.0118885	0.166257	0.429855	0.294619	0.950281		6030419C18Rik	NS	0	0	NA
4933406J10Rik	DM	0.0032016	0.00475081	0.00303315	0.0123188	0.976783	1		4933406J10Rik	NS	0	0	NA	NA	1	1		4933434E20Rik	DZ	0.781117	0.435901	9.57157e-12	2.07952e-10	2.04257e-34	1.93574e-32		4933434E20Rik	NS	1.22063	0.792454	9.14981e-06	0.000698543	0.00362062	0.101982		6030422M02Rik	NS	0	0.000293958	NA	NA	0.631688	1		6030422M02Rik	NS	0.0141651	0.00142851	0.202382
4933406M09Rik	NS	0	0	NA	NA	1	1		4933406M09Rik	NS	0	0	NA	NA	1	1		4933436C20Rik	NS	0.00487162	0.00542944	0.592656	0.672428	0.777083	0.867609		4933436C20Rik	NS	0.037133	0.0242835	0.740592	0.958616	0.0777605	0.483307		6030429G01Rik	NS	0.0179028	0.0301678	0.334755	0.603889	0.889775	1		6030429G01Rik	NS	0.00207186	0.0161271	0.248206
4933407C03Rik	NS	0.227877	0.293326	0.170316	0.270273	NA	NA		4933407C03Rik	NS	0.0557857	0.0554585	0.585216	0.8737	0.801881	0.965065		4933437F05Rik	NS	0.00785509	0.00335638	0.356	0.458012	0.271854	0.427832		4933437F05Rik	NS	0	4.76426e-05	NA	NA	0.764481	0.958291		6030446N20Rik	NS	0.0314155	0.0713324	0.728713	0.876173	NA	NA		6030446N20Rik	NS	0.115727	0.0495656	0.463051
4933407H18Rik	NS	0.157792	0.128219	0.132838	0.224806	NA	NA		4933407H18Rik	NS	0.269867	0.196714	0.607585	0.888618	0.0326327	0.22187		4933439C10Rik	NS	0.0270484	0.0229829	0.0873798	0.156285	0.901651	0.950819		4933439C10Rik	NS	0.0109801	0.00693677	NA	NA	0.805662	0.971216		6030458C11Rik	NS	0.181648	0.202772	0.923507	0.9739	NA	NA		6030458C11Rik	NS	0.119308	0.138577	0.34578
4933407K13Rik	NS	0.0536974	0.0241988	0.0478037	0.104071	NA	NA		4933407K13Rik	NS	0.0250135	0.0318019	0.817318	0.983758	0.831525	0.978847		4933439F18Rik	DZ	0.114939	0.0657892	7.43229e-05	0.000449428	0.000241419	0.00116054		4933439F18Rik	NS	0.312571	0.182546	0.00591227	0.105419	0.104177	0.542975		6230400D17Rik	NS	0.00311179	0.00513676	0.934915	0.979025	0.47138	0.950281		6230400D17Rik	NC	0.00383559	0.0213506	1.52003e-05
4933407L21Rik	NS	0.0552489	0.0606894	0.479472	0.583855	NA	NA		4933407L21Rik	NS	0	0	NA	NA	1	1		4933439K11Rik	NS	0.0082075	0.00469447	0.62069	0.697636	0.124942	0.239432		4933439K11Rik	NS	0	0.00273185	NA	NA	0.75737	0.958291		6230409E13Rik	NS	0.00668378	0	NA	NA	0.496553	0.950281		6230409E13Rik	NS	0	0	NA
4933408B17Rik	NS	0.0124125	0.0106479	0.121089	0.21017	0.779579	1		4933408B17Rik	NS	0.000108017	0.00523181	NA	NA	0.439548	0.796174		5031410I06Rik	NS	4.96765e-06	1.4607e-05	NA	NA	0.951238	0.979351		5031410I06Rik	NS	0.0126295	0.0203296	0.924724	0.999999	0.106064	0.547552		6230427J02Rik	NS	0.0137178	0.0400292	0.0274255	0.188388	0.048772	0.950281		6230427J02Rik	NC	0.323406	0.470505	4.9973e-05
4933408J17Rik	NS	0.00139793	0.00299142	0.000491275	0.00299408	0.309199	0.866936		4933408J17Rik	NS	0.000192312	4.99798e-05	NA	NA	0.338799	0.729371		5031414D18Rik	DB	0.196282	0.305047	8.55915e-05	0.000508369	0.0788878	0.167276		5031414D18Rik	NS	0	0.000167296	NA	NA	0.474962	0.883859		6330403A02Rik	NS	0.0230075	0.0420066	0.699374	0.859832	0.178013	0.950281		6330403A02Rik	NS	0.0100539	0.00754117	0.920741
4933411K20Rik	DM	0.0358958	0.0470318	0.000221697	0.00165873	0.381165	0.945521		4933411K20Rik	NS	0.0771575	0.0765408	0.0872999	0.337885	0.547344	0.862689		5031425E22Rik	NS	0.0619233	0.0656897	0.0563321	0.111418	0.0152754	0.0431455		5031425E22Rik	NS	0.0316408	0.0274398	0.693098	0.942299	0.249535	0.744123		6330403K07Rik	NS	0.0318424	0.0415199	0.190963	0.459598	0.454412	0.950281		6330403K07Rik	NS	0.0104311	0.0604785	0.00695343
4933412E12Rik	NS	0	0.00207105	NA	NA	0.767746	1		4933412E12Rik	NS	0.0171918	0.0160093	0.990646	1	0.577171	0.876208		5031425F14Rik	NS	0.00586482	0.001578	0.13892	0.222371	0.0325171	0.0818588		5031425F14Rik	NS	0	0	NA	NA	1	1		6330406I15Rik	NS	0.0888329	0.133259	0.236244	0.507871	0.38497	0.950281		6330406I15Rik	DZ	0.00866973	0.00182658	0.16044
4933413G19Rik	NS	0	2.21768e-05	NA	NA	0.748174	1		4933413G19Rik	NS	0	0	NA	NA	1	1		5031426D15Rik	NS	0.00020817	0.000139962	0.166657	0.257037	0.445899	0.604597		5031426D15Rik	NS	0.0104091	0.00012505	NA	NA	0.204295	0.700763		6330407A03Rik	NS	0	0	NA	NA	1	1		6330407A03Rik	NS	0.0140459	0.0302264	6.69177e-05
4933413J09Rik	NS	0	0	NA	NA	1	1		4933413J09Rik	NS	0	0.0023567	NA	NA	0.123238	0.466856		5031434O11Rik	NS	0.0036761	0.0021183	0.831565	0.875545	0.409151	0.569445		5031434O11Rik	NS	0.00158874	0.00177303	NA	NA	0.677312	0.945138		6330408A02Rik	NS	0.0480751	0.015115	0.527389	0.752527	0.332042	0.950281		6330408A02Rik	NS	0.0596705	0.0944363	0.488518
4933416M07Rik	NS	0	0	NA	NA	1	1		4933416M07Rik	NS	0.00546642	0.0180821	0.911191	1	0.4621	0.809909		5031439G07Rik	DZ	0.0750887	0.160436	0.0386523	0.0832033	8.66779e-13	1.69555e-11		5031439G07Rik	NS	0.989911	1.26552	0.000488849	0.0175484	0.409061	0.856252		6330409D20Rik	NS	0.0011595	0	NA	NA	0.520337	0.950281		6330409D20Rik	NS	0.000981336	0.00498081	0.486051
4933417D19Rik	DE	0.0168806	0.00225792	8.28491e-08	5.97921e-06	0.607158	1		4933417D19Rik	NS	0.000113362	0.00146529	NA	NA	0.818152	0.972236		5033406O09Rik	NS	9.60586e-06	6.46569e-05	NA	NA	0.117912	0.229184		5033406O09Rik	NS	0.0194514	0.00832168	NA	NA	0.626054	0.928977		6330409N04Rik	NS	0.486569	0.549179	0.195041	0.464112	NA	NA		6330409N04Rik	NS	0.172298	0.152717	0.135738
4933421E11Rik	NS	0.0307491	0.0404491	0.46797	0.57367	NA	NA		4933421E11Rik	NS	0.0700328	0.0761965	0.0259244	0.161776	0.482499	0.822537		5033411D12Rik	NS	0.00250962	0.00468987	0.947337	0.967606	0.743683	0.84229		5033411D12Rik	NS	0.0229436	0.0154807	0.807509	0.978612	0.77299	0.96139		6330410L21Rik	NS	0.03431	0.0373502	0.548927	0.768103	NA	NA		6330410L21Rik	NS	0	0	NA
4933421O10Rik	NS	0.0607769	0.0246448	0.0322711	0.0768687	0.618088	1		4933421O10Rik	NS	0.0184775	0.0230932	0.471643	0.805244	0.69342	0.9179		5033414D02Rik	NS	0.129317	0.120554	0.0629221	0.121357	0.0745152	0.159622		5033414D02Rik	NS	0.100823	0.0694592	0.825165	0.983387	0.0106372	0.185058		6330416G13Rik	NS	0.114714	0.049223	0.577751	0.786543	NA	NA		6330416G13Rik	NS	0	0.000366347	NA
4933424B01Rik	NS	0.0404206	0.0384647	0.969658	0.980669	NA	NA		4933424B01Rik	NS	0.0603987	0.08242	0.520598	0.830452	0.243644	0.641021		5133401N09Rik	DZ	0.256866	0.164251	2.01803e-05	0.00014247	7.76826e-08	7.62729e-07		5133401N09Rik	NS	0.18388	0.101209	0.383007	0.807345	0.000880056	0.0453941		6330418K02Rik	NS	0.0164898	0.010321	0.263704	0.535068	0.17461	0.950281		6330418K02Rik	NS	0.00782593	0	NA
4933426M11Rik	NS	0.0973564	0.114721	0.19132	0.294505	NA	NA		4933426M11Rik	DZ	0.140357	0.251054	0.4182	0.762565	4.23364e-06	0.000516741		5330413P13Rik	NS	0	4.05739e-05	NA	NA	0.158859	0.288213		5330413P13Rik	NS	0.00117799	0.0019634	NA	NA	0.30302	0.79239		6330439K17Rik	NS	0.0165321	0.00278927	0.0816729	0.309075	0.342336	0.950281		6330439K17Rik	NS	0.0168931	0.00183783	0.0389893
4933427D14Rik	NC	0.0574501	0.0560043	3.69456e-07	1.62444e-05	NA	NA		4933427D14Rik	NS	0.0366496	0.066864	0.273384	0.625396	0.017971	0.155345		5330417C22Rik	DZ	0.000265139	0.00321256	0.134974	0.217818	1.79297e-05	0.000110758		5330417C22Rik	NS	0.000449814	0.000913085	NA	NA	0.555037	0.910278		6330503K22Rik	NS	0.00120319	0.0180667	0.508761	0.740163	0.248756	0.950281		6330503K22Rik	NS	0.0293947	0.0325871	0.895007
4933427G17Rik	NS	0	0	NA	NA	1	1		4933427G17Rik	NS	0	0.00559085	NA	NA	0.382288	0.757771		5330426P16Rik	NS	0.0379096	0.0445437	0.0353186	0.0773688	0.196176	0.338794		5330426P16Rik	NS	0.157194	0.137178	0.105228	0.509502	0.427004	0.864311		6330512M04Rik	NS	0.0226371	0.00626063	0.472711	0.715401	0.00302093	0.632141		6330512M04Rik	DM	0.563275	0.44296	0.000188856
4933427I22Rik	NS	0.000580288	0.0238672	0.572186	0.6646	0.870945	1		4933427I22Rik	NS	0	0	NA	NA	1	1		5330434G04Rik	NS	5.52856e-05	0	NA	NA	0.0740837	0.158961		5330434G04Rik	NS	0.046072	0.0571909	0.965628	0.999999	0.940315	1		6330545A04Rik	NS	0.0111809	0.00355424	0.76031	0.89357	0.210691	0.950281		6330545A04Rik	NS	0.0277876	0.0251376	0.224293
4933430H15Rik	NC	0.0398011	0.0146511	0.000534341	0.00320006	NA	NA		4933430H15Rik	NS	0.0102851	0.0106225	0.996255	1	0.938736	1		5330437I02Rik	NS	0	3.97385e-05	NA	NA	0.30507	0.463437		5330437I02Rik	NS	0.00867304	0.00347142	NA	NA	0.999998	1		6330578E17Rik	NS	0.606933	0.585522	0.432324	0.684687	NA	NA		6330578E17Rik	NS	0.0691911	0.0615098	0.554019
4933431E20Rik	NS	0.339891	0.519793	0.0395879	0.0899925	NA	NA		4933431E20Rik	NS	0.0324938	0.0420186	0.165719	0.483029	0.658352	0.901983		5430402O13Rik	NS	0.0122806	0.00901838	0.405847	0.50497	0.227124	0.376763		5430402O13Rik	NS	0.00373705	0.00645553	NA	NA	0.998207	1		6430527G18Rik	NS	0.0768929	0.109614	0.353058	0.620114	NA	NA		6430527G18Rik	NC	0.143803	0.14045	0.00642496
4933431G14Rik	NS	0	0	NA	NA	1	1		4933431G14Rik	NS	0	0	NA	NA	1	1		5430405G05Rik	NS	0	0.000507462	NA	NA	0.515452	0.665893		5430405G05Rik	NS	0	0	NA	NA	1	1		6430531B16Rik	NS	0.00191206	0	NA	NA	0.515781	0.950281		6430531B16Rik	NS	0.00926393	0.02575	4.73233e-05
4933432B09Rik	NS	0.0135612	0.0364008	0.942564	0.960609	NA	NA		4933432B09Rik	NS	0.0060597	0.00416425	0.927221	1	0.724273	0.932584		5430405H02Rik	DZ	0.0971948	0.0542562	0.388255	0.488605	1.26964e-09	1.6157e-08		5430405H02Rik	NS	0.0668717	0.0400559	0.61	0.914249	0.386496	0.847196		6430548M08Rik	NS	0.0764225	0.11015	0.0126084	0.134142	NA	NA		6430548M08Rik	NS	0.000898777	0	NA
4933432I03Rik	NS	0	0	NA	NA	1	1		4933432I03Rik	NS	0.00922161	0	NA	NA	0.395431	0.767344		5430407P10Rik	NS	0.00338588	0.00124674	0.699374	0.766015	0.745326	0.843697		5430407P10Rik	NS	0.0127925	0.00112928	NA	NA	0.14697	0.623557		6430550D23Rik	NS	0	0.00322851	NA	NA	0.414486	0.950281		6430550D23Rik	NS	8.3345e-05	0.00104619	NA
4933433G15Rik	NS	0.00201723	0.0110108	0.314868	0.427683	0.968335	1		4933433G15Rik	NS	0.00359649	0.00512182	NA	NA	0.301694	0.699213		5430411K18Rik	DZ	0.0202174	0.038199	0.446496	0.543219	0.00120934	0.00483962		5430411K18Rik	NS	0.0320673	0.0356969	0.287716	0.728453	0.142357	0.616515		6430562O15Rik	NS	0.0418073	0.00331579	0.000392801	0.0264308	0.728228	1		6430562O15Rik	NS	0.00924504	0.0343888	0.194309
4933433G19Rik	NS	0.0103462	0.00675334	0.191271	0.294495	0.305863	0.866936		4933433G19Rik	NS	0.0138927	0.00659294	0.375211	0.728258	0.852578	0.986905		5430416N02Rik	NS	0.00571855	0.00958082	0.352046	0.454008	0.2114	0.357876		5430416N02Rik	NS	0.0299351	0.0247286	0.575909	0.898298	0.866552	0.977842		6430571L13Rik	NS	0.0130956	0.0198087	0.00967167	0.119176	0.55888	0.983524		6430571L13Rik	NS	0	0	NA
4933433P14Rik	NC	0.178738	0.159477	0.0073158	0.0245107	NA	NA		4933433P14Rik	NS	0.189725	0.258721	0.20053	0.536712	0.39853	0.7697		5430416O09Rik	NS	6.65406e-05	0.000112546	0.49118	0.585901	0.247433	0.400991		5430416O09Rik	NS	0.00011348	1.83243e-05	NA	NA	0.262724	0.757314		6430573F11Rik	NS	0	0.00576242	NA	NA	0.410756	0.950281		6430573F11Rik	NC	0.0409017	0.0547985	2.15238e-05
4933434E20Rik	DB	0.901156	0.604822	0.000522272	0.0031386	NA	NA		4933434E20Rik	DM	0.573279	0.337877	1.6368e-05	0.000503099	0.024269	0.185136		5430427O19Rik	NS	0.21734	0.206449	3.12663e-06	2.70544e-05	0.6933	0.806319		5430427O19Rik	NS	0.00019617	8.12474e-05	NA	NA	0.608717	0.9263		6430598A04Rik	NS	0.00374248	0.0158357	0.709928	0.864401	0.488786	0.950281		6430598A04Rik	NS	0	0	NA
4933436C20Rik	NC	0.0192549	0.0087724	5.481e-07	2.13314e-05	NA	NA		4933436C20Rik	NS	0.00466966	0.0017348	NA	NA	0.648334	0.899172		5430434I15Rik	NS	0.000612948	0.000854828	0.464682	0.561161	0.816394	0.893532		5430434I15Rik	NS	0	0	NA	NA	1	1		6530401N04Rik	NS	0.0765536	0.0568477	0.548927	0.768103	NA	NA		6530401N04Rik	NC	0.301146	0.439531	1.06853e-08
4933437F05Rik	NS	0	0	NA	NA	1	1		4933437F05Rik	NS	0	2.42538e-05	NA	NA	0.787897	0.959373		5430435G22Rik	DZ	0.0049441	0.000518492	0.0838251	0.151316	3.08274e-07	2.69087e-06		5430435G22Rik	NS	0.043784	0.042838	0.0661172	0.409027	0.153185	0.633696		6530402F18Rik	NS	0.00149776	0.0105339	0.00698627	0.103447	0.910722	1		6530402F18Rik	NS	0	0.00356497	NA
4933439C10Rik	NS	0.0389635	0.0320224	0.291106	0.402866	0.669391	1		4933439C10Rik	NS	0.0127447	0.0311826	0.798951	0.97843	0.513524	0.842909		5430437P03Rik	NS	0.181542	0.17092	0.214132	0.311532	0.0630766	0.139684		5430437P03Rik	NS	0.416292	0.339633	0.449647	0.845513	0.0895443	0.512037		6530418L21Rik	NS	0.10718	0.0600691	0.113618	0.357108	NA	NA		6530418L21Rik	NS	0	0	NA
4933439F18Rik	NS	0.22119	0.0892481	0.0190061	0.0512162	NA	NA		4933439F18Rik	DE	0.301573	0.153901	5.7616e-06	0.000204882	0.0416516	0.256138		5530601H04Rik	NS	0.0585481	0.0594388	0.124672	0.205227	0.306476	0.464671		5530601H04Rik	NS	0.0981456	0.064714	0.942812	0.999999	0.0473691	0.389979		6720401G13Rik	NS	0.0821115	0.0716767	0.00824882	0.111829	0.254987	0.950281		6720401G13Rik	NC	0.029944	0.0258924	1.0306e-08
4933439K11Rik	NS	0.000392573	0.000428779	0.0285251	0.0700596	0.00773803	0.258333		4933439K11Rik	NS	0.00833249	0.00469638	0.996255	1	0.540692	0.858599		5730403B10Rik	NS	0.252779	0.263135	9.26012e-05	0.000544405	0.0409685	0.098792		5730403B10Rik	NS	1.28486	1.33349	0.379463	0.805544	0.103965	0.542841		6720456B07Rik	NS	0.727524	0.76245	0.730775	0.876848	NA	NA		6720456B07Rik	NS	1.19977	1.16956	0.668181
5031410I06Rik	NS	0	0	NA	NA	1	1		5031410I06Rik	NS	0	0	NA	NA	1	1		5730403I07Rik	NS	1.28368e-05	0	NA	NA	0.227182	0.376818		5730403I07Rik	NS	0.00316956	0.00586801	NA	NA	0.702952	0.949985		6720456H20Rik	NS	0.0432049	0.0140533	0.745127	0.884653	NA	NA		6720456H20Rik	NC	0.123642	0.155262	0.000184154
5031414D18Rik	NS	1.61534e-06	0.000266156	NA	NA	0.412912	0.983739		5031414D18Rik	NS	0	0	NA	NA	1	1		5730405O15Rik	NS	0.0169601	0.0147259	0.269115	0.369938	0.828803	0.902632		5730405O15Rik	NS	0.00626075	0.00634487	0.976394	0.999999	0.533059	0.901545		6720463M24Rik	NS	0.00134865	0.0398749	0.0781571	0.303375	0.156253	0.950281		6720463M24Rik	DP	0.0563376	0.111546	0.00400752
5031425E22Rik	NS	0.076787	0.0679754	0.780745	0.835786	NA	NA		5031425E22Rik	NS	0.124612	0.119136	0.937591	1	0.0232952	0.180371		5730408K05Rik	DZ	0.0132644	0.00361898	0.395265	0.495225	1.04055e-06	8.23477e-06		5730408K05Rik	NS	0.00277388	0.00262424	0.511959	0.870611	0.82657	0.97737		6720483E21Rik	NS	0	0	NA	NA	1	1		6720483E21Rik	NS	0.0085314	0	NA
5031425F14Rik	NS	0	0	NA	NA	1	1		5031425F14Rik	NS	0	0	NA	NA	1	1		5730409E04Rik	DZ	0.0964654	0.0851246	0.0428938	0.0901579	0.00234657	0.00863164		5730409E04Rik	NS	0.154795	0.195818	0.506373	0.868412	0.341383	0.823991		6720489N17Rik	NS	0.0364851	0.00629195	0.359099	0.627004	0.750899	1		6720489N17Rik	NS	0.0182571	0.00154884	0.518984
5031426D15Rik	NS	0.0337313	0.0387057	0.0201313	0.0535319	0.89294	1		5031426D15Rik	NS	0	6.37425e-05	NA	NA	0.392247	0.765027		5730419I09Rik	NS	0.0130922	0.0288201	0.0664153	0.126477	0.184193	0.322		5730419I09Rik	NS	0.0475389	0.0442813	0.714764	0.949404	0.967702	1		6820408C15Rik	NS	0.0624359	0.0611485	0.775297	0.900101	NA	NA		6820408C15Rik	NS	0.00284634	0.00450871	0.225206
5031434O11Rik	NS	0.0104927	0.00294752	0.085766	0.162503	0.844514	1		5031434O11Rik	NS	0.00620958	0.00243875	NA	NA	0.67566	0.909559		5730422E09Rik	NS	0.00253538	0.00241012	0.976327	0.988297	0.899984	0.94952		5730422E09Rik	NS	0	4.68918e-05	NA	NA	0.759295	0.958291		7530420F21Rik	NS	0	0	NA	NA	1	1		7530420F21Rik	NC	0.0220314	0.0354414	3.12378e-07
5031439G07Rik	NS	0.209185	0.241802	0.0214982	0.0563577	NA	NA		5031439G07Rik	NS	0.0455861	0.112061	0.815552	0.983758	0.0234019	0.180964		5730435O14Rik	NS	0.00758552	0.0051364	0.796589	0.848651	0.510838	0.662024		5730435O14Rik	NS	0	0	NA	NA	1	1		8030462N17Rik	NS	0.0341702	0.0157576	0.0654516	0.27863	NA	NA		8030462N17Rik	NC	0.0231465	0.00324106	0.000115293
5033406O09Rik	NS	7.93095e-05	0.000307647	0.556979	0.651623	0.147962	0.764		5033406O09Rik	NS	0.0403915	0.0377094	0.896791	1	0.213099	0.605109		5730437N04Rik	DZ	0.0814632	0.0640517	0.18264	0.275274	0.00425847	0.014523		5730437N04Rik	NS	0.241221	0.189311	0.507191	0.868412	0.0563889	0.423333		8430406I07Rik	NS	0.309669	0.202189	0.128668	0.381812	NA	NA		8430406I07Rik	NC	0.257458	0.0789449	0.000849761
5033411D12Rik	NS	0.0979889	0.124886	0.24706	0.357089	NA	NA		5033411D12Rik	NS	0.00281269	0.00335419	0.765763	0.96499	0.384413	0.759476		5730455O13Rik	NS	0.0816982	0.0778405	0.388403	0.48868	0.724056	0.828408		5730455O13Rik	NS	0.0433791	0.0644527	0.554352	0.887752	0.658354	0.944579		8430408G22Rik	NS	0.550716	0.456249	0.00362106	0.0756714	NA	NA		8430408G22Rik	NS	0.0671668	0.0972317	0.00110616
5033414D02Rik	NS	0.18484	0.142278	0.0294948	0.0717314	NA	NA		5033414D02Rik	NS	0.111148	0.0741713	0.635745	0.904173	0.00858034	0.0986875		5730455P16Rik	NS	0.0896956	0.106302	0.0350624	0.0769268	0.0950166	0.193845		5730455P16Rik	NS	0.122374	0.294841	0.0717997	0.424648	0.0261003	0.289919		8430410A17Rik	DE	0.102546	0.017474	9.24277e-05	0.0111564	0.474614	0.950281		8430410A17Rik	NS	0.146463	0.0776096	0.736519
5133401N09Rik	DM	0.252266	0.106229	0.000400173	0.00257288	NA	NA		5133401N09Rik	DZ	0.250524	0.143314	0.042951	0.221045	1.571e-05	0.00135715		5730469M10Rik	NS	0.0276558	0.0331228	0.131159	0.21334	0.513555	0.664447		5730469M10Rik	DE	0.563962	0.47543	0.00118579	0.0348379	0.764802	0.958291		8430410K20Rik	NS	0.374166	0.369028	0.882759	0.953297	NA	NA		8430410K20Rik	NS	0.155001	0.151241	0.0247227
5330413P13Rik	NS	0.0125201	0.00954537	0.45755	0.564231	NA	NA		5330413P13Rik	NS	0	0.000346297	NA	NA	0.541133	0.858599		5730480H06Rik	NS	0.00781371	0.0112701	0.244613	0.343623	0.0503617	0.116745		5730480H06Rik	NS	0	0.00238972	NA	NA	0.374456	0.838526		8430419L09Rik	NS	0.0737793	0.0117175	0.016381	0.149629	0.526752	0.9515		8430419L09Rik	NS	0.0399691	0.00631753	0.0409584
5330417C22Rik	NS	0.000404177	0.000541583	NA	NA	0.623187	1		5330417C22Rik	NS	0.00141361	0.000361574	0.59308	0.878543	0.194827	0.581924		5730494M16Rik	NS	0.0680463	0.0523585	0.401014	0.500288	0.0153167	0.0432381		5730494M16Rik	NS	0.397307	0.197606	0.0164565	0.204127	0.000698772	0.0399595		8430427H17Rik	NS	0.0169641	0.00248681	0.0121277	0.131934	0.435943	0.950281		8430427H17Rik	NS	0.112984	0.126222	0.674753
5330426P16Rik	NC	0.0276902	0.0351295	0.00198587	0.00886622	NA	NA		5330426P16Rik	NS	0.078225	0.142025	0.28648	0.640767	0.117744	0.45687		5730494N06Rik	DZ	0.346125	0.285219	0.0100483	0.0286876	7.51054e-06	4.98026e-05		5730494N06Rik	NS	0.303311	0.275718	0.636903	0.924957	0.641031	0.936565		8430429K09Rik	NS	0.00236903	0.0237965	0.0700589	0.290201	0.734058	1		8430429K09Rik	NS	0.051266	0.0303251	0.138082
5330434G04Rik	NC	0.024069	0.0265032	0.000180305	0.00140977	NA	NA		5330434G04Rik	NS	6.88531e-05	0	NA	NA	0.373308	0.750872		5730507C01Rik	NS	0.00429091	0.00519628	0.222097	0.320001	0.788298	0.874562		5730507C01Rik	NS	0.000365802	0.00126425	0.248564	0.689353	0.381349	0.843385		8430431K14Rik	NS	0	0	NA	NA	1	1		8430431K14Rik	NS	0.0271408	0.022958	0.0659904
5330437I02Rik	NS	0.00903051	0.00301961	0.287912	0.399651	0.210653	0.846994		5330437I02Rik	NS	0	2.63544e-05	NA	NA	0.620219	0.890932		5730508B09Rik	NS	0.00849305	0.0138165	0.0328582	0.0730501	0.720291	0.82602		5730508B09Rik	NS	0.0404638	0.0704591	0.417887	0.827481	0.0183293	0.242263		9030025P20Rik	NS	0.0090546	0.0091383	0.0230543	0.174571	0.5174	0.950281		9030025P20Rik	NS	0.0115448	0.0427412	0.00899241
5430402O13Rik	NS	0.000232029	0.0191331	0.305838	0.418515	0.0214021	0.383036		5430402O13Rik	NS	0.00248681	0.00702508	NA	NA	0.458235	0.80766		5730522E02Rik	NS	0.00143587	0.000523746	0.358088	0.459603	0.929396	0.966422		5730522E02Rik	NS	0	0	NA	NA	1	1		9030224M15Rik	NS	0.0338862	0.0311255	0.454305	0.702276	0.577813	0.992262		9030224M15Rik	NS	0	0	NA
5430405G05Rik	DE	0.0126127	0.0205169	1.73985e-06	4.77738e-05	0.241037	0.846994		5430405G05Rik	NS	0	0	NA	NA	1	1		5730528L13Rik	NS	0.000648222	7.28073e-05	0.387651	0.487954	0.244273	0.39739		5730528L13Rik	NS	0.0576986	0.0434453	0.788139	0.973547	0.596464	0.925175		9030418K01Rik	NS	0.0699131	0.0909402	0.720439	0.871734	NA	NA		9030418K01Rik	NS	0.0273267	0.0269304	0.944264
5430405H02Rik	NS	0.0608452	0.0468291	0.0166303	0.0462227	0.624035	1		5430405H02Rik	NS	0.0867167	0.0262192	0.057547	0.26698	0.0111769	0.116559		5730559C18Rik	NS	0.000142578	0.000271307	0.43378	0.531433	0.453343	0.611735		5730559C18Rik	NS	0.000401401	0.00357325	NA	NA	0.892585	0.987011		9030425E11Rik	NS	0.0297026	0.0514869	0.0400644	0.224615	0.958297	1		9030425E11Rik	DZ	0.018255	0.000458588	0.236355
5430407P10Rik	NS	0.0328143	0.0130241	0.000218363	0.00163996	0.421659	0.992779		5430407P10Rik	NS	0.783428	0.768998	0.502217	0.824098	0.321049	0.717166		5730590G19Rik	NS	0.00129921	0.00148963	0.839876	0.882112	0.817337	0.894102		5730590G19Rik	NS	0	0.000142161	NA	NA	0.676174	0.945138		9030612E09Rik	NS	0.0176199	0.00420655	0.158572	0.420113	0.0418394	0.950281		9030612E09Rik	NS	0.00840376	0	NA
5430411K18Rik	NS	0.031196	0.0516168	0.038619	0.088199	0.660627	1		5430411K18Rik	NS	0.0278364	0.0239334	0.381384	0.732347	0.380707	0.756659		5830415F09Rik	NS	0.0687047	0.0734879	0.128335	0.209833	0.266974	0.422385		5830415F09Rik	NS	0.0301317	0.0415055	0.399056	0.815292	0.951931	1		9030617O03Rik	NS	0.55519	0.455167	0.769336	0.897152	NA	NA		9030617O03Rik	NS	0.0725322	0.074797	0.579746
5430416N02Rik	DE	0.00544896	0.00413737	0.00379685	0.0146172	0.345227	0.908694		5430416N02Rik	DM	0.100652	0.0321041	0.000816345	0.0133823	0.135178	0.489186		5830416P10Rik	DZ	0.00238452	0.00213231	0.43448	0.532178	0.00245739	0.00899589		5830416P10Rik	NS	0	3.05984e-05	NA	NA	0.672522	0.945138		9030624G23Rik	NS	0.0108211	0.00215208	0.867886	0.946156	0.218803	0.950281		9030624G23Rik	DZ	0.00374691	4.2564e-05	0.081102
5430416O09Rik	NS	0.00944834	0.00647908	0.0160333	0.0449307	0.542837	1		5430416O09Rik	DE	0.352535	0.267677	9.92493e-05	0.00231722	0.798642	0.963857		5830418K08Rik	NS	0.0307477	0.0408666	0.407865	0.507212	0.0472529	0.110887		5830418K08Rik	NS	0.0312793	0.0287228	0.750412	0.962844	0.924625	0.999675		9030624J02Rik	NS	0.254534	0.146548	0.00269092	0.065897	NA	NA		9030624J02Rik	NS	0.229945	0.29863	0.927526
5430427O19Rik	NS	0.000100307	0.000653418	NA	NA	0.209197	0.846994		5430427O19Rik	NS	0.000423338	0	NA	NA	0.213886	0.60642		5830418P13Rik	NS	0	8.91567e-06	NA	NA	0.519033	0.668982		5830418P13Rik	NS	0.0106002	0.0106518	0.327655	0.763895	0.804157	0.971201		9030625A04Rik	NS	0.0181837	0.0165508	0.0718805	0.292994	0.855125	1		9030625A04Rik	NS	0	0.00081465	NA
5430434I15Rik	NS	0	0	NA	NA	1	1		5430434I15Rik	NS	0	0	NA	NA	1	1		5830428M24Rik	NS	0.000412671	0.000810966	0.808819	0.857385	0.560215	0.702075		5830428M24Rik	NS	0	4.16491e-05	NA	NA	0.751602	0.958291		9130008F23Rik	NS	0	0	NA	NA	1	1		9130008F23Rik	NS	0.00020236	0.0212397	NA
5430435G22Rik	NS	0.0409473	0.0636962	0.606545	0.69338	NA	NA		5430435G22Rik	NS	0.00157445	0.00049076	0.592503	0.878543	0.517137	0.846114		5830432E09Rik	DZ	0.0481292	0.0494315	0.00939994	0.0271486	1.12951e-06	8.87439e-06		5830432E09Rik	NS	0	1.04065e-05	NA	NA	0.856004	0.97737		9130011E15Rik	NS	0.0908119	0.0806315	0.544848	0.765289	NA	NA		9130011E15Rik	NS	0.0385695	0.0407931	0.0752402
5430437P03Rik	NS	0.31414	0.323828	0.0191517	0.0515484	NA	NA		5430437P03Rik	NS	0.346635	0.371857	0.381565	0.732411	0.328902	0.721617		5830433M19Rik	NS	0.0604997	0.0535301	0.466513	0.56284	0.0457199	0.107892		5830433M19Rik	NS	0.0800336	0.0587158	0.59131	0.905679	0.0171028	0.23588		9130011J15Rik	NS	1.29228	1.29494	0.598583	0.798442	NA	NA		9130011J15Rik	NS	1.05663	0.995395	0.458628
5530601H04Rik	DP	0.0372827	0.0236092	0.00693421	0.0235675	0.111224	0.667881		5530601H04Rik	NS	0.0685173	0.0336465	0.139138	0.440735	0.44728	0.801104		5930403L14Rik	NS	5.68462e-06	5.56203e-05	NA	NA	0.185582	0.324131		5930403L14Rik	NS	0	0.0025426	NA	NA	0.403873	0.854888		9130014G24Rik	NS	0	0.00065574	NA	NA	0.407537	0.950281		9130014G24Rik	NS	0	0	NA
5730403B10Rik	NS	0.701573	0.755131	0.726181	0.792643	NA	NA		5730403B10Rik	NS	0.277765	0.340898	0.17724	0.501662	0.0855827	0.387689		5930412G12Rik	NS	0	1.32309e-05	NA	NA	0.312649	0.471616		5930412G12Rik	NS	0	0.00150276	NA	NA	0.824685	0.97737		9130017N09Rik	NS	0	0.000230336	NA	NA	0.201978	0.950281		9130017N09Rik	NS	0.0127688	0.0229999	0.588901
5730403I07Rik	NS	0	0	NA	NA	1	1		5730403I07Rik	NS	0	0	NA	NA	1	1		5930416I19Rik	DZ	0.284044	0.170757	0.000186937	0.000989312	1.36645e-11	2.29366e-10		5930416I19Rik	NS	0.166326	0.12939	0.629917	0.922962	0.358735	0.833137		9130019O22Rik	NS	0.0244566	0.0156344	0.797686	0.912168	0.211179	0.950281		9130019O22Rik	NS	0.0392049	0.00945463	0.945037
5730405O15Rik	NS	0.0150694	0.0250022	0.824772	0.87137	0.592776	1		5730405O15Rik	NS	0.0187335	0.00839357	0.517551	0.827294	0.947321	1		5930434B04Rik	NS	0.0312739	0.0530727	0.0933301	0.164167	0.0588439	0.132171		5930434B04Rik	NS	0.14635	0.225612	0.134045	0.549449	0.827659	0.97737		9130019P16Rik	NS	3.6875e-05	0.00263763	0.330257	0.599613	0.00179563	0.624613		9130019P16Rik	DM	0.00851056	0.0188098	0.00359936
5730408K05Rik	NS	0.00187739	0.00251598	0.45177	0.558741	0.99345	1		5730408K05Rik	NS	0.00545899	0.00668781	0.329116	0.684593	0.23284	0.628481		6030407O03Rik	NS	1.93333e-05	5.84427e-06	NA	NA	0.978844	0.995355		6030407O03Rik	NS	0.0141534	0.00215262	NA	NA	0.306891	0.794209		9130023H24Rik	NS	0.100489	0.0991344	0.458325	0.703666	NA	NA		9130023H24Rik	NS	0.10354	0.0569915	0.0487028
5730409E04Rik	NS	0.0978995	0.100897	0.0204273	0.0541183	0.291628	0.862022		5730409E04Rik	NS	0.151161	0.195409	0.0166334	0.121512	0.417876	0.781507		6030408B16Rik	NS	0.000627218	0.000192784	0.647621	0.721507	0.607323	0.739666		6030408B16Rik	NS	0	0.00122499	NA	NA	0.395213	0.853145		9130206I24Rik	NS	0	9.32267e-05	NA	NA	0.409621	0.950281		9130206I24Rik	NS	0	0.000146858	NA
5730419I09Rik	NS	0.0211616	0.0479586	0.0987393	0.180321	0.459138	1		5730419I09Rik	NS	0.0249683	0.0396088	0.72838	0.94798	0.598505	0.88397		6030419C18Rik	NS	0.000217815	8.70792e-06	NA	NA	0.415718	0.576167		6030419C18Rik	NS	0	0.000866453	NA	NA	0.284284	0.777796		9130221H12Rik	NS	0.00163793	0.0171182	0.651492	0.833298	0.487971	0.950281		9130221H12Rik	NS	0.0150642	0.0189342	0.0214506
5730422E09Rik	NS	0	0.00108297	NA	NA	0.633996	1		5730422E09Rik	NS	0	0.000432918	NA	NA	0.637192	0.895925		6030422M02Rik	NS	0.00176247	0.00241251	0.478083	0.573692	0.778114	0.86806		6030422M02Rik	DM	0.0401008	0.00451458	0.0244613	0.251837	0.274209	0.769113		9130230L23Rik	NS	0.00445541	0.00644702	0.85468	0.939797	0.851441	1		9130230L23Rik	NS	0.0105161	0	NA
5730435O14Rik	NS	0.00152893	0.000910369	0.268989	0.379888	0.810478	1		5730435O14Rik	NS	0	0	NA	NA	1	1		6030429G01Rik	NS	0.0169318	0.0190901	0.66717	0.739456	0.727994	0.831231		6030429G01Rik	NS	0	0.000340678	NA	NA	0.557537	0.910278		9130401M01Rik	NS	0.205587	0.208775	0.919706	0.972204	NA	NA		9130401M01Rik	NS	0.178068	0.24858	0.0261172
5730437N04Rik	NS	0.298572	0.285288	0.884663	0.917071	NA	NA		5730437N04Rik	DE	0.351723	0.213587	0.00049752	0.00902643	0.00278133	0.0479712		6030446N20Rik	NS	0.0516998	0.0689049	0.152773	0.239911	0.881715	0.937827		6030446N20Rik	NS	0.0501575	0.0473645	0.305615	0.744366	0.292703	0.787071		9230110C19Rik	NS	0.000263509	0	NA	NA	0.495905	0.950281		9230110C19Rik	NS	0.00459348	0.0190986	0.493575
5730455O13Rik	NS	0.0786139	0.0550309	0.00797842	0.0261626	0.599858	1		5730455O13Rik	NS	0.110297	0.0789619	0.0732444	0.3034	0.335055	0.725817		6030458C11Rik	NS	0.129857	0.107537	0.0081085	0.0241568	0.0350157	0.0870004		6030458C11Rik	NS	0.133763	0.0726711	0.293322	0.732865	0.0472672	0.38959		9230112J17Rik	NS	0.0784403	0.0544288	0.119171	0.366758	NA	NA		9230112J17Rik	NS	0	0	NA
5730455P16Rik	NS	0.231651	0.281125	0.769861	0.82681	NA	NA		5730455P16Rik	NS	0.0746818	0.0978527	0.868382	0.999756	0.864181	0.992383		6030468B19Rik	NS	0.0973688	0.0783982	0.130473	0.212376	0.034318	0.0856014		6030468B19Rik	NS	0	0.000191483	NA	NA	0.754974	0.958291		9230114K14Rik	NC	0.0959021	0.0787489	7.2522e-05	0.0102423	NA	NA		9230114K14Rik	NS	0.00397699	4.2541e-06	NA
5730469M10Rik	NS	2.15469	1.84457	0.0395879	0.0899925	NA	NA		5730469M10Rik	NS	0.05819	0.0485613	0.15593	0.468682	0.668727	0.90574		6230400D17Rik	NS	0.0104602	0.0103562	0.390385	0.490646	0.245121	0.39842		6230400D17Rik	NS	0.0033756	0.00528159	0.743715	0.959623	0.454097	0.875672		9230116N13Rik	NS	0.00499254	0	NA	NA	0.519976	0.950281		9230116N13Rik	NS	0	0	NA
5730480H06Rik	DE	0.00217684	0.0141561	0.00204452	0.00907679	0.454282	1		5730480H06Rik	NS	0	0.00987758	NA	NA	0.104055	0.42734		6230409E13Rik	NS	1.39916e-05	1.44376e-05	NA	NA	0.579837	0.71764		6230409E13Rik	NS	0	0.00699176	NA	NA	0.210426	0.705321		9330020H09Rik	NS	0.00607927	0.00276252	0.286282	0.559525	0.363293	0.950281		9330020H09Rik	NS	0.0213854	0.00494161	0.954905
5730494M16Rik	NC	0.297273	0.363771	0.00055504	0.00329702	NA	NA		5730494M16Rik	NS	0.369688	0.293506	0.0631111	0.280313	0.120779	0.462131		6230427J02Rik	DB	0.877773	0.645529	0	0	7.69594e-10	1.00794e-08		6230427J02Rik	NS	0.0146339	0.0167653	0.878182	0.994634	0.690938	0.946715		9330133O14Rik	NS	0.0425029	0.0661256	0.156446	0.4168	NA	NA		9330133O14Rik	NS	0.115721	0.0587918	0.00901384
5730494N06Rik	NS	0.344993	0.225288	0.229639	0.338346	NA	NA		5730494N06Rik	NS	0.217965	0.138487	0.00297237	0.0353412	0.368342	0.748532		6330403K07Rik	NS	0.000953161	0.000360926	0.395108	0.495208	0.0828662	0.173845		6330403K07Rik	NS	0.0109669	0.0178111	0.507128	0.868412	0.916829	0.9959		9330151L19Rik	NS	0.0378044	0.0208087	0.245559	0.517246	0.277765	0.950281		9330151L19Rik	NS	0.0921938	0.113968	0.0419828
5730507C01Rik	NS	0.00013894	0.00220933	0.391238	0.502159	0.778661	1		5730507C01Rik	NS	0.00629716	0.00419106	0.0563387	0.262755	0.347616	0.736096		6330406I15Rik	DM	0.000966006	0.000821977	0.000757577	0.00329693	5.5195e-05	0.000306577		6330406I15Rik	DZ	0.00155757	0.000193808	0.925086	0.999999	8.76287e-05	0.0101944		9330158H04Rik	NS	0.373673	0.41465	0.884306	0.953821	NA	NA		9330158H04Rik	NS	0	0.0237324	NA
5730508B09Rik	NS	0.0214501	0.013162	0.0161504	0.0451586	0.89294	1		5730508B09Rik	NS	0.0594634	0.106813	0.276118	0.628911	0.0215095	0.17336		6330407A03Rik	DB	0.118062	0.179847	3.33186e-09	5.20163e-08	1.95682e-28	1.33889e-26		6330407A03Rik	NS	0	5.40943e-05	NA	NA	0.623211	0.926887		9330159F19Rik	NS	0.00231979	0.0085325	0.263834	0.535245	0.102268	0.950281		9330159F19Rik	NS	6.98065e-05	0	NA
5730522E02Rik	NS	0	0.000346151	NA	NA	0.726724	1		5730522E02Rik	NS	0.000124903	0.000112175	NA	NA	0.697207	0.920049		6330407J23Rik	NS	0.000579483	0.000344127	NA	NA	0.235582	0.386566		6330407J23Rik	NS	0.199918	0.275862	0.66162	0.931763	0.160186	0.643445		9330159M07Rik	NS	0.0319794	0.031755	0.78904	0.906962	NA	NA		9330159M07Rik	NS	0.00282715	0	NA
5730528L13Rik	DE	0.0889709	0.123708	1.16708e-07	7.50711e-06	NA	NA		5730528L13Rik	NS	0.0588072	0.065593	0.236029	0.579173	0.563573	0.869583		6330408A02Rik	NS	0.0109895	0.0199505	0.634989	0.710295	0.0183412	0.0503147		6330408A02Rik	NS	0.0298743	0.0177375	0.686712	0.940873	0.748752	0.958291		9330175E14Rik	NS	0	0	NA	NA	1	1		9330175E14Rik	DZ	7.46248e-05	0.0050517	0.00351784
5730559C18Rik	DE	0.00664193	0.00197268	2.99921e-06	6.91062e-05	0.52232	1		5730559C18Rik	NS	9.79829e-05	0.000884567	NA	NA	0.422312	0.78464		6330409D20Rik	NS	0.00157221	0.00186846	0.895595	0.926967	0.678498	0.796156		6330409D20Rik	NS	0	4.8085e-05	NA	NA	0.865476	0.97737		9330179D12Rik	NS	0.000190157	0.0195478	0.0322621	0.204555	0.000835581	0.533239		9330179D12Rik	NS	0.0094498	0.00104619	NA
5730590G19Rik	DE	0.022937	0.000995526	0.00686289	0.023388	0.816674	1		5730590G19Rik	NS	0.000395577	0	NA	NA	0.521756	0.848865		6330409N04Rik	DB	0.0449864	0.0404339	0.000325812	0.00159999	0.788455	0.874597		6330409N04Rik	NS	0.373427	0.326303	0.361592	0.792161	0.531222	0.901539		9430008C03Rik	NS	0	0	NA	NA	1	1		9430008C03Rik	NS	0.0278438	0.0136047	0.859131
5830415F09Rik	NS	3.58529e-05	0.0168817	0.946161	0.963341	0.185978	0.840967		5830415F09Rik	NS	0.0555861	0.0624155	0.17208	0.492991	0.35359	0.739333		6330415B21Rik	NS	6.18935e-05	0	NA	NA	0.271501	0.427493		6330415B21Rik	NS	0.00496582	0.0135737	NA	NA	0.0489256	0.394511		9430015G10Rik	NS	0.0150652	0.00105749	0.248024	0.5197	0.594764	1		9430015G10Rik	NS	0.0193902	0.0114308	0.179253
5830416P10Rik	NS	3.41335e-07	0.00539681	NA	NA	0.379352	0.942909		5830416P10Rik	NS	0	0	NA	NA	1	1		6330416G13Rik	DZ	0.160883	0.203306	0.141985	0.226244	0.00299873	0.010762		6330416G13Rik	NS	0.0870248	0.127679	0.117108	0.522703	0.784956	0.963516		9430016H08Rik	NS	0.185845	0.163691	0.206859	0.476784	NA	NA		9430016H08Rik	NS	0.107952	0.0911839	0.0051122
5830418K08Rik	NS	0.0232576	0.0317295	0.243463	0.353392	0.89294	1		5830418K08Rik	NS	0.036242	0.0288189	0.513684	0.827294	0.34755	0.736059		6330418K02Rik	DZ	0.0616637	0.054675	0.693349	0.762749	0.00530189	0.0175176		6330418K02Rik	NS	0.00745871	0.00536131	NA	NA	0.76562	0.958291		9430020K01Rik	NS	0.204909	0.0447715	0.00289354	0.0677374	NA	NA		9430020K01Rik	NC	1.5217	1.28101	0.00426271
5830418P13Rik	NS	0	0	NA	NA	1	1		5830418P13Rik	NS	0	0.000165072	NA	NA	0.593776	0.882534		6330439K17Rik	NS	0.0031451	0.0019902	0.575805	0.658043	0.719546	0.825538		6330439K17Rik	NS	0.0462708	0.0419117	0.743672	0.959623	0.587736	0.921934		9430023L20Rik	NS	0.313581	0.269566	0.544848	0.765289	NA	NA		9430023L20Rik	NS	0.419109	0.241166	0.0719211
5830428M24Rik	NS	0	2.82765e-05	NA	NA	0.774515	1		5830428M24Rik	NS	7.01239e-05	0.00326256	NA	NA	0.834363	0.979791		6330503K22Rik	NS	0.00649977	0.0148226	0.782728	0.837508	0.0324292	0.0816915		6330503K22Rik	NS	1.01292	1.04497	0.150086	0.568786	0.0248277	0.283214		9430037G07Rik	NS	0.0350964	0.0204082	0.937298	0.979947	0.958297	1		9430037G07Rik	NS	0	0	NA
5830432E09Rik	NS	0.000570312	0	NA	NA	0.226508	0.846994		5830432E09Rik	NS	0.00858275	0.000520779	0.996255	1	0.502256	0.833396		6330512M04Rik	DB	0.125678	0.139618	0.000112544	0.000641463	0.00525327	0.0173758		6330512M04Rik	NS	0.0128358	0.00121152	NA	NA	0.374427	0.838526		9430038I01Rik	NS	0.0570419	0.0440027	0.160909	0.423163	NA	NA		9430038I01Rik	NS	0.0324439	0.0155585	0.226671
5830433M19Rik	NS	0.0382862	0.0510035	0.834041	0.879018	NA	NA		5830433M19Rik	NS	0.0846014	0.0856745	0.147928	0.4561	0.879143	0.999038		6330527O06Rik	NS	7.36374e-06	0.000864189	NA	NA	0.565295	0.70641		6330527O06Rik	NS	0.0107309	0.0150421	NA	NA	0.433909	0.865008		9430041J12Rik	NS	0.000500807	0.0113886	0.951446	0.986287	0.456615	0.950281		9430041J12Rik	NS	0	0	NA
5930403L14Rik	NC	0.265146	0.370415	0.000160927	0.00130147	NA	NA		5930403L14Rik	NS	0.00428057	0.00755945	NA	NA	0.985109	1		6330545A04Rik	NS	0.00154584	0.00154398	0.541243	0.627279	0.733002	0.835199		6330545A04Rik	NS	0.0221656	0.0152745	0.627871	0.922128	0.174175	0.664142		9430060I03Rik	NS	0.00225338	5.41813e-06	NA	NA	0.0482837	0.950281		9430060I03Rik	NS	0.0144887	0.0173644	NA
5930412G12Rik	NS	0.0331006	0.049179	0.52209	0.621533	0.204614	0.846994		5930412G12Rik	NS	0.00170451	0.00153668	NA	NA	0.768193	0.951958		6330578E17Rik	DZ	0.0636384	0.153355	0.0250198	0.058731	1.68236e-14	3.99215e-13		6330578E17Rik	NS	0.072559	0.118933	0.244123	0.686343	0.0851962	0.502999		9430069I07Rik	NS	0	0	NA	NA	1	1		9430069I07Rik	NS	0	0	NA
5930416I19Rik	NS	0.169165	0.0973747	0.0358675	0.0832235	NA	NA		5930416I19Rik	NS	0.191811	0.117182	0.211794	0.551409	0.0483559	0.277564		6430527G18Rik	DE	0.200648	0.320483	0	0	0.0104943	0.031576		6430527G18Rik	NS	0.0540677	0.097437	0.369553	0.798804	0.138201	0.608271		9430076C15Rik	NS	0	0.00125783	NA	NA	0.409621	0.950281		9430076C15Rik	NS	0	0.00331354	NA
5930434B04Rik	NS	0.11891	0.171314	0.0823721	0.157707	NA	NA		5930434B04Rik	NS	0.143682	0.143966	0.213622	0.554182	0.517127	0.846114		6430531B16Rik	NS	0.0024125	0.00140132	0.121126	0.200733	0.409009	0.569351		6430531B16Rik	NS	0	6.89519e-05	NA	NA	0.830558	0.97737		9430083A17Rik	NS	0.0300345	0.00906372	0.247111	0.518437	0.243178	0.950281		9430083A17Rik	NS	0	0.0150843	NA
6030407O03Rik	NS	0.00899225	0.00599068	0.444749	0.551924	0.180912	0.831016		6030407O03Rik	NS	7.55707e-05	0	NA	NA	0.420263	0.783877		6430548M08Rik	DZ	0.0199465	0.034104	0.125706	0.20647	3.9017e-05	0.000224819		6430548M08Rik	NS	0.0721811	0.0708743	0.966106	0.999999	0.864843	0.97737		9430091E24Rik	NS	0.0105609	0.0406091	0.0300186	0.197965	NA	NA		9430091E24Rik	NS	0.0332815	0.0765036	0.422314
6030408B16Rik	NS	0.000354049	0	NA	NA	0.22698	0.846994		6030408B16Rik	NS	0	0.00252194	NA	NA	0.452017	0.80364		6430550D23Rik	DZ	0.00151414	0.00663659	0.876858	0.911946	0.00746507	0.0236311		6430550D23Rik	NS	0.0117084	0.00190044	0.798951	0.975398	0.00610858	0.133612		9530026P05Rik	NS	0.0342226	0.020255	0.709003	0.864401	0.64331	1		9530026P05Rik	DB	0.0682332	0.130908	0.00170851
6030419C18Rik	NS	0.0132674	0.020006	0.107529	0.191908	0.727913	1		6030419C18Rik	NS	0.000143752	0	NA	NA	0.29483	0.693742		6430571L13Rik	NS	0.00203827	0.000898445	0.0648643	0.123944	0.770315	0.86226		6430571L13Rik	NS	0	0.00298102	NA	NA	0.446783	0.871598		9530027J09Rik	NS	0.000601369	0.000340195	0.193767	0.462622	0.320857	0.950281		9530027J09Rik	NS	0	0.000202661	NA
6030422M02Rik	NS	0.00445803	0.00222577	0.000866109	0.0046689	0.380712	0.945521		6030422M02Rik	NS	0	0.000181647	NA	NA	0.67798	0.909868		6430573F11Rik	NS	3.82494e-05	0.000509274	NA	NA	0.136826	0.256884		6430573F11Rik	NS	0.00187004	0.0206421	NA	NA	0.246917	0.741952		9530051G07Rik	NS	0	0	NA	NA	1	1		9530051G07Rik	NS	6.76079e-05	0	NA
6030429G01Rik	NC	0.0686348	0.0214596	0.000192349	0.00148472	NA	NA		6030429G01Rik	NS	0.0143284	0.0105881	0.971133	1	0.325449	0.720534		6430598A04Rik	NS	0.000327358	0.000307045	NA	NA	0.686906	0.801832		6430598A04Rik	NS	0	0.000246317	NA	NA	0.621699	0.9263		9530068E07Rik	NS	0.914272	1.00213	0.477384	0.718592	NA	NA		9530068E07Rik	NC	1.26794	1.42898	0.00223521
6030446N20Rik	NS	0.0464933	0.100367	0.219697	0.327063	NA	NA		6030446N20Rik	NS	0.0657869	0.0297822	0.0177496	0.127174	0.170619	0.549534		6430704M03Rik	NS	2.027e-05	0.000990535	0.1813	0.273667	0.502602	0.654941		6430704M03Rik	NS	0.000348075	0.0121009	NA	NA	0.217932	0.712875		9530077C05Rik	NS	0.0208825	0.000934037	0.68905	0.855208	0.287869	0.950281		9530077C05Rik	NS	0.0176394	0.0004636	0.0144154
6030458C11Rik	NC	0.163136	0.0884156	1.57888e-05	0.000232629	NA	NA		6030458C11Rik	NS	0.116876	0.0679515	0.370571	0.725879	0.139517	0.497267		6530401N04Rik	NS	0.0788776	0.0740935	0.223929	0.321741	0.0427089	0.10222		6530401N04Rik	NS	0.152343	0.177553	0.476264	0.855948	0.884915	0.984531		9530082P21Rik	NS	0.0691654	0.0593103	0.219219	0.488962	NA	NA		9530082P21Rik	NS	0.143344	0.124596	0.0697782
6030468B19Rik	NS	0	0	NA	NA	1	1		6030468B19Rik	NS	0	0	NA	NA	1	1		6530402F18Rik	NS	0.00238185	0.00771512	0.787044	0.84046	0.32986	0.490081		6530402F18Rik	NS	0.00561331	0.0293031	0.190975	0.626054	0.293117	0.787071		9530091C08Rik	NS	0.0073733	0.0728558	0.0327333	0.205014	NA	NA		9530091C08Rik	NS	0.00424163	0.038815	0.620507
6230400D17Rik	NS	0.00499101	0.00723007	0.0366003	0.0845286	0.967642	1		6230400D17Rik	NS	0.00461888	0.00301242	0.818621	0.983758	0.214285	0.606501		6530411M01Rik	NS	0	0	NA	NA	1	1		6530411M01Rik	NS	0	0.000925153	NA	NA	0.686337	0.945138		9630033F20Rik	NS	0.237824	0.133081	0.153816	0.413307	NA	NA		9630033F20Rik	NS	0.0125679	0.0227339	0.760294
6230409E13Rik	DM	0.00774058	0.0181744	8.70559e-05	0.000822759	0.0440362	0.482687		6230409E13Rik	NS	0.000566452	0.000563891	NA	NA	0.768233	0.951958		6530418L21Rik	NS	0.00212991	0.00282474	0.699374	0.766015	0.621656	0.750948		6530418L21Rik	NS	0.0477634	0.0584465	0.28889	0.728842	0.270338	0.765052		9830001H06Rik	NS	0.0463923	0.0289744	0.853964	0.93927	0.653462	1		9830001H06Rik	NC	0.138797	0.291429	2.34856e-07
6230427J02Rik	NS	0.0080713	0.000792081	0.0185944	0.0504099	0.300371	0.865292		6230427J02Rik	NS	0.202418	0.25054	0.963695	1	0.74771	0.944277		6720401G13Rik	DZ	0.0283384	0.0502862	0.0816909	0.148303	1.40915e-05	8.89568e-05		6720401G13Rik	NS	0.0587573	0.0451448	0.632401	0.924593	0.194264	0.688669		9830147E19Rik	NS	0.0231442	0.023409	0.343456	0.611202	NA	NA		9830147E19Rik	NS	0.0350889	0.00190545	0.360177
6330403K07Rik	NS	0.378415	0.25088	0.0988208	0.180368	NA	NA		6330403K07Rik	NS	0.000902592	0.0041059	0.990716	1	0.591563	0.881653		6720456B07Rik	NS	1.03292	1.0369	8.83776e-10	1.50167e-08	0.659195	0.78084		6720456B07Rik	NS	1.08263	0.940411	0.447289	0.843755	0.026061	0.289919		9930012K11Rik	NS	0.00663201	0.00545475	0.497586	0.7332	0.500267	0.950281		9930012K11Rik	NS	0.00962771	0.0262488	2.88186e-05
6330406I15Rik	NS	0.00322761	0.00557449	0.245483	0.355323	0.020549	0.373858		6330406I15Rik	NS	0.00102548	0.000302585	0.336405	0.689821	0.988977	1		6720456H20Rik	NS	0.111853	0.154018	0.0133726	0.0359963	0.941157	0.97293		6720456H20Rik	NS	0.098858	0.121047	0.0179219	0.21234	0.127484	0.588592		9930014A18Rik	NS	0.0287216	0.000381825	0.522892	0.749772	0.00747225	0.787451		9930014A18Rik	NS	0.029419	0.00266385	0.0424403
6330407A03Rik	NS	0.00220987	0.00348203	0.128752	0.219684	0.913525	1		6330407A03Rik	NS	0.0086475	0.00474867	0.818621	0.983758	0.648649	0.899172		6720463M24Rik	NS	0.0112995	0.0152781	0.237223	0.335654	0.411709	0.572275		6720463M24Rik	NS	0.038099	0.0254137	0.928455	0.999999	0.0867702	0.506578		9930021J03Rik	NS	0.0889419	0.155478	0.302421	0.574024	NA	NA		9930021J03Rik	NC	0.0885966	0.235688	6.57246e-06
6330407J23Rik	NS	0.255774	0.234037	0.375065	0.486569	NA	NA		6330407J23Rik	NS	0.000661879	0.0010272	NA	NA	0.916902	1		6720483E21Rik	NS	0.000429407	0	NA	NA	0.151326	0.277448		6720483E21Rik	NS	0.0173559	0.00411281	0.765763	0.967557	0.0949956	0.526058		9930104L06Rik	NS	0.0233601	0.0310693	0.174684	0.442025	0.499198	0.950281		9930104L06Rik	NC	0.0277472	0.0198177	0.000228867
6330408A02Rik	NC	0.0178467	0.0326124	0.00380058	0.0146235	NA	NA		6330408A02Rik	NS	0.0362378	0.0528464	0.370398	0.725879	0.977581	1		6720489N17Rik	NS	0.0116935	0.0160332	0.0456789	0.0945999	0.518184	0.668226		6720489N17Rik	NS	0.0621863	0.0336096	0.423943	0.830496	0.451448	0.874703		9930111J21Rik1	NS	0.0128979	0.00042104	0.239857	0.511303	0.466601	0.950281		9930111J21Rik1	NC	0.00393261	0.00589334	4.28512e-09
6330409D20Rik	NS	0	0	NA	NA	1	1		6330409D20Rik	NS	0.00838415	0.0115615	0.20589	0.54388	0.875318	0.996614		6820408C15Rik	NS	0.000382085	0.000986676	NA	NA	0.301169	0.459339		6820408C15Rik	NS	0	0.00134799	NA	NA	0.621642	0.9263		9930111J21Rik2	NS	0	0.000595363	NA	NA	0.407578	0.950281		9930111J21Rik2	DM	0.000395929	0.00218304	4.27587e-05
6330409N04Rik	NS	0.156876	0.109766	0.752279	0.812324	NA	NA		6330409N04Rik	NS	0.141613	0.110517	0.0735576	0.303809	0.717708	0.929785		7630403G23Rik	NS	0	4.03192e-06	NA	NA	0.543982	0.688746		7630403G23Rik	NS	0.126489	0.0453625	0.364301	0.794662	0.0132705	0.208869		A030009H04Rik	NS	0	0.00882491	NA	NA	0.420132	0.950281		A030009H04Rik	NS	0.0411649	0.0568911	0.650088
6330415B21Rik	DE	0.000554552	0.025061	0.0082749	0.0269002	0.364472	0.932402		6330415B21Rik	NS	0.00189819	5.19935e-05	NA	NA	0.312806	0.708924		8030423J24Rik	DZ	0.057862	0.0369038	0.0904512	0.160329	0.00086137	0.00359486		8030423J24Rik	NS	0	9.64143e-06	NA	NA	0.846047	0.97737		A130010J15Rik	NS	0.0448935	0.134006	0.659628	0.836535	NA	NA		A130010J15Rik	NS	0.0693915	0.103542	0.981166
6330416G13Rik	NS	0.0156238	0.0253521	0.266842	0.377507	0.914735	1		6330416G13Rik	NS	0.0064893	0.0175317	0.835232	0.990384	0.921069	1		8030442B05Rik	NS	0.0630025	0.0834416	0.0112192	0.031119	0.0349713	0.0869184		8030442B05Rik	NS	0.00353488	0.00293243	NA	NA	0.579408	0.916564		A130022J15Rik	NS	0.0476802	0.0576679	0.335588	0.603889	NA	NA		A130022J15Rik	NS	0.104648	0.070018	0.562021
6330418K02Rik	NS	0.0195963	0.0211843	0.725664	0.792142	NA	NA		6330418K02Rik	NS	0.00143209	0.00433973	0.289844	0.643313	0.667104	0.904817		8030443G20Rik	NS	0	0	NA	NA	1	1		8030443G20Rik	NS	0.00381761	0.00365016	NA	NA	0.361422	0.833484		A130077B15Rik	NS	0	0.000531691	NA	NA	0.408443	0.950281		A130077B15Rik	NS	0	0	NA
6330439K17Rik	NS	0.0644246	0.0421191	0.289381	0.401024	NA	NA		6330439K17Rik	NS	0.0026395	0.00082527	0.512144	0.827294	0.171245	0.549882		8030462N17Rik	NS	0.0156197	0.0285983	0.995188	0.999603	0.00841623	0.0262125		8030462N17Rik	NS	0.0162568	0.0202299	0.64692	0.92815	0.764489	0.958291		A1bg	NS	0.00448361	0.000459624	0.0376093	0.218416	0.062716	0.950281		A1bg	NS	0	0	NA
6330503K22Rik	NS	0.0497127	0.0251063	1.06278e-05	0.000174955	0.89294	1		6330503K22Rik	NS	0.0435375	0.0971179	0.971388	1	0.00710465	0.0881982		8430406I07Rik	NS	0.162922	0.135499	0.0252763	0.0591747	0.0250646	0.0655866		8430406I07Rik	NS	0.114026	0.108157	0.792597	0.974433	0.823304	0.97737		A230001M10Rik	NS	0.0026978	0	NA	NA	0.506574	0.950281		A230001M10Rik	NS	0	0	NA
6330512M04Rik	NS	0.0875202	0.00597088	0.0367375	0.0848024	0.614755	1		6330512M04Rik	NS	0.0727196	0.0759827	0.687091	0.929619	0.561651	0.86868		8430408G22Rik	DE	0.00316753	0.0155586	3.01981e-14	8.4766e-13	3.83184e-11	6.11571e-10		8430408G22Rik	NS	0.00255258	0.00373739	0.920442	0.999999	0.112327	0.558336		A230020J21Rik	NS	0	0.0034401	NA	NA	0.409099	0.950281		A230020J21Rik	NS	0	0	NA
6330527O06Rik	NS	0	0	NA	NA	1	1		6330527O06Rik	NS	0.0014574	0.000789437	NA	NA	0.606646	0.885761		8430410A17Rik	NS	0.0908659	0.0896001	0.0806939	0.14693	0.867045	0.928216		8430410A17Rik	NS	0.130706	0.148428	0.079227	0.44595	0.320805	0.806127		A230028O05Rik	NS	0	0	NA	NA	1	1		A230028O05Rik	NS	0	0	NA
6330545A04Rik	NS	0.00201824	0.0113274	0.270653	0.381849	0.785754	1		6330545A04Rik	NS	0	0.00864609	NA	NA	0.188177	0.571801		8430410K20Rik	NS	0.053236	0.0610332	0.35433	0.456152	0.142427	0.265019		8430410K20Rik	NS	0.0744147	0.0894102	0.91869	0.999999	0.926498	1		A230046K03Rik	NS	0.162453	0.0868472	0.0667474	0.281535	NA	NA		A230046K03Rik	NS	0.176867	0.225093	0.84591
6330578E17Rik	NC	0.207923	0.284061	3.51834e-05	0.000417889	NA	NA		6330578E17Rik	NS	0.101125	0.157016	0.326948	0.68328	0.875299	0.996614		8430419L09Rik	DB	0.0646457	0.16428	0.00179805	0.00688056	2.43114e-09	2.96754e-08		8430419L09Rik	DM	0.484499	1.03246	3.27394e-07	3.81643e-05	4.37342e-06	0.00128175		A230050P20Rik	NS	0.00410849	0.00935437	0.658372	0.83652	0.55439	0.977799		A230050P20Rik	DP	0.185056	0.216208	0.000622932
6430527G18Rik	NS	0.191856	0.276002	0.0531062	0.112684	NA	NA		6430527G18Rik	NS	0.229302	0.368598	0.606295	0.887855	0.0213558	0.172678		8430427H17Rik	DZ	0.0274722	0.0580516	0.412384	0.511607	1.85928e-12	3.46808e-11		8430427H17Rik	NS	0.0728149	0.119568	0.616995	0.916766	0.139607	0.611029		A230051G13Rik	NS	0.0971074	0.0959863	0.771327	0.897766	NA	NA		A230051G13Rik	DM	0.00879479	0.0266428	0.000483785
6430531B16Rik	NC	0.049422	0.0159841	0.000329387	0.00221194	NA	NA		6430531B16Rik	NS	0	0	NA	NA	1	1		8430429K09Rik	NS	0.0188831	0.0172965	0.388265	0.488605	0.055102	0.125541		8430429K09Rik	DE	0.0489607	0.0513673	0.0330282	0.296036	0.116497	0.567587		A230056J06Rik	NS	0.00504474	0.00384352	0.952478	0.98664	0.307241	0.950281		A230056J06Rik	NS	0.00703075	0	NA
6430548M08Rik	DB	0.0683806	0.0751362	8.59718e-06	0.000148754	NA	NA		6430548M08Rik	NS	0.049772	0.0646418	0.763922	0.964935	0.305771	0.7029		8430431K14Rik	NS	0.00193135	0.00223112	0.815828	0.863445	0.530186	0.677926		8430431K14Rik	NS	0	0	NA	NA	1	1		A230056P14Rik	NS	0.0262905	0.0304534	0.286728	0.559525	NA	NA		A230056P14Rik	NS	0.0110122	0.0311645	0.125523
6430550D23Rik	NS	0.00744113	0.019711	0.00752846	0.0250759	0.624035	1		6430550D23Rik	NS	0.00481943	0.000317282	NA	NA	0.218198	0.611507		9030025P20Rik	DZ	0.0352841	0.0233643	0.404733	0.503896	0.000308888	0.00144704		9030025P20Rik	NS	0.0327244	0.0137243	0.0603931	0.396081	0.412337	0.857631		A230057D06Rik	NS	0.000900641	0	NA	NA	0.495905	0.950281		A230057D06Rik	NS	0	0.00720613	NA
6430571L13Rik	NS	0	0	NA	NA	1	1		6430571L13Rik	NS	0.000979453	0.00371119	NA	NA	0.493154	0.830011		9030224M15Rik	NS	1.55904e-05	0.000137895	NA	NA	0.0572074	0.129506		9030224M15Rik	NS	0	0.000318987	NA	NA	0.766923	0.958291		A230072C01Rik	NS	0.0300478	0.0206407	0.238189	0.510116	NA	NA		A230072C01Rik	NC	0.0169135	0.00304346	0.000402435
6430573F11Rik	NC	0.0467399	0.0895592	2.58157e-06	6.23327e-05	NA	NA		6430573F11Rik	NS	0.00423816	0.0081178	NA	NA	0.789479	0.959728		9030418K01Rik	DZ	0.0890779	0.146771	0.0619075	0.119977	0.000680015	0.00292026		9030418K01Rik	NS	0.00522851	0.00607373	NA	NA	0.58527	0.920656		A2ld1	NS	0.0505718	0.104712	0.076934	0.300534	NA	NA		A2ld1	NS	0.151158	0.218503	0.375114
6430598A04Rik	DM	0.00899063	0.0195612	0.000157046	0.00128278	0.108844	0.664788		6430598A04Rik	NS	0	0	NA	NA	1	1		9030425E11Rik	DP	0.021091	0.0241629	0.0251261	0.0589214	0.0823523	0.173076		9030425E11Rik	NS	0.000339463	9.96101e-05	NA	NA	0.725405	0.957841		A2m	NS	0.00789859	0	NA	NA	0.520561	0.950281		A2m	NS	0.057856	0.118571	0.859509
6430704M03Rik	NS	0.049922	0.055572	0.0186822	0.0505641	NA	NA		6430704M03Rik	NS	0.00209539	0.00273155	0.843178	0.992221	0.865413	0.992644		9030617O03Rik	NS	0.127939	0.162809	0.125578	0.206296	0.844021	0.912562		9030617O03Rik	NS	0.00453588	0.000692923	NA	NA	0.910797	0.993028		A330009N23Rik	NS	0.00139478	0.0116687	0.898467	0.960577	0.0590518	0.950281		A330009N23Rik	NS	0.0964024	0.0716042	0.399134
6530401N04Rik	NS	0.155808	0.0927822	0.0525717	0.111944	NA	NA		6530401N04Rik	NS	0.136508	0.0901452	0.0590095	0.271378	0.258229	0.65773		9030624G23Rik	DZ	0.00178956	0.00126714	0.270066	0.370552	0.0027412	0.00991589		9030624G23Rik	NS	0.000734731	0.00138386	0.495789	0.862737	0.984544	1		A330021E22Rik	NS	0	0	NA	NA	1	1		A330021E22Rik	NS	0	0	NA
6530402F18Rik	DE	0.0121647	0.0209433	6.73216e-06	0.000124716	0.246679	0.848008		6530402F18Rik	NS	0.0301972	0.0302394	0.275767	0.628581	0.703511	0.923151		9030624J02Rik	NS	0.247192	0.295681	0.0195014	0.0484687	0.413827	0.574016		9030624J02Rik	NS	0.367233	0.43781	0.0663668	0.410195	0.705119	0.950784		A330023F24Rik	NS	0.0543014	0.0493342	0.219521	0.489312	0.631688	1		A330023F24Rik	NC	0.0373241	0.0652618	5.2736e-05
6530411M01Rik	DM	0.0178305	0.0125106	5.80476e-07	2.2248e-05	0.207246	0.846994		6530411M01Rik	NS	0	0	NA	NA	1	1		9030625A04Rik	DE	0.144021	0.278335	6.17253e-05	0.000380296	1.31288e-09	1.66655e-08		9030625A04Rik	NS	0.00170795	0.00115497	NA	NA	0.697446	0.947615		A330032B11Rik	NS	0.000332449	0.000885496	0.0383766	0.22096	0.381051	0.950281		A330032B11Rik	NS	0	0	NA
6530418L21Rik	NC	0.0551101	0.0506695	0.000212987	0.00161004	NA	NA		6530418L21Rik	NS	0.00799725	0.00813798	NA	NA	0.975245	1		9130011E15Rik	NS	0.0697812	0.0944015	0.392578	0.492609	0.0640758	0.141507		9130011E15Rik	NS	0.0587211	0.0583352	0.613944	0.915385	0.645586	0.939633		A330035P11Rik	NS	0	0	NA	NA	1	1		A330035P11Rik	DE	0.00639514	0.0476175	3.93733e-05
6720401G13Rik	NC	0.0854443	0.104175	2.21833e-05	0.000300112	NA	NA		6720401G13Rik	NS	0.0507176	0.0329209	0.0129592	0.10387	0.764888	0.95021		9130011J15Rik	DZ	0.423843	0.339916	0.00192906	0.00729572	9.34463e-07	7.47276e-06		9130011J15Rik	NS	0.857859	0.646177	0.0782139	0.443618	0.0507849	0.401433		A330040F15Rik	NS	0	0	NA	NA	1	1		A330040F15Rik	NS	0	0	NA
6720456B07Rik	NS	1.42199	1.27485	0.0191882	0.0515569	NA	NA		6720456B07Rik	DZ	1.11374	0.760068	2.43148e-05	0.000706045	7.21521e-05	0.00401761		9130014G24Rik	NS	0.000508921	0.000161374	0.0918558	0.16202	0.818466	0.895016		9130014G24Rik	NS	0	2.23657e-05	NA	NA	0.845834	0.97737		A330041J22Rik	NS	0.0185454	0.00145133	0.664434	0.839739	0.995076	1		A330041J22Rik	NS	0	0	NA
6720456H20Rik	NS	0.111166	0.0974454	0.0702021	0.138934	NA	NA		6720456H20Rik	NS	0.0579443	0.0634695	0.350488	0.705679	0.561078	0.868513		9130019O22Rik	NS	0.0635756	0.0598642	0.839416	0.881695	0.463049	0.62068		9130019O22Rik	NS	0.0224071	0.0262723	NA	NA	0.426025	0.86407		A330049M08Rik	NS	0	0.000736816	NA	NA	0.481487	0.950281		A330049M08Rik	NS	6.49504e-05	0	NA
6720463M24Rik	NS	0.00596663	0.00403285	0.808819	0.858432	0.896827	1		6720463M24Rik	NS	0.0138316	0.0325966	0.308151	0.66306	0.915566	1		9130019P16Rik	DZ	0.0139259	0.0265712	0.386425	0.487372	7.46556e-05	0.00040109		9130019P16Rik	NS	0.0377836	0.0346484	0.122248	0.532141	0.854812	0.97737		A330050B17Rik	NS	0.0142159	0.011385	0.0300659	0.197965	0.25414	0.950281		A330050B17Rik	NS	0.00959703	0	NA
6720483E21Rik	NS	0.000146525	0.0100019	0.975252	0.984489	0.913753	1		6720483E21Rik	NS	0	0.000290079	NA	NA	0.57974	0.876597		9130023H24Rik	DZ	0.202464	0.0951834	1.58068e-06	1.45379e-05	1.69386e-07	1.55318e-06		9130023H24Rik	NS	0.0796222	0.0382408	0.869483	0.992781	0.0478425	0.390566		A330069E16Rik	NS	0.0349971	0.0114972	0.0216858	0.169839	NA	NA		A330069E16Rik	DM	0.0111401	0.000462193	0.00206935
6720489N17Rik	NS	0.0505993	0.0542616	5.14916e-07	2.05582e-05	0.624035	1		6720489N17Rik	NS	0.0220391	0.00896775	0.739105	0.952521	0.640125	0.896151		9130206I24Rik	NS	0.0029645	0.000812878	0.287228	0.388778	0.998562	1		9130206I24Rik	NS	0	2.85796e-05	NA	NA	0.688353	0.945138		A330076H08Rik	NS	0.0010563	0	NA	NA	0.274811	0.950281		A330076H08Rik	NS	0	0	NA
6820408C15Rik	NS	0.0940406	0.030371	0.0113289	0.0345789	NA	NA		6820408C15Rik	NS	0	0	NA	NA	1	1		9130221H12Rik	NS	0.00749461	0.00681673	0.729251	0.792001	0.137656	0.258188		9130221H12Rik	NS	0.00266558	0.00278078	NA	NA	0.836284	0.97737		A330102I10Rik	NS	0.0525024	0.0601203	0.0279099	0.189287	NA	NA		A330102I10Rik	NS	0	0	NA
7630403G23Rik	NS	0	0.00136174	NA	NA	0.767847	1		7630403G23Rik	NS	0	0	NA	NA	1	1		9130230L23Rik	NS	0.00261701	0.00424816	0.146369	0.231547	0.653576	0.776535		9130230L23Rik	NS	0	2.09511e-05	NA	NA	0.744105	0.958291		A430005L14Rik	NS	0.288927	0.205437	0.292366	0.565291	NA	NA		A430005L14Rik	NS	0.200419	0.154037	0.0352262
8030423J24Rik	NS	0	0	NA	NA	1	1		8030423J24Rik	NS	0.000613849	0	NA	NA	0.0949909	0.409631		9130401M01Rik	NS	0.0920217	0.0959715	0.279781	0.380984	0.785415	0.872931		9130401M01Rik	NS	0.118929	0.124491	0.10474	0.508569	0.559819	0.910278		A430033K04Rik	NS	0.0330214	0.00116378	0.0485149	0.245463	0.0170653	0.950281		A430033K04Rik	NS	0.169228	0.179881	0.3712
8030442B05Rik	NS	0	5.30818e-05	NA	NA	0.760964	1		8030442B05Rik	NS	0	2.31511e-05	NA	NA	0.676194	0.909559		9230110C19Rik	NS	2.88742e-05	0.00148766	0.78477	0.838478	0.573254	0.712795		9230110C19Rik	NS	0	0.00215282	NA	NA	0.741341	0.958291		A430035B10Rik	NS	0.007745	0.0088567	0.348637	0.616156	0.484566	0.950281		A430035B10Rik	NS	0	0	NA
8030443G20Rik	NS	0	0	NA	NA	1	1		8030443G20Rik	NS	0	0	NA	NA	1	1		9230114K14Rik	NS	0.00943571	0.0068003	0.506971	0.599085	0.706404	0.816407		9230114K14Rik	NS	0.02614	0.0340658	0.976528	0.999999	0.61757	0.9263		A430078G23Rik	NS	0	0	NA	NA	1	1		A430078G23Rik	NS	0	0	NA
8030462N17Rik	NS	0.0201406	0.0258208	0.668481	0.744937	0.00491182	0.21714		8030462N17Rik	NS	0.0357284	0.0483728	0.886462	1	0.37331	0.750872		9230116N13Rik	NS	0.0138121	0.0065257	0.0436317	0.0913169	0.839665	0.909657		9230116N13Rik	NS	0.0203794	0.00436768	0.847488	0.988023	0.014296	0.216142		A430084P05Rik	NS	0	0	NA	NA	1	1		A430084P05Rik	NS	8.32422e-05	0	NA
8430406I07Rik	NC	0.135492	0.0704279	0.000305324	0.00209283	NA	NA		8430406I07Rik	NS	0.0846774	0.0405233	0.617851	0.895024	0.00556035	0.0747849		9330020H09Rik	NS	0.0117911	0.0146878	0.818621	0.864901	0.559989	0.702009		9330020H09Rik	NS	0.00139693	0.00951211	0.472711	0.855678	0.226948	0.724318		A430090L17Rik	NS	0.00123464	0	NA	NA	0.431175	0.950281		A430090L17Rik	NS	0.00490684	0.0128328	0.0785874
8430408G22Rik	NS	0.0252223	0.00762299	0.103147	0.186072	0.617459	1		8430408G22Rik	NS	1.30307	1.38008	0.507381	0.827294	0.715636	0.928994		9330111N05Rik	NS	0	0	NA	NA	1	1		9330111N05Rik	NS	0.012664	0.00720638	0.98402	0.999999	0.32902	0.813875		A430105I19Rik	NS	0.0877478	0.0612482	0.0686609	0.287249	0.428037	0.950281		A430105I19Rik	NS	0.0063352	0.00949094	0.177718
8430410A17Rik	NS	0.0791016	0.0627064	0.00907731	0.0290332	NA	NA		8430410A17Rik	NS	0.174105	0.125423	0.0205881	0.139177	0.580533	0.876963		9330133O14Rik	DZ	0.225069	0.170143	0.240947	0.339492	0.000462757	0.00207913		9330133O14Rik	NS	0.0666788	0.068223	0.841463	0.986558	0.528866	0.901305		A430107O13Rik	NS	0.0956827	0.122215	0.423241	0.677154	NA	NA		A430107O13Rik	DM	0.519701	0.76892	3.8834e-07
8430410K20Rik	DM	0.19855	0.180706	0.00557728	0.019941	NA	NA		8430410K20Rik	NS	0.206864	0.129789	0.032068	0.183108	0.097836	0.415442		9330151L19Rik	DZ	0.109265	0.0850294	0.000203315	0.00106237	2.54736e-08	2.71043e-07		9330151L19Rik	NS	0.0657882	0.0580046	0.624174	0.921262	0.429691	0.865008		A430110N23Rik	NS	0.000245027	0.0148487	NA	NA	0.0574842	0.950281		A430110N23Rik	NS	0.000131995	0	NA
8430419L09Rik	NC	0.617033	0.823984	0.00012242	0.00106573	NA	NA		8430419L09Rik	NS	0.0198437	0.0533099	0.849032	0.994351	0.215273	0.607642		9330159F19Rik	NS	0.00035861	0.00019671	0.969972	0.983378	0.522857	0.671981		9330159F19Rik	NS	0.268729	0.317844	0.4879	0.860052	0.575685	0.914346		A4galt	NS	0.00435522	0.0224408	0.576938	0.786543	0.102268	0.950281		A4galt	NS	0.0748426	0.0831188	0.160025
8430427H17Rik	DE	0.000819844	0.0334098	0.00129229	0.00635355	0.00471667	0.216757		8430427H17Rik	NS	0.0358696	0.0234677	0.20822	0.547176	0.903811	1		9330159M07Rik	NS	0.0160461	0.0169749	0.237806	0.336215	0.301025	0.459211		9330159M07Rik	NS	0	0.00452778	NA	NA	0.486185	0.89165		A530013C23Rik	NS	0.0265852	0.029066	0.338721	0.607061	NA	NA		A530013C23Rik	NS	0.000110005	0	NA
8430429K09Rik	NS	0.0499846	0.0476024	0.0531168	0.11269	0.624035	1		8430429K09Rik	NS	0.0244517	0.0278266	0.400474	0.746015	0.275212	0.677038		9330175E14Rik	DZ	0.00189182	0.00506852	0.159994	0.248838	0.00600426	0.019517		9330175E14Rik	NS	0	0.000339123	NA	NA	0.560562	0.910278		A530016L24Rik	NS	0.0990704	0.0429221	0.00541529	0.0912902	NA	NA		A530016L24Rik	NS	0.000993487	0	NA
8430431K14Rik	NS	0	0	NA	NA	1	1		8430431K14Rik	NS	0.000124903	0.0144565	NA	NA	0.153956	0.523491		9330175M20Rik	NS	5.24408e-06	1.82903e-05	NA	NA	0.443993	0.603139		9330175M20Rik	NS	0.000235043	0.00605858	NA	NA	0.419816	0.861458		A530032D15Rik	NS	0	0	NA	NA	1	1		A530032D15Rik	NS	0	0	NA
9030025P20Rik	NS	0.0337492	0.0241248	0.283094	0.394831	NA	NA		9030025P20Rik	NS	0.0368386	0.00838255	0.0136636	0.107516	0.112438	0.447433		9330179D12Rik	NS	1.73243e-05	2.47787e-05	NA	NA	0.526416	0.674906		9330179D12Rik	NS	0	0.00244759	NA	NA	0.683429	0.945138		A530054K11Rik	NS	0.0331262	0.0142236	0.0640271	0.275948	0.224018	0.950281		A530054K11Rik	NS	0.0767624	0.0831835	0.911523
9030224M15Rik	NS	0.0237671	0.00976214	0.518673	0.618845	0.112264	0.669716		9030224M15Rik	NS	0.0150487	4.86708e-05	NA	NA	0.240963	0.637485		9330182L06Rik	NS	0.000442888	0.000580948	0.0422562	0.0891291	0.329149	0.48925		9330182L06Rik	NS	0.107252	0.318679	0.0188391	0.216916	0.000816164	0.0439209		A530064D06Rik	NS	0	0	NA	NA	1	1		A530064D06Rik	NS	0	0	NA
9030418K01Rik	DE	0.0480845	0.10535	0.000182754	0.00142491	NA	NA		9030418K01Rik	NS	0.00723529	0.0115955	0.999976	1	0.682256	0.912206		9430008C03Rik	DZ	0.0110657	0.0247795	0.420715	0.52011	1.69912e-05	0.000105344		9430008C03Rik	NS	0.00825329	0.0146662	NA	NA	0.35984	0.83332		A530072M11Rik	NS	0	0.00060928	NA	NA	0.415195	0.950281		A530072M11Rik	NS	0.0214665	0.012137	0.844579
9030425E11Rik	NC	0.0563748	0.0146618	8.94528e-05	0.000839201	NA	NA		9030425E11Rik	NS	0.0151718	0.0229511	0.798951	0.97843	0.316353	0.712202		9430015G10Rik	NS	0.0351037	0.0449199	0.784108	0.838478	0.635598	0.763137		9430015G10Rik	NS	0.0587662	0.0679488	0.748229	0.961947	0.711975	0.952932		A530088E08Rik	NS	0	0	NA	NA	1	1		A530088E08Rik	NS	0.000118068	0	NA
9030617O03Rik	NS	0.0649928	0.0923504	0.08108	0.155683	NA	NA		9030617O03Rik	NS	0.0188445	0.0291969	0.831825	0.989848	0.760551	0.949042		9430016H08Rik	DB	0.093668	0.0773729	0.00059842	0.00269452	0.47013	0.626901		9430016H08Rik	NS	0.0611692	0.0756584	0.929182	0.999999	0.876505	0.981109		A530099J19Rik	NS	0	0	NA	NA	1	1		A530099J19Rik	NS	0	0	NA
9030624G23Rik	NS	0.000210679	0.00114049	0.00502611	0.0183167	0.461495	1		9030624G23Rik	NS	0.00256934	0.0021421	0.859131	0.997988	0.0649259	0.332407		9430018G01Rik	NS	0.000538231	0.000834882	0.973766	0.986488	0.33434	0.494462		9430018G01Rik	NS	0	0	NA	NA	1	1		A630001G21Rik	NS	0.000862497	0.00175312	0.0200382	0.163553	0.210085	0.950281		A630001G21Rik	NS	0.021704	0.0328193	0.467496
9030624J02Rik	NS	0.295358	0.408763	0.341276	0.452926	NA	NA		9030624J02Rik	NS	0.140819	0.178417	0.394607	0.743475	0.300095	0.697971		9430020K01Rik	NS	0.000300994	0.000383172	0.0223669	0.0538826	0.0596543	0.133579		9430020K01Rik	NS	0.0321216	0.0812401	0.613477	0.91514	0.104332	0.543413		A630007B06Rik	NS	0.250012	0.30304	0.583982	0.789703	NA	NA		A630007B06Rik	NS	0.24283	0.39141	0.08106
9030625A04Rik	NS	0.0292896	0.0268802	0.104105	0.187217	0.89294	1		9030625A04Rik	NS	0	0.00251893	NA	NA	0.352098	0.7387		9430023L20Rik	DZ	0.326199	0.282309	0.01016	0.0289123	0.00667864	0.0213857		9430023L20Rik	NS	0.315709	0.296493	0.877048	0.994634	0.268604	0.762778		A630033H20Rik	NS	0	0.00121759	NA	NA	0.416491	0.950281		A630033H20Rik	NS	0.00449776	0	NA
9130011E15Rik	DE	0.00640833	0.0495098	4.66127e-07	1.89923e-05	NA	NA		9130011E15Rik	NS	0.025512	0.0633746	0.392783	0.741367	0.495242	0.831325		9430037G07Rik	NS	3.39951e-05	0.000142331	0.499206	0.592304	0.39196	0.553496		9430037G07Rik	NS	0	0.000661622	NA	NA	0.517406	0.896793		A630055G03Rik	NS	0.000102867	0	NA	NA	0.519871	0.950281		A630055G03Rik	NS	0	0	NA
9130011J15Rik	NS	0.454366	0.4347	0.0181532	0.0494163	NA	NA		9130011J15Rik	NS	0.591877	0.45935	0.065634	0.284628	0.0121062	0.121917		9430038I01Rik	DM	0.0513251	0.0282308	0.000365081	0.00175657	0.118412	0.22966		9430038I01Rik	NS	0.0224571	0.0180475	0.937913	0.999999	0.470497	0.883859		A630066F11Rik	NS	0.026159	0.0108501	0.453353	0.701057	0.682088	1		A630066F11Rik	NS	0.0230609	0.0123004	0.385676
9130014G24Rik	NS	0.0329475	0.0211141	0.00907731	0.0290332	NA	NA		9130014G24Rik	NS	0	0.000104402	NA	NA	0.420288	0.783877		9430041J12Rik	NS	0.000742811	0.00358936	0.751729	0.811266	0.162912	0.294252		9430041J12Rik	NS	8.52912e-05	0.00631875	NA	NA	0.468116	0.883859		A630072M18Rik	NS	0.080501	0.0386953	0.030237	0.197965	NA	NA		A630072M18Rik	NC	0.293628	0.308319	0.000745257
9130019O22Rik	DM	0.00153168	0.0159791	0.000218826	0.00164178	0.244249	0.846994		9130019O22Rik	NS	0.0243781	0.0229432	0.423366	0.767716	0.758728	0.948457		9430060I03Rik	NS	0.0286216	0.0351846	0.0570313	0.112594	0.018155	0.0498936		9430060I03Rik	NS	0.0124119	0.0109941	0.950156	0.999999	0.679579	0.945138		A630075F10Rik	NS	0	0	NA	NA	1	1		A630075F10Rik	NS	0.00711321	0	NA
9130019P16Rik	NS	0	0	NA	NA	1	1		9130019P16Rik	NS	0.00426732	0.010519	0.236029	0.579173	0.778198	0.956548		9430076C15Rik	NS	2.34909e-05	0.000510083	0.289844	0.391113	0.875702	0.934548		9430076C15Rik	NS	0.0053494	0.010695	0.441307	0.838893	0.636692	0.934611		A630076J17Rik	NS	0	0	NA	NA	1	1		A630076J17Rik	NS	0	0	NA
9130023H24Rik	NS	0.0844081	0.0410649	0.00310753	0.0125548	0.244924	0.846994		9130023H24Rik	DZ	0.098197	0.0296396	0.656726	0.915203	0.000886392	0.0223902		9430083A17Rik	NS	0.0213957	0.0158764	0.794529	0.846971	0.0975486	0.19803		9430083A17Rik	NS	0.0100675	0.00695518	0.952478	0.999999	0.237684	0.733078		A630077J23Rik	NS	0	0	NA	NA	1	1		A630077J23Rik	NS	0	0	NA
9130206I24Rik	NS	0.00146181	0.00320217	0.03573	0.0830988	0.574369	1		9130206I24Rik	NS	0.000124068	0.00099368	NA	NA	0.389362	0.76356		9430091E24Rik	DZ	0.0140204	0.0266873	0.998696	1	0.00600646	0.01952		9430091E24Rik	NS	0.0147214	0.00761519	0.419822	0.827723	0.984735	1		A630089N07Rik	NS	0.0104882	0.0189404	0.709198	0.864401	0.133134	0.950281		A630089N07Rik	NS	0.0117205	4.58192e-05	0.528975
9130221H12Rik	NS	1.72254e-05	0.0011824	0.988261	0.992547	0.462637	1		9130221H12Rik	NS	0.00363744	0.00515875	0.843178	0.992221	0.859347	0.98983		9530008L14Rik	DZ	0.0454594	0.0318113	0.802975	0.853382	0.00493668	0.0164714		9530008L14Rik	NS	0	4.05487e-05	NA	NA	0.664914	0.945138		A730008H23Rik	NS	0.000809121	0.000681544	0.998376	1	0.479435	0.950281		A730008H23Rik	NS	0.00221285	0.00779845	0.113131
9130230L23Rik	NS	0	0	NA	NA	1	1		9130230L23Rik	NS	0.000107985	0	NA	NA	0.406366	0.773297		9530026P05Rik	NS	9.71388e-06	0	NA	NA	0.516625	0.666892		9530026P05Rik	NS	0	0.000182788	NA	NA	0.864383	0.97737		A730011L01Rik	NS	0.0296272	0.0207726	0.299378	0.572816	0.431175	0.950281		A730011L01Rik	DE	0.06442	0.0401431	0.000700361
9130401M01Rik	NC	0.236161	0.134	1.59275e-06	4.46161e-05	NA	NA		9130401M01Rik	NS	0.125646	0.109413	0.0418556	0.218187	0.83467	0.979791		9530027J09Rik	NS	0.00574024	0.00533346	0.998822	1	0.908149	0.95457		9530027J09Rik	NS	0	0.00120061	NA	NA	0.681084	0.945138		A730017L22Rik	NS	0.0209541	0.0397067	0.184759	0.451516	NA	NA		A730017L22Rik	DM	0.0234075	0.0242746	3.2131e-06
9230110C19Rik	NS	0.0737142	0.0471744	0.0606912	0.124648	NA	NA		9230110C19Rik	NS	0	0.000177521	NA	NA	0.555561	0.865936		9530051G07Rik	NS	3.51433e-05	7.56022e-05	NA	NA	0.470051	0.626901		9530051G07Rik	NS	0	0	NA	NA	1	1		A730020M07Rik	NS	0.0291243	0.0354176	0.152505	0.413307	0.64331	1		A730020M07Rik	NS	0	0	NA
9230114K14Rik	NS	0.0756268	0.0550149	0.134978	0.227512	NA	NA		9230114K14Rik	NS	0.0123287	0.0277583	0.860255	0.998638	0.169418	0.548098		9530053A07Rik	NS	0	0.00186536	NA	NA	0.0292409	0.0747343		9530053A07Rik	NS	0	6.02893e-05	NA	NA	0.790024	0.965515		A730056A06Rik	NS	0.00887229	0.005048	0.153162	0.413307	0.511894	0.950281		A730056A06Rik	NS	0	0	NA
9230116N13Rik	NS	6.06202e-05	0.0037522	0.730597	0.795963	0.692445	1		9230116N13Rik	NS	0.0070166	0.00397581	NA	NA	0.901718	1		9530059O14Rik	NS	1.19698e-05	0	NA	NA	0.290107	0.447342		9530059O14Rik	NS	0.005089	0.0154851	NA	NA	0.37937	0.84201		A730090N16Rik	NS	0.005068	0	NA	NA	0.520235	0.950281		A730090N16Rik	NS	0	0	NA
9330020H09Rik	NS	0.0100857	0.0119751	0.0145801	0.0419412	NA	NA		9330020H09Rik	DE	0.0226287	0.0315317	0.000838927	0.0136749	0.0327646	0.222569		9530068E07Rik	DZ	0.609537	0.622666	3.85796e-05	0.000250678	6.59123e-09	7.59011e-08		9530068E07Rik	NS	0.672998	0.568085	0.0704266	0.421699	0.00272009	0.0886293		A830007P12Rik	NS	0.0393504	0.0329654	0.293042	0.566166	0.373839	0.950281		A830007P12Rik	NS	0.575929	0.543324	0.342069
9330111N05Rik	NS	0	0.00253661	NA	NA	0.777941	1		9330111N05Rik	NS	0	0	NA	NA	1	1		9530077C05Rik	NS	0.00477343	0.0053222	0.400474	0.49988	0.531746	0.679		9530077C05Rik	NS	0.127334	0.0546051	0.194914	0.629915	0.0306865	0.315199		A830010M20Rik	NS	0.0264599	0.0184652	0.19295	0.461102	NA	NA		A830010M20Rik	NS	7.54426e-05	0.0101191	NA
9330133O14Rik	NC	0.057711	0.042044	0.000727842	0.00407905	NA	NA		9330133O14Rik	NS	0.0728567	0.0502015	0.640496	0.907468	0.378763	0.755827		9530082P21Rik	NS	0.0309767	0.0339182	0.0809115	0.147212	0.763075	0.857238		9530082P21Rik	NS	0.132238	0.178284	0.0446691	0.342542	0.912274	0.993998		A830052D11Rik	NS	0	0	NA	NA	1	1		A830052D11Rik	NS	0	0.000594127	NA
9330151L19Rik	NS	0.153251	0.0842291	0.15754	0.255142	0.89294	1		9330151L19Rik	NS	0.0184373	0.0107463	0.180606	0.505881	0.590833	0.881329		9530091C08Rik	NS	0.000114151	0.000347666	0.00999097	0.0285587	0.477517	0.633285		9530091C08Rik	NS	0.00161172	0.00384884	NA	NA	0.8941	0.987599		A830080D01Rik	NS	0.00952757	0.0519143	0.0894365	0.32226	0.0999856	0.950281		A830080D01Rik	NS	0.0126472	0.00115312	0.692894
9330159F19Rik	NC	0.364331	0.432548	0.00223479	0.00973055	NA	NA		9330159F19Rik	NS	0.000749818	0.00179894	0.988261	1	0.426871	0.787894		9630013A20Rik	NS	1.42326e-05	4.1409e-06	NA	NA	0.549358	0.692999		9630013A20Rik	NS	0.0152752	0.0171369	0.768898	0.969453	0.501156	0.896793		A830082K12Rik	NS	0.0192093	0.0130838	0.255622	0.528658	0.488786	0.950281		A830082K12Rik	NS	0.10792	0.155559	0.0228609
9330159M07Rik	NS	0.0112097	0.0264353	0.00611345	0.0214241	0.830047	1		9330159M07Rik	NS	0.000455067	0.0117198	0.171696	0.492475	0.798498	0.963857		9630033F20Rik	NS	0.0116196	0.0121352	0.334682	0.436996	0.353248	0.514137		9630033F20Rik	NS	0.00350912	0.00709411	NA	NA	0.471893	0.883859		A830082N09Rik	NS	0.00450628	0	NA	NA	0.5201	0.950281		A830082N09Rik	NS	0	0.00393847	NA
9330175E14Rik	NS	0	0	NA	NA	1	1		9330175E14Rik	NS	0.0130991	0.000848338	0.244463	0.589945	0.730007	0.934495		9830001H06Rik	DE	0.472247	0.991991	2.61791e-13	6.71706e-12	6.00306e-64	2.23402e-61		9830001H06Rik	DZ	0.165622	0.361551	0.356281	0.789359	5.67011e-06	0.00151601		A830093I24Rik	NS	0.0192066	0.0282891	0.682811	0.850585	NA	NA		A830093I24Rik	NS	0.00242348	0	NA
9330175M20Rik	NS	0	0	NA	NA	1	1		9330175M20Rik	NS	0	5.52084e-05	NA	NA	0.621471	0.891199		9830147E19Rik	NS	0.0270035	0.0324768	0.476901	0.572714	0.625678	0.754658		9830147E19Rik	NS	0.0142064	0.00338791	0.152784	0.571988	0.0792446	0.486151		A930001C03Rik	NS	0	0	NA	NA	1	1		A930001C03Rik	NS	0.000927114	0	NA
9330179D12Rik	DM	0.0462547	0.0218393	9.03943e-05	0.000846891	0.155155	0.783083		9330179D12Rik	NS	0.00800779	0	NA	NA	0.0658863	0.334407		9930012K11Rik	NS	0.0275841	0.0150978	0.0526406	0.105469	0.0575175	0.129977		9930012K11Rik	NS	0.0360006	0.0418844	0.555544	0.888427	0.638499	0.935165		A930001N09Rik	NS	0.262732	0.271119	0.361193	0.628408	NA	NA		A930001N09Rik	NS	0.210504	0.303112	0.0916022
9330182L06Rik	DE	0.106299	0.173876	1.1821e-08	1.61598e-06	NA	NA		9330182L06Rik	NS	0	0.00219972	NA	NA	0.4536	0.804088		9930014A18Rik	NS	0.00182502	0.00328432	0.489127	0.584346	0.394746	0.55621		9930014A18Rik	NS	0	0.00100076	NA	NA	0.6849	0.945138		A930004D18Rik	NS	0.0190297	0.0145431	0.0751044	0.298542	0.304378	0.950281		A930004D18Rik	NS	0.014871	0.00637006	0.979268
9430008C03Rik	NS	0.0371813	0.0347756	0.196543	0.300284	0.621811	1		9430008C03Rik	NS	0.0222948	0.01898	0.943973	1	0.187518	0.570594		9930021J03Rik	DZ	0.085732	0.140869	0.444875	0.541763	2.14716e-09	2.6657e-08		9930021J03Rik	DE	0.177883	0.178916	0.000198751	0.00854131	0.017133	0.236082		A930005H10Rik	NC	0.158181	0.102307	0.000118601	0.0127022	NA	NA		A930005H10Rik	NC	0.165534	0.120486	0.00159914
9430015G10Rik	NS	0.0130773	0.0503483	0.700953	0.772572	0.0430275	0.481217		9430015G10Rik	NS	0.0204062	0.0547809	0.99112	1	0.168319	0.546624		9930104L06Rik	NS	0.0448247	0.0481078	0.892745	0.924325	0.590898	0.726095		9930104L06Rik	NS	0.0753317	0.0580759	0.397291	0.814183	0.0129629	0.206646		A930005I04Rik	NS	0.00584254	0.0059182	0.729954	0.876848	0.514631	0.950281		A930005I04Rik	NS	0.00896322	0	NA
9430016H08Rik	DM	0.0880978	0.12306	0.00122866	0.00611645	NA	NA		9430016H08Rik	NS	0.0985006	0.100311	0.344502	0.698861	0.80598	0.966304		9930111J21Rik1	DB	0.0996674	0.160003	1.3129e-05	9.78576e-05	1.82322e-08	1.97634e-07		9930111J21Rik1	NS	0.000283396	8.90725e-05	NA	NA	0.176438	0.667224		A930007I19Rik	NS	0.0025287	0.000725584	0.719722	0.871734	0.356324	0.950281		A930007I19Rik	DM	0.00776669	0.00516444	0.000707838
9430018G01Rik	NS	0	0	NA	NA	1	1		9430018G01Rik	NS	0	0.00351881	NA	NA	0.32248	0.718469		9930111J21Rik2	DB	0.0153698	0.0360525	5.07227e-05	0.000318948	2.55732e-08	2.7185e-07		9930111J21Rik2	NS	0	0	NA	NA	1	1		A930011G23Rik	NS	0	0	NA	NA	1	1		A930011G23Rik	NS	0.00570133	0.00391568	0.697932
9430020K01Rik	NS	0.037257	0.0155111	0.0137757	0.0401174	0.554351	1		9430020K01Rik	DE	1.71697	2.52516	1.44329e-15	4.90591e-13	0.000715129	0.0192615		A030009H04Rik	NS	0.0283133	0.0334796	0.37332	0.47507	0.986341	0.998898		A030009H04Rik	NS	0.0188761	0.02101	0.685979	0.940837	0.992844	1		A930012L18Rik	NS	0.00175242	0.0148888	0.0455643	0.239604	0.00819965	0.804287		A930012L18Rik	NS	0.0052318	0.00576627	0.00438404
9430023L20Rik	DB	0.243974	0.156635	2.89798e-05	0.00036307	NA	NA		9430023L20Rik	NS	0.417185	0.430216	0.0375068	0.20246	0.75016	0.945871		A130010J15Rik	DZ	0.130202	0.0970174	0.308227	0.410466	4.15954e-06	2.91933e-05		A130010J15Rik	NS	0.0461395	0.030097	0.834681	0.986461	0.1459	0.621946		A930013F10Rik	NS	0.00581663	0.000633749	0.646343	0.830317	0.0960415	0.950281		A930013F10Rik	NS	0.0204618	0.0133949	0.0713683
9430037G07Rik	NS	0.00798925	0.00359643	0.350742	0.462283	0.784254	1		9430037G07Rik	NS	0	0.000115112	NA	NA	0.439802	0.796447		A130022J15Rik	NS	0.0331465	0.045507	0.0911188	0.161186	0.528987	0.676951		A130022J15Rik	NS	0.00305459	0.00592789	0.423735	0.830418	0.289925	0.783924		A930015D03Rik	NS	0.0108045	0.00366949	0.81521	0.920634	0.38497	0.950281		A930015D03Rik	NS	0.0315104	0.0209894	0.0340713
9430038I01Rik	NS	0.0281576	0.0268969	0.941529	0.959835	0.248959	0.848008		9430038I01Rik	DM	0.100548	0.0533441	0.00208257	0.0272569	0.529616	0.852448		A130077B15Rik	NS	0.0241711	0.0421848	0.488859	0.584324	0.0902206	0.185975		A130077B15Rik	NS	0	0	NA	NA	1	1		A930019D19Rik	NS	0.00413895	0	NA	NA	0.520337	0.950281		A930019D19Rik	NS	0.00163242	0.0153112	0.0843163
9430041J12Rik	NC	0.109396	0.0812848	2.95893e-06	6.85189e-05	NA	NA		9430041J12Rik	NS	0	7.82643e-05	NA	NA	0.620219	0.890932		A230001M10Rik	NS	3.8004e-05	6.6435e-06	NA	NA	0.168238	0.301607		A230001M10Rik	NS	0.496038	0.407462	0.0156345	0.197315	0.919807	0.997979		A930024E05Rik	NS	0.00418788	0	NA	NA	0.518471	0.950281		A930024E05Rik	NS	0	0	NA
9430060I03Rik	NS	0.0127548	0.0187012	4.88978e-06	9.90358e-05	0.0259261	0.409496		9430060I03Rik	NS	0.000317878	0.00833535	NA	NA	0.76451	0.95006		A230020J21Rik	NS	0.00175715	0.00895389	0.300761	0.402555	0.0100849	0.0305431		A230020J21Rik	NS	0.00265168	0.0065869	NA	NA	0.972425	1		A930038C07Rik	NS	0.190737	0.189902	0.219219	0.488962	NA	NA		A930038C07Rik	NS	0.00784985	0	NA
9430076C15Rik	NS	0.000547412	0.00189302	NA	NA	0.993482	1		9430076C15Rik	NS	0	0.0010057	NA	NA	0.289246	0.688352		A230028O05Rik	NS	0	0.00269923	NA	NA	0.0252961	0.0660792		A230028O05Rik	NS	0	0.000447174	NA	NA	0.766618	0.958291		AA388235	NS	0.00335328	0.000596701	0.533661	0.756768	0.456607	0.950281		AA388235	NS	0.00718122	0	NA
9430083A17Rik	NS	0.00146443	0.00600493	0.303055	0.415415	0.934753	1		9430083A17Rik	NS	0	0.00362439	NA	NA	0.262793	0.66291		A230046K03Rik	DZ	0.310933	0.492961	0.0492851	0.100176	8.86028e-16	2.42276e-14		A230046K03Rik	NS	0.176508	0.337321	0.350912	0.784216	0.00807469	0.160232		AA465934	NS	0.0110624	0.00162277	0.193451	0.462124	0.0392629	0.950281		AA465934	NS	0.00777951	0	NA
9430091E24Rik	NS	0.00712588	0.0252872	0.474494	0.579571	0.89294	1		9430091E24Rik	NS	0.00137833	0.0115326	NA	NA	0.154702	0.524742		A230050P20Rik	DB	0.0385361	0.0521204	0.00392343	0.0132592	0.309576	0.467952		A230050P20Rik	NS	0.00157041	0.00446772	0.699374	0.944084	0.789404	0.9654		AA467197	NS	0	0.000130613	NA	NA	0.420132	0.950281		AA467197	NS	0	0	NA
9530008L14Rik	NS	0	0	NA	NA	1	1		9530008L14Rik	NS	0.0346322	0.00867592	0.308151	0.66306	0.10563	0.430984		A230051G13Rik	NS	0.023982	0.0331345	0.901974	0.932058	0.254168	0.408682		A230051G13Rik	NS	0.0221197	0.0169806	0.879147	0.994634	0.260562	0.753967		AA474331	NS	0	0.000879143	NA	NA	0.408534	0.950281		AA474331	NS	0	0	NA
9530026P05Rik	NS	0.00684105	0.0154097	0.000390595	0.00253476	0.89294	1		9530026P05Rik	NS	0.0676639	0.0829447	0.045967	0.230373	0.0353193	0.234136		A230056J06Rik	NS	0.00309994	0.000271902	0.674894	0.746484	0.0325767	0.0819842		A230056J06Rik	NS	0.00113783	0.0113023	NA	NA	0.640309	0.936123		AA543186	NS	0.00149002	0.0068161	0.64285	0.82876	0.435121	0.950281		AA543186	NS	0.00650702	0	NA
9530027J09Rik	NS	0.00824872	0	NA	NA	0.178948	0.830652		9530027J09Rik	NS	0.0133161	0	NA	NA	0.434838	0.792551		A230056P14Rik	NS	0.0466248	0.0418247	0.632242	0.708351	0.647895	0.77219		A230056P14Rik	NS	0.0699265	0.100474	0.23808	0.679919	0.0360159	0.343266		AA960436	NS	0.151725	0.0904903	0.0621008	0.271562	NA	NA		AA960436	NS	0.0388894	0.0950897	0.011908
9530051G07Rik	NS	0.0321623	0.012031	0.137	0.230223	0.504594	1		9530051G07Rik	NS	5.27017e-05	0	NA	NA	0.324771	0.719999		A230057D06Rik	NS	1.54345e-05	6.71901e-05	0.517551	0.606684	0.899073	0.948952		A230057D06Rik	NS	0	0.0036045	NA	NA	0.303699	0.79239		AA986860	NS	0.000397127	0.0272145	0.742504	0.883699	0.186551	0.950281		AA986860	NS	4.59032e-05	0	NA
9530053A07Rik	NC	0.0177164	0.0124603	0.00238893	0.0102444	NA	NA		9530053A07Rik	NS	0.00547225	0.00235375	NA	NA	0.908975	1		A230072C01Rik	NS	0.0110444	0.00910202	0.936274	0.958329	0.193215	0.334704		A230072C01Rik	NS	0.0354484	0.0420148	0.29625	0.734929	0.455941	0.876584		AA987161	NS	0.0188229	0.0232222	0.887445	0.95603	0.7121	1		AA987161	NS	0.0882889	0.0784563	0.421246
9530059O14Rik	NS	0	0	NA	NA	1	1		9530059O14Rik	NS	0	2.42538e-05	NA	NA	0.787897	0.959373		A230072E10Rik	NS	3.73723e-05	0.00275276	0.091386	0.161435	0.233988	0.384844		A230072E10Rik	NS	0	0.000558158	NA	NA	0.666663	0.945138		AB124611	NS	0.000683579	0.00351595	0.872454	0.947905	0.836786	1		AB124611	DE	0.000277504	0.0418902	8.49508e-09
9530068E07Rik	NS	0.465129	0.405619	0.0098918	0.0311295	NA	NA		9530068E07Rik	NS	0.349547	0.521009	0.997327	1	0.06561	0.333848		A230108P19Rik	NS	0.000219642	0.000822423	NA	NA	0.352558	0.513764		A230108P19Rik	NS	0	0.000433089	NA	NA	0.844466	0.97737		AF251705	NS	0.00157086	0.00101869	0.10196	0.340626	0.0425914	0.950281		AF251705	NC	0.00232864	0.0024028	9.95239e-05
9530077C05Rik	NS	0.0771702	0.0906353	0.0108813	0.0335124	NA	NA		9530077C05Rik	NS	0.0180906	0.00740621	NA	NA	0.921577	1		A2ld1	DM	0.0351747	0.026262	1.31964e-06	1.23392e-05	3.70621e-14	8.51646e-13		A2ld1	NS	0.0128745	0.00821183	0.481759	0.858558	0.271301	0.765513		AF357355	NS	0	0	NA	NA	1	1		AF357355	NS	0	0	NA
9530082P21Rik	NS	0.100202	0.109713	0.286225	0.397822	NA	NA		9530082P21Rik	NS	0.191377	0.178033	0.381046	0.732347	0.548106	0.863009		A2m	NS	3.30071e-05	2.59488e-05	NA	NA	0.310218	0.468736		A2m	NS	0	0	NA	NA	1	1		AF357425	NS	0	0	NA	NA	1	1		AF357425	NS	0	0	NA
9530091C08Rik	NC	0.257248	0.347288	0.000857033	0.00462971	NA	NA		9530091C08Rik	NS	0.00105763	0.00830249	0.395255	0.74417	0.200886	0.589181		A330009N23Rik	DZ	0.00023381	0.0135763	0.0333351	0.0738179	9.41534e-07	7.50963e-06		A330009N23Rik	NS	0.0182375	0.0112806	0.876936	0.994634	0.799099	0.969304		AF529169	NS	0	0	NA	NA	1	1		AF529169	NS	0	0	NA
9630013A20Rik	NS	0	7.1483e-05	NA	NA	0.728118	1		9630013A20Rik	NS	0	0	NA	NA	1	1		A330021E22Rik	NS	5.76343e-06	0.000303059	NA	NA	0.38858	0.550507		A330021E22Rik	NS	0	0.00112255	NA	NA	0.515768	0.896793		AI182371	NS	0.000560688	0	NA	NA	0.308494	0.950281		AI182371	NS	0.000761038	0	NA
9630033F20Rik	NS	0.0137567	0.0269677	0.021832	0.0570497	0.974779	1		9630033F20Rik	NS	0.014356	0.0313706	0.335362	0.689821	0.260689	0.661065		A330023F24Rik	DZ	0.0102439	0.0230455	0.695857	0.764848	0.000182706	0.000897239		A330023F24Rik	NS	0.0135111	0.032293	0.371206	0.80034	0.00398462	0.10651		AI314180	NS	0.744833	0.746659	0.976309	0.995125	NA	NA		AI314180	NC	0.0684492	0.0777242	7.76001e-06
9830001H06Rik	NC	0.102565	0.180153	0.00668321	0.0229162	NA	NA		9830001H06Rik	NS	0.0853951	0.0608859	0.00723102	0.067887	0.286218	0.685496		A330032B11Rik	DZ	0.000287382	0.00469357	0.977124	0.989034	0.00143262	0.00561927		A330032B11Rik	NS	0.00094721	0.00578779	NA	NA	0.47105	0.883859		AI314976	NS	0.461508	0.366099	0.0279099	0.189287	NA	NA		AI314976	NS	0.413361	0.418144	0.0889727
9830147E19Rik	NS	0.00259782	0.013446	0.80791	0.857926	0.3	0.865292		9830147E19Rik	NS	0.034154	0.0363139	0.517551	0.827294	0.486826	0.826104		A330035P11Rik	DZ	0.00282764	0.0154715	0.196453	0.291442	0.000136383	0.000690881		A330035P11Rik	NS	0	0.00193314	NA	NA	0.60861	0.9263		AI316807	NS	0.636973	0.649822	0.826805	0.92586	NA	NA		AI316807	NS	0.159595	0.155851	0.399134
9930012K11Rik	NS	0.00432185	0.00855313	2.09077e-05	0.000287615	0.439584	1		9930012K11Rik	NS	0.0681961	0.0344126	0.7714	0.968818	0.136567	0.492229		A330040F15Rik	DZ	0.0500878	0.0264673	0.0242211	0.0572986	0.00124263	0.00495089		A330040F15Rik	NS	0	0.000327516	NA	NA	0.767025	0.958291		AI317395	NS	0.0390436	0.00959702	0.059331	0.267834	0.544507	0.968744		AI317395	NS	0	0	NA
9930014A18Rik	NS	0.0116336	0.0053071	2.43628e-05	0.000320546	0.476526	1		9930014A18Rik	NS	0.0119744	0.00804745	0.78477	0.972505	0.318275	0.714286		A330041J22Rik	NS	0	0	NA	NA	1	1		A330041J22Rik	NS	0.00938302	0.00108606	NA	NA	0.0645061	0.445441		AI413582	NS	0.142695	0.119882	0.176843	0.444511	NA	NA		AI413582	NS	0.208596	0.127233	0.0200889
9930021J03Rik	NS	0.217503	0.221026	0.243934	0.353757	NA	NA		9930021J03Rik	NS	0.119556	0.134694	0.164102	0.47989	0.324482	0.719985		A330048O09Rik	NS	8.03872e-06	0	NA	NA	0.438728	0.598437		A330048O09Rik	NS	0.00468071	0.000365173	NA	NA	0.20758	0.703728		AI427809	NS	0.0165771	0.00626662	0.0792561	0.304887	0.500969	0.950281		AI427809	NS	0.0133842	0	NA
9930104L06Rik	NS	0.0118775	0.0471153	0.000218244	0.00163996	0.621506	1		9930104L06Rik	NS	0.0334297	0.041728	0.059497	0.272154	0.0292222	0.207176		A330049M08Rik	NS	4.04979e-05	0.000934006	0.0366311	0.0796093	0.190595	0.33118		A330049M08Rik	NS	0.00515242	0.00876527	NA	NA	0.591958	0.923554		AI428936	NS	0	0	NA	NA	1	1		AI428936	NS	0.000220452	0	NA
9930111J21Rik1	NS	6.93507e-05	3.888e-05	NA	NA	0.17409	0.830652		9930111J21Rik1	NS	0.0756832	0.0576772	0.754226	0.960309	0.479276	0.821554		A330049N07Rik	NS	1.74122e-05	2.40753e-05	NA	NA	0.625432	0.754613		A330049N07Rik	NS	0.0438408	0.0738909	0.555896	0.888433	0.103362	0.541879		AI429214	NS	0.00161212	0	NA	NA	0.519566	0.950281		AI429214	NS	0	0	NA
9930111J21Rik2	NS	0	0	NA	NA	1	1		9930111J21Rik2	NS	0.00305995	0.0141245	0.160835	0.475835	0.365684	0.746308		A330050B17Rik	DZ	0.017166	0.00608116	0.679171	0.750328	0.000365378	0.00168376		A330050B17Rik	NS	0.0139679	0.0162374	0.97828	0.999999	0.952869	1		AI450353	NS	0.0181322	0.0176314	0.00873447	0.114013	0.484135	0.950281		AI450353	NS	0.0440068	0.019174	0.204921
A030009H04Rik	NC	0.0500763	0.0355643	0.000184736	0.00143633	NA	NA		A030009H04Rik	NS	0.00589406	0.0127712	NA	NA	0.428711	0.78881		A330069E16Rik	DZ	0.0130901	0.00361734	0.289178	0.390778	0.00385837	0.0133525		A330069E16Rik	NS	0.0182062	0.0135728	0.986672	0.999999	0.230894	0.725253		AI462493	NS	0.484096	0.418353	0.0136496	0.138676	NA	NA		AI462493	NS	0.414546	0.468551	0.0670056
A130010J15Rik	NS	0.0335283	0.0507045	0.577882	0.669649	0.357367	0.924178		A130010J15Rik	NS	0.180085	0.1247	0.76222	0.963994	0.0130172	0.128048		A330076C08Rik	NS	0	0.000211812	NA	NA	0.246006	0.399358		A330076C08Rik	NS	0	0.000177471	NA	NA	0.766569	0.958291		AI463170	NS	0	0	NA	NA	1	1		AI463170	NS	0	0	NA
A130022J15Rik	DE	0.101508	0.173288	3.03814e-07	1.43578e-05	NA	NA		A130022J15Rik	NS	0.491065	0.64979	0.392686	0.741367	0.300653	0.697971		A330076H08Rik	NS	9.99012e-06	8.64611e-05	NA	NA	0.581911	0.719041		A330076H08Rik	NS	0.00558256	0.0090772	0.722684	0.952598	0.371873	0.838506		AI464131	NS	0.051429	0.0345771	0.0301449	0.197965	0.499198	0.950281		AI464131	NS	0	0.000735061	NA
A130077B15Rik	NS	0	0	NA	NA	1	1		A130077B15Rik	NS	0	0	NA	NA	1	1		A330093E20Rik	NS	0	0	NA	NA	1	1		A330093E20Rik	NS	0	0.000615361	NA	NA	0.845791	0.97737		AI467606	NS	0.000134498	0.000880451	NA	NA	0.607261	1		AI467606	NS	0.0169303	0.0507203	0.128009
A230001M10Rik	NS	0	0	NA	NA	1	1		A230001M10Rik	NS	0.00317625	0.00028182	NA	NA	0.971132	1		A330102I10Rik	NS	1.31396e-05	8.43498e-05	NA	NA	0.702701	0.813429		A330102I10Rik	NS	0	0.00212416	NA	NA	0.428328	0.864976		AI480653	NS	0.0483721	0.0521016	0.0621008	0.271562	NA	NA		AI480653	NS	0.0974722	0.0885012	0.164272
A230020J21Rik	NS	0.00941691	0.0100324	0.241448	0.351018	0.331182	0.886773		A230020J21Rik	NS	5.27017e-05	0.00152898	NA	NA	0.812917	0.970552		A3galt2	NS	0	0.00294685	NA	NA	0.0749525	0.160374		A3galt2	NS	0	0.000849889	NA	NA	0.67525	0.945138		AI504432	NS	0	0	NA	NA	1	1		AI504432	NS	0	0	NA
A230028O05Rik	NS	0.0137481	0.00616078	0.425175	0.5338	0.750671	1		A230028O05Rik	NS	0	0	NA	NA	1	1		A430005L14Rik	NS	0.162297	0.166549	0.0162341	0.0420224	0.783452	0.871785		A430005L14Rik	DM	0.195427	0.155971	0.032228	0.292626	0.813951	0.974261		AI506816	NS	0.0144554	0.0236261	0.030237	0.197965	NA	NA		AI506816	DM	0.0120686	0.0151313	0.00371472
A230046K03Rik	NS	0.142837	0.138238	0.146309	0.241887	NA	NA		A230046K03Rik	NS	0.0579376	0.111282	0.57237	0.868622	0.0489715	0.279835		A430033K04Rik	NS	0.0264574	0.0303425	0.646112	0.720612	0.595002	0.729434		A430033K04Rik	NS	0.066235	0.0400489	0.502109	0.866284	0.704291	0.950726		AI507597	NS	0.000524246	0.00219938	0.796713	0.91154	0.0603982	0.950281		AI507597	NS	0	0	NA
A230050P20Rik	NS	0.0183628	0.0131379	0.0877612	0.165379	0.624035	1		A230050P20Rik	NS	0.103359	0.0834912	0.558024	0.858643	0.0111655	0.11652		A430035B10Rik	NS	0.0177994	0.0271311	0.86863	0.90536	0.0782978	0.166342		A430035B10Rik	NS	0.0946325	0.091227	0.566448	0.893001	0.580645	0.917378		AI593442	NS	0.00120961	0.0384304	0.234815	0.506712	0.105993	0.950281		AI593442	NS	0	0	NA
A230051G13Rik	NS	0.0599611	0.0334844	0.544827	0.641185	0.58199	1		A230051G13Rik	NS	0.0104267	0.0415035	0.876175	1	0.0379194	0.242924		A430084P05Rik	NS	0.0201591	0.0175152	0.356879	0.458807	0.223525	0.372818		A430084P05Rik	NS	0	1.48707e-05	NA	NA	0.859246	0.97737		AI597468	NS	0.470494	0.423821	0.856757	0.940793	NA	NA		AI597468	NS	0.647668	0.401918	0.167879
A230056J06Rik	NS	0.000647971	0.0102809	0.751301	0.811456	0.176103	0.830652		A230056J06Rik	NS	0.00963972	0.00117685	NA	NA	0.89584	1		A430090L17Rik	NS	0.0148784	0.0154106	0.436763	0.534245	0.973799	0.99333		A430090L17Rik	NS	0.00478069	0.00149883	NA	NA	0.709248	0.951756		AI597479	NS	0.174742	0.19435	0.302421	0.574024	NA	NA		AI597479	NS	0.00950404	0.0692234	0.00777006
A230056P14Rik	DM	0.0550533	0.061504	0.000799804	0.00438881	NA	NA		A230056P14Rik	NS	0.0130233	0.00998434	0.990169	1	0.303896	0.701126		A430105I19Rik	NS	0.00208027	0.00236172	0.845303	0.885823	0.474551	0.630887		A430105I19Rik	NS	0.0354744	0.0223261	0.985511	0.999999	0.51147	0.896793		AI607873	NS	0.00459047	0.0261429	0.447823	0.696867	0.96797	1		AI607873	NS	0.0208353	0.0179079	0.996255
A230057D06Rik	NS	0.0157274	0.0222031	0.00477608	0.0175552	0.89294	1		A230057D06Rik	NS	0	5.83459e-05	NA	NA	0.780755	0.956548		A430107O13Rik	NS	0.00116314	0.000437703	0.014549	0.0384041	0.0127104	0.0370105		A430107O13Rik	NS	7.4938e-05	0.000450548	NA	NA	0.793481	0.96683		AI646023	NS	0.00507574	0.0141442	0.166242	0.429855	0.0699682	0.950281		AI646023	NS	0.0149528	0	NA
A230072C01Rik	NC	0.0798336	0.0734516	8.97927e-06	0.000152913	NA	NA		A230072C01Rik	NS	0.00891808	0.0229121	0.845303	0.993104	0.645002	0.897879		A4galt	NS	9.34882e-05	0.000380816	0.207488	0.304104	0.746229	0.844327		A4galt	NS	0	0.000215482	NA	NA	0.474923	0.883859		AI661453	NS	0	0	NA	NA	1	1		AI661453	NS	0.00445661	0	NA
A230072E10Rik	NS	0	0	NA	NA	1	1		A230072E10Rik	NS	0	0.000115637	NA	NA	0.615394	0.890439		A530013C23Rik	NS	0.000422231	0.00623711	0.329116	0.431575	0.0196685	0.0533749		A530013C23Rik	NS	0	0	NA	NA	1	1		AI662270	NS	0.000902596	0.000672625	0.0567231	0.262326	0.851545	1		AI662270	NS	0.000183157	0	NA
A230108P19Rik	NS	0.00563872	0	NA	NA	0.177958	0.830652		A230108P19Rik	NS	0	0.00249193	NA	NA	0.270327	0.671614		A530032D15Rik	NS	0.000906061	0.000955382	0.0333172	0.07379	0.44875	0.607234		A530032D15Rik	NS	0	0	NA	NA	1	1		AI836003	DM	0.0223889	0.0955202	6.02388e-06	0.00264333	0.899903	1		AI836003	NS	0	0	NA
A2ld1	NS	0.0757072	0.180353	0.0237412	0.06077	NA	NA		A2ld1	DZ	0.253429	0.242288	0.207241	0.546167	0.00018267	0.00746221		A530054K11Rik	DZ	0.049499	0.0854642	0.601107	0.680036	5.04369e-06	3.47121e-05		A530054K11Rik	NS	0.0508187	0.0708845	0.668005	0.934552	0.280244	0.775456		AI837181	NS	0.240413	0.224853	0.967501	0.992364	NA	NA		AI837181	DE	0.23184	0.443824	4.09806e-12
A2m	NS	0.0344187	0.0307662	0.0522181	0.111276	NA	NA		A2m	NS	0	8.34707e-05	NA	NA	0.38081	0.756659		A530072M11Rik	NS	0.0249897	0.0222017	0.297126	0.398525	0.836161	0.907665		A530072M11Rik	NS	0.00142414	0.00651658	NA	NA	0.767627	0.958291		AI846148	NS	0.0564227	0.04042	0.458325	0.703666	NA	NA		AI846148	NS	0.0637732	0.04276	0.126903
A330009N23Rik	NS	0	0	NA	NA	1	1		A330009N23Rik	DZ	0.19813	0.335912	0.329901	0.685732	0.000280791	0.0102734		A530088E08Rik	NS	0.155219	0.154561	0.370412	0.471925	0.663909	0.784901		A530088E08Rik	NS	0	9.319e-05	NA	NA	0.755803	0.958291		AI848100	NS	0.0914432	0.0970598	0.680707	0.849364	NA	NA		AI848100	NS	0.181347	0.279312	0.0318608
A330021E22Rik	NC	0.0202711	0.0134355	0.000987976	0.00515662	NA	NA		A330021E22Rik	NS	0	0	NA	NA	1	1		A530098C11Rik	NS	0.000696332	0.00263667	0.647621	0.721507	0.613325	0.744892		A530098C11Rik	NS	0	0.000108292	NA	NA	0.767144	0.958291		AI854703	NS	0.00231004	0.0416934	0.0230811	0.174571	0.148655	0.950281		AI854703	NS	0	0.00343609	NA
A330023F24Rik	NS	0.100766	0.19456	0.0219064	0.0571689	NA	NA		A330023F24Rik	NS	0.0190307	0.0219597	0.137788	0.438681	0.442247	0.797919		A630001G21Rik	DZ	0.167627	0.276355	0.00292144	0.0103814	3.09553e-16	8.96235e-15		A630001G21Rik	NS	0	0.000458946	NA	NA	0.350027	0.827298		AI987944	NS	0.181492	0.155074	0.957704	0.989217	NA	NA		AI987944	NS	0.254227	0.166208	0.0133988
A330032B11Rik	NS	0.00197666	0.00471529	0.0290379	0.0709305	0.70937	1		A330032B11Rik	NS	0	0.000703071	NA	NA	0.326388	0.720809		A630007B06Rik	NS	0.118727	0.117643	0.075424	0.139323	0.621449	0.750876		A630007B06Rik	NS	0.188249	0.150947	0.524937	0.875784	0.239436	0.73539		AK010878	NS	0.0819586	0.121101	0.073087	0.294826	NA	NA		AK010878	NS	0.0796917	0.0319845	0.0623445
A330035P11Rik	NS	2.12534e-05	0.00524686	0.0831634	0.158915	0.988868	1		A330035P11Rik	NS	0.0162653	0.00781878	0.869164	0.999756	0.169755	0.548369		A630019I02Rik	NS	0.000156765	0.00195318	NA	NA	0.147407	0.272102		A630019I02Rik	NS	0	0	NA	NA	1	1		AK129341	NS	0.00833841	0.00228479	0.0109818	0.126695	0.498533	0.950281		AK129341	NC	0.0112609	0.0245973	6.64809e-05
A330040F15Rik	NS	0.0113477	0.00306723	7.59582e-07	2.67458e-05	0.421351	0.992779		A330040F15Rik	NS	0	0	NA	NA	1	1		A630033H20Rik	DB	0.0652104	0.117231	4.78524e-05	0.000302799	0.258508	0.412844		A630033H20Rik	NS	0	4.29496e-05	NA	NA	0.857468	0.97737		AU019823	NS	0.0540744	0.0526937	0.567406	0.780356	NA	NA		AU019823	NC	0.0404359	0.0837123	0.000464884
A330041J22Rik	NS	0.0106738	0.0258237	0.00199841	0.00891935	0.0513334	0.512013		A330041J22Rik	NS	0	0	NA	NA	1	1		A630055G03Rik	NS	0.000400695	0.00139482	0.182106	0.274617	0.98514	0.998291		A630055G03Rik	NS	0	0.000762296	NA	NA	0.414194	0.858804		AU019990	NS	0	0	NA	NA	1	1		AU019990	NS	0	0	NA
A330048O09Rik	DM	0.143744	0.0872936	0.000929395	0.00491363	NA	NA		A330048O09Rik	NS	0	0	NA	NA	1	1		A630066F11Rik	DZ	0.0547489	0.0168264	0.0157358	0.0409745	1.8512e-05	0.000113894		A630066F11Rik	NS	0.0232746	0.0267739	0.938214	0.999999	0.957971	1		AU021092	NS	0.0274724	0.0225876	0.955408	0.988083	0.993841	1		AU021092	DM	0.0916001	0.137119	9.02045e-05
A330049M08Rik	NS	4.63922e-05	0.00394217	0.628158	0.710892	0.0148818	0.332199		A330049M08Rik	NS	0.000315045	6.08483e-05	NA	NA	0.573664	0.873914		A630072M18Rik	NS	0.0512614	0.042264	0.00310294	0.0109175	0.340505	0.501204		A630072M18Rik	NS	0.0259637	0.0190778	0.027605	0.266964	0.932763	1		AU022252	NS	0.0592269	0.0753622	0.421437	0.6764	NA	NA		AU022252	NC	0.0812384	0.0809708	4.65279e-06
A330049N07Rik	NS	0	2.84415e-05	NA	NA	0.769886	1		A330049N07Rik	NS	0	0	NA	NA	1	1		A630077J23Rik	NS	0.000172836	0.00209495	0.245624	0.344664	0.0560038	0.127234		A630077J23Rik	NS	0	0	NA	NA	1	1		AU022793	NS	0	0	NA	NA	1	1		AU022793	NS	0	0	NA
A330050B17Rik	NS	8.44595e-05	0.0164606	0.154789	0.252244	0.084103	0.616283		A330050B17Rik	NS	0.0111135	0.0022535	NA	NA	0.778458	0.956548		A630089N07Rik	NS	0.0142548	0.0198421	0.0228342	0.0546601	0.147411	0.272102		A630089N07Rik	NS	0.00388398	0.00883508	0.465402	0.853058	0.693502	0.946715		AU023871	NS	0	0	NA	NA	1	1		AU023871	NS	0	0	NA
A330069E16Rik	DM	0.0252926	0.009388	0.000168219	0.00134556	0.89294	1		A330069E16Rik	NS	0.0140611	0.00860822	0.208322	0.547176	0.959409	1		A730008H23Rik	NS	0.00256936	0.00604896	0.0696551	0.1311	0.216231	0.364357		A730008H23Rik	NS	0.0016009	0.00310105	0.707742	0.947094	0.69345	0.946715		AU040320	NS	0.31171	0.338781	0.604864	0.803817	NA	NA		AU040320	NS	0.0805721	0.160302	0.0256704
A330076C08Rik	NS	0.0722234	0.0214414	0.0248158	0.0628685	0.0259858	0.409496		A330076C08Rik	NS	0	0.00342104	NA	NA	0.651426	0.899184		A730011L01Rik	DZ	0.031834	0.0570497	0.804978	0.854863	0.000463698	0.00208214		A730011L01Rik	NS	0.0362575	0.0607944	0.67565	0.936436	0.49082	0.8957		AU040972	NS	0	0.000152901	NA	NA	0.407512	0.950281		AU040972	NS	0.0038126	0	NA
A330076H08Rik	DM	0.013731	0.0265014	0.000262694	0.00187618	0.426597	0.996984		A330076H08Rik	NS	0	0	NA	NA	1	1		A730017C20Rik	NS	1.38164e-05	1.04026e-05	NA	NA	0.992926	1		A730017C20Rik	NS	0	0.0116361	NA	NA	0.211077	0.705321		AU041133	NS	0.0453443	0.0276432	0.426861	0.680226	NA	NA		AU041133	DE	0.000707655	0.00197259	4.59984e-10
A330093E20Rik	NS	0.0142373	0.0156907	7.45587e-05	0.000730034	0.0972874	0.642781		A330093E20Rik	NS	0	0	NA	NA	1	1		A730017L22Rik	NS	0.016285	0.0175683	0.550145	0.634817	0.187162	0.326144		A730017L22Rik	NS	0.0248922	0.0234561	0.334598	0.770308	0.285495	0.778902		AV039307	NS	0	0	NA	NA	1	1		AV039307	NS	0	0	NA
A330102I10Rik	NS	0.00358272	0.00362082	0.863055	0.901397	0.00196178	0.158064		A330102I10Rik	NS	0	4.37505e-05	NA	NA	0.579404	0.876597		A730020E08Rik	NS	0	5.84647e-06	NA	NA	0.582958	0.719817		A730020E08Rik	NS	0.00214781	0.00971011	NA	NA	0.500815	0.896793		AW011738	NS	0.020831	0.00645243	0.427477	0.681039	0.602753	1		AW011738	NS	0.0328262	0.0157294	0.824772
A3galt2	NS	0	0	NA	NA	1	1		A3galt2	NS	0	0.00261382	NA	NA	0.217946	0.611474		A730020M07Rik	NS	0.00140013	0	NA	NA	0.113264	0.222274		A730020M07Rik	NS	0	0	NA	NA	1	1		AW046200	NS	0.00728604	0.0169168	0.351042	0.619161	0.33329	0.950281		AW046200	NS	0.0152613	0.0221534	0.860015
A430005L14Rik	NS	0.181592	0.118881	0.0556624	0.116753	NA	NA		A430005L14Rik	NS	0.258764	0.176877	0.00309998	0.036409	0.339047	0.729494		A730056A06Rik	NS	1.32649e-05	0	NA	NA	0.278755	0.43522		A730056A06Rik	NS	0.0094751	0.00322419	NA	NA	0.303176	0.79239		AW112010	NS	0.12404	0.0709279	0.0726178	0.294133	NA	NA		AW112010	NS	0.00938576	0.0156005	0.292131
A430033K04Rik	NS	0.0644506	0.0310719	0.0539483	0.114088	0.848177	1		A430033K04Rik	NS	0.0300366	0.0268141	0.12771	0.418946	0.253818	0.652718		A730085K08Rik	NS	3.30463e-06	6.22515e-05	NA	NA	0.916158	0.959353		A730085K08Rik	NS	0	0.000783841	NA	NA	0.471591	0.883859		AW146020	NS	0.0147454	0.019956	0.545959	0.766727	0.407463	0.950281		AW146020	DM	0.00398953	0.0202963	0.00338409
A430035B10Rik	NS	0.00425662	0.00963174	0.679032	0.754275	0.072427	0.578239		A430035B10Rik	NS	0.0325798	0.0304632	0.32808	0.684493	0.20808	0.599335		A730090N16Rik	NS	0.0023583	0.00237696	0.990169	0.997704	0.896252	0.947154		A730090N16Rik	NS	0.0169479	0.00192395	NA	NA	0.34629	0.826149		AW146154	NS	0.0511491	0.0184319	0.133255	0.387331	NA	NA		AW146154	NS	0.0209812	0.0537942	0.0431346
A430084P05Rik	NS	0	0	NA	NA	1	1		A430084P05Rik	NS	0.000109337	5.03722e-05	NA	NA	0.817526	0.972098		A830007P12Rik	NS	0.295731	0.412391	3.47215e-08	4.4181e-07	0.927433	0.965329		A830007P12Rik	NS	0.00072789	0.00230422	NA	NA	0.208905	0.70439		AW209491	NS	0.245957	0.194876	0.546887	0.766727	NA	NA		AW209491	NS	0.442635	0.292016	0.076375
A430090L17Rik	NS	0.0020231	0.013294	0.0950873	0.175497	0.933252	1		A430090L17Rik	NS	0.0211519	0.0441937	0.688052	0.930255	0.251752	0.650073		A830009L08Rik	NS	0.000253653	0.00096426	0.13892	0.222371	0.895663	0.946729		A830009L08Rik	NS	0	0.000170906	NA	NA	0.537554	0.905006		AW549542	NS	0	0	NA	NA	1	1		AW549542	NS	0	0	NA
A430105I19Rik	DE	0.0088878	0.0411312	0.000440098	0.00276418	0.89294	1		A430105I19Rik	NS	0.0747363	0.0772777	0.292183	0.646065	0.441223	0.797333		A830010M20Rik	DZ	0.00673577	0.01832	0.835893	0.878849	0.00120943	0.00483962		A830010M20Rik	NS	0.0729731	0.096696	0.754204	0.964257	0.172446	0.661038		AW549877	NS	0.15644	0.119786	0.00471498	0.0864435	NA	NA		AW549877	NS	0.149738	0.125405	0.79113
A430107O13Rik	NS	0.0313964	0.0233509	0.177024	0.278347	NA	NA		A430107O13Rik	NS	0.000155349	0.00600404	NA	NA	0.458926	0.80766		A830018L16Rik	NS	2.28873e-05	0.000447274	NA	NA	0.576166	0.715075		A830018L16Rik	NS	0	3.88585e-05	NA	NA	0.67673	0.945138		AW551984	NS	0	0	NA	NA	1	1		AW551984	NS	0.00011098	0	NA
A4galt	NS	0.0233148	0.00427084	0.00089725	0.0048003	0.365056	0.932402		A4galt	NS	0.274633	0.384762	0.232476	0.576071	0.745174	0.943183		A830052D11Rik	NS	0.0182484	0.0209293	0.0269295	0.0622252	0.0210055	0.0564562		A830052D11Rik	NS	0.110421	0.0833511	0.7838	0.973385	0.131505	0.595813		AW554918	NS	0.0169954	0.0146492	0.72069	0.871734	0.474614	0.950281		AW554918	NS	0.0165133	0.0534474	0.0210602
A530013C23Rik	NS	0	0	NA	NA	1	1		A530013C23Rik	NS	0	0	NA	NA	1	1		A830080D01Rik	NS	0.0395309	0.0399871	0.251922	0.351709	0.519947	0.66982		A830080D01Rik	NS	0.0663603	0.0615057	0.932901	0.999999	0.809971	0.972828		AW555464	NS	0.014094	0.00959202	0.895491	0.959972	0.19656	0.950281		AW555464	NS	0.0169284	0.0199222	0.272401
A530032D15Rik	NS	0	0	NA	NA	1	1		A530032D15Rik	NS	0	0.000198975	NA	NA	0.294681	0.693742		A830082K12Rik	NS	2.04355e-05	9.25135e-05	NA	NA	0.111095	0.219004		A830082K12Rik	NS	0.00176235	0.00583126	NA	NA	0.766395	0.958291		AY074887	NS	0.00585092	0.00436253	0.146977	0.406313	NA	NA		AY074887	NS	0.000653079	0.00208677	0.000573838
A530054K11Rik	NS	0.000884647	0.0343367	0.326629	0.439832	0.674066	1		A530054K11Rik	NS	0.0092373	0.0359917	0.745253	0.955272	0.0914484	0.400928		A830082N09Rik	NS	0.0103404	0.0062777	0.313476	0.415962	0.581843	0.719022		A830082N09Rik	NS	0.00347104	0.0121132	NA	NA	0.195844	0.69048		Aaas	NS	0.146077	0.212862	0.04618	0.239703	NA	NA		Aaas	NS	0.134046	0.0952721	0.242114
A530072M11Rik	DM	0.00874153	0.0138128	6.69979e-05	0.000671623	0.301624	0.866732		A530072M11Rik	NS	0.00734029	0.0195482	0.441307	0.778297	0.686533	0.914225		A830093I24Rik	NS	0.0012373	0.00248351	0.279949	0.380984	0.805407	0.886773		A830093I24Rik	NS	0.0625429	0.0430002	0.325838	0.762117	0.615897	0.9263		Aacs	NS	0.000142325	0	NA	NA	0.484233	0.950281		Aacs	DM	0.0424445	0.168653	0.000836791
A530088E08Rik	NS	6.59588e-05	0.000111778	NA	NA	0.198191	0.846994		A530088E08Rik	NS	0	0	NA	NA	1	1		A930001A20Rik	NS	2.89762e-05	0	NA	NA	0.512001	0.662977		A930001A20Rik	NS	0.0059709	0.0046116	NA	NA	0.920385	0.998127		Aagab	NS	0.250158	0.1754	0.00839992	0.112806	NA	NA		Aagab	NS	0.0754174	0.0430138	0.49308
A530098C11Rik	NS	0	0	NA	NA	1	1		A530098C11Rik	NS	0.000163552	0.000237933	NA	NA	0.959033	1		A930001N09Rik	DB	0.145978	0.186454	0.000774498	0.00335807	1.94436e-10	2.79351e-09		A930001N09Rik	NS	0.188375	0.23204	0.633054	0.9248	0.22938	0.725124		Aak1	NS	0.306918	0.233724	0.0192096	0.159962	NA	NA		Aak1	NS	0.103504	0.173306	0.242114
A630001G21Rik	NS	0.00015926	8.89609e-05	NA	NA	0.217085	0.846994		A630001G21Rik	NS	0.00260278	0.00291904	NA	NA	0.446349	0.800734		A930003A15Rik	NS	5.99799e-06	6.42436e-05	NA	NA	0.644934	0.770346		A930003A15Rik	NS	0.0337597	0.0497967	0.873135	0.993978	0.199282	0.693751		Aamp	NS	0.935074	1.0471	0.162722	0.425493	NA	NA		Aamp	NS	1.77418	1.67166	0.0465069
A630007B06Rik	NC	0.106588	0.0905213	0.00243873	0.0104129	NA	NA		A630007B06Rik	NS	0.137441	0.262117	0.775372	0.970529	0.0617472	0.323849		A930004D18Rik	NS	3.33632e-05	3.74978e-05	NA	NA	0.177922	0.313841		A930004D18Rik	NS	0	0.000408613	NA	NA	0.622456	0.9263		Aard	NS	0.00568184	0	NA	NA	0.519566	0.950281		Aard	NS	0.00830222	0.0266943	NA
A630019I02Rik	NS	0	0	NA	NA	1	1		A630019I02Rik	NS	0	0	NA	NA	1	1		A930005H10Rik	DB	0.0594556	0.0345261	0.0024604	0.00899498	0.00129172	0.00512189		A930005H10Rik	NS	0.0373836	0.0575632	0.415872	0.825878	0.276691	0.772783		Aars	NS	0.454073	0.425423	0.896333	0.959972	NA	NA		Aars	NS	0.109011	0.0924528	0.1545
A630033H20Rik	NS	0	0.000138146	NA	NA	0.716738	1		A630033H20Rik	NS	0.014273	0.0161662	0.993002	1	0.955972	1		A930005I04Rik	NS	0.00148252	0.00307728	0.91771	0.945257	0.0240464	0.0633461		A930005I04Rik	NS	0	0.00185703	NA	NA	0.562301	0.910278		Aars2	NS	0.0797325	0.030619	0.225848	0.497355	0.050322	0.950281		Aars2	NS	0.00130321	0.0290123	0.0372384
A630055G03Rik	NS	6.16545e-05	0.000150961	0.940382	0.958878	0.790668	1		A630055G03Rik	NS	3.48867e-05	0	NA	NA	0.150817	0.518363		A930007I19Rik	NS	0.0174573	0.0109865	0.902716	0.932618	0.0573762	0.129773		A930007I19Rik	NS	0.00647568	0.0015108	NA	NA	0.312248	0.798969		Aarsd1	NS	0.46906	0.413255	0.51462	0.743928	NA	NA		Aarsd1	DP	0.166461	0.280475	0.000678875
A630066F11Rik	NS	0.0148246	0.0197406	0.949366	0.965629	0.720731	1		A630066F11Rik	NS	0.023949	0.028244	0.644121	0.908747	0.572026	0.872932		A930012L18Rik	NS	0.000411792	1.09325e-05	NA	NA	0.29728	0.455137		A930012L18Rik	NS	0	0.000295562	NA	NA	0.860276	0.97737		Aasdh	NS	0.113233	0.0957679	0.504699	0.737677	NA	NA		Aasdh	DM	0.0138031	0.0597734	1.63134e-08
A630072M18Rik	DE	0.0225662	0.0700537	0.00198587	0.00886622	NA	NA		A630072M18Rik	NS	0.132222	0.203368	0.203928	0.541419	0.0086933	0.0993511		A930013F10Rik	NS	0.0465924	0.0526912	0.501801	0.594628	0.192324	0.333615		A930013F10Rik	NS	0.0576672	0.0583783	0.861267	0.991858	0.575142	0.91429		Aasdhppt	NS	0.283475	0.33746	0.995065	1	NA	NA		Aasdhppt	NS	0.140638	0.133253	0.0159996
A630077J23Rik	NS	0.00350358	0	NA	NA	0.179282	0.830652		A630077J23Rik	NS	0.00431047	0.00701953	0.375211	0.728258	0.733257	0.936476		A930015D03Rik	DP	0.0131305	0.00994718	0.00730091	0.0221841	0.654045	0.776789		A930015D03Rik	NS	0.0270459	0.0142063	0.336666	0.772118	0.122927	0.579641		Aass	NS	0.00472328	0.00133205	0.0203232	0.165208	0.924687	1		Aass	NS	0.0271727	0.0122979	0.100735
A630089N07Rik	NS	0.0962151	0.0552315	0.0161716	0.0451966	0.869725	1		A630089N07Rik	NS	0.0104772	0.0215892	0.65764	0.915727	0.710449	0.926438		A930019D19Rik	NS	0.000392259	0.00181324	0.835232	0.878351	0.507356	0.658605		A930019D19Rik	NS	0	0.000436875	NA	NA	0.687225	0.945138		Aatf	NS	0.141561	0.105804	0.741042	0.88282	NA	NA		Aatf	NS	0.131746	0.0955884	0.359617
A730008H23Rik	NS	0.00155714	0.00567213	0.355917	0.467137	0.0117519	0.291634		A730008H23Rik	NS	0.000114269	0.010847	NA	NA	0.0122785	0.123164		A930024E05Rik	NS	0.0397691	0.0255698	0.0524616	0.10517	0.309949	0.468424		A930024E05Rik	NS	0	0.00136376	NA	NA	0.469907	0.883859		Aatk	NS	0.0133505	2.78704e-05	NA	NA	0.150463	0.950281		Aatk	NS	0.0152342	0.0436039	0.731054
A730011L01Rik	DM	0.0220369	0.0404025	0.00011442	0.00101354	0.727913	1		A730011L01Rik	NS	0.0140582	0.0555781	0.00714749	0.0672667	0.933188	1		A930038C07Rik	NS	1.98088e-05	9.45075e-05	0.0648643	0.123944	0.66303	0.784226		A930038C07Rik	NS	0.0231826	0.00633848	0.561642	0.891189	0.277193	0.772855		Abat	NS	0.187831	0.21843	0.0819822	0.309075	NA	NA		Abat	NS	0.0927159	0.103169	0.424059
A730017C20Rik	NS	0.00234018	0.0243243	0.40695	0.516739	0.628568	1		A730017C20Rik	NS	0.00663371	0.000287653	NA	NA	0.830379	0.978507		A930041C12Rik	NS	0.00189506	0.0028538	0.713931	0.779161	0.488018	0.642189		A930041C12Rik	NS	0	0.00053845	NA	NA	0.683124	0.945138		Abca1	NS	0.0429098	0.0763752	0.256548	0.529115	0.70755	1		Abca1	NS	0.171455	0.163126	0.809036
A730017L22Rik	NS	0.0265139	0.0129463	0.205404	0.310881	NA	NA		A730017L22Rik	NS	0.0142145	0.018206	0.374681	0.728258	0.596393	0.883186		AA387883	NS	4.7639e-06	7.33565e-05	NA	NA	0.567499	0.708019		AA387883	NS	0	0.00223687	NA	NA	0.616989	0.9263		Abca12	NS	0.0481923	0.0525242	0.676497	0.846906	NA	NA		Abca12	NS	0.000354544	0	NA
A730020E08Rik	NS	0.00816872	0.0103035	0.597583	0.68556	0.567923	1		A730020E08Rik	NS	0.00442344	0.00203165	NA	NA	0.609526	0.887768		AA388235	NS	0.000904927	0.00148533	0.818621	0.864901	0.638829	0.765727		AA388235	NS	0.0438227	0.0229908	0.165607	0.589744	0.660546	0.945138		Abca14	NS	0.00818461	0	NA	NA	0.520209	0.950281		Abca14	NS	0	0	NA
A730020M07Rik	NS	0.00430632	0.01316	0.642553	0.723002	0.151906	0.773409		A730020M07Rik	NS	0	0	NA	NA	1	1		AA465934	DZ	0.0130277	0.00653231	0.0212193	0.0519018	2.77518e-07	2.45045e-06		AA465934	NS	0.00282076	0.00378778	0.42212	0.829173	0.0581668	0.428199		Abca2	NS	0.147502	0.137017	0.0929189	0.326818	NA	NA		Abca2	NS	0.0156406	0.024706	0.012285
A730056A06Rik	DM	0.0739705	0.0858612	2.17826e-06	5.52277e-05	NA	NA		A730056A06Rik	NS	0	0.00369272	NA	NA	0.413295	0.778367		AA467197	NS	2.37679e-05	0.000188102	0.0195374	0.0485151	0.256037	0.410142		AA467197	NS	0.00936444	0.00446966	NA	NA	0.928025	1		Abca3	NS	0.03907	0.0320783	0.839404	0.932161	NA	NA		Abca3	NC	0.0716705	0.110003	3.58891e-06
A730085K08Rik	NS	0	0	NA	NA	1	1		A730085K08Rik	NS	0	0.00224315	NA	NA	0.29696	0.695321		AA474331	DZ	0.00179713	0.00995208	0.0218529	0.0530265	0.00174901	0.0066916		AA474331	NS	0.000231052	0.00124971	NA	NA	0.776428	0.962292		Abca4	NS	0.00850697	0.0265053	0.301456	0.574024	0.341235	0.950281		Abca4	NS	0	0.00237692	NA
A730090N16Rik	NS	0.00147843	0.00308931	0.011067	0.0340038	0.771413	1		A730090N16Rik	NS	0.00436853	0	NA	NA	0.307249	0.704091		AA543186	NS	0.0217014	0.015471	0.546937	0.632363	0.0203738	0.054981		AA543186	NS	0.00537039	0.00273149	NA	NA	0.306723	0.794209		Abca5	NS	0.064066	0.0348565	0.181759	0.449396	NA	NA		Abca5	NS	0.0435358	0.0601627	0.455691
A830007P12Rik	NS	0.0320058	0.0163966	0.138887	0.232661	0.783706	1		A830007P12Rik	NS	0.117495	0.105763	0.949304	1	0.531722	0.853137		AA960436	NS	0.0598319	0.0555071	0.28157	0.382523	0.079035	0.167472		AA960436	NS	0.0413546	0.0582035	0.400474	0.816078	0.822251	0.97737		Abca6	NS	0.0248554	0.025276	0.636651	0.824157	0.861538	1		Abca6	NS	0.000222694	3.19066e-06	NA
A830009L08Rik	NS	0.000333902	0	NA	NA	0.191339	0.846094		A830009L08Rik	NS	7.99073e-05	0	NA	NA	0.276749	0.677964		AA986860	NS	0.00363808	0.00653105	0.962992	0.978073	0.252939	0.407147		AA986860	NS	0.0447504	0.0480679	0.952685	0.999999	0.686258	0.945138		Abca7	NS	0.0473122	0.0447845	0.235753	0.50718	NA	NA		Abca7	NS	0.0226839	0.0471999	0.235352
A830010M20Rik	NS	0.0331168	0.0221494	0.457945	0.564568	0.67736	1		A830010M20Rik	NS	0.00691717	0.0105217	0.781422	0.972505	0.578084	0.876597		AA987161	DZ	0.0728977	0.129957	0.0416468	0.0880899	7.13987e-06	4.76137e-05		AA987161	NS	0.0569338	0.0663985	0.947337	0.999999	0.72208	0.95685		Abca8a	NS	0.0788673	0.146415	0.750693	0.887798	0.631688	1		Abca8a	NS	0.00116109	6.38082e-06	NA
A830018L16Rik	NS	0.00389963	0.00474733	0.0365473	0.0844343	0.229268	0.846994		A830018L16Rik	NS	0.00066885	0.000284966	NA	NA	0.480184	0.821669		AB124611	NS	0.0222541	0.0263921	0.0243627	0.0575544	0.625716	0.754658		AB124611	NS	0.000113814	0.00778265	NA	NA	0.292744	0.787071		Abca8b	NS	0.012399	0.0555689	0.243372	0.514614	0.462786	0.950281		Abca8b	NS	0.00214124	0.0398842	0.399331
A830052D11Rik	NS	0	0.000519757	NA	NA	0.767847	1		A830052D11Rik	NS	0	0.00226259	NA	NA	0.438141	0.795078		AF251705	DZ	1.49007	1.51123	3.66374e-15	1.113e-13	0.00157393	0.00610136		AF251705	NS	0.00257561	0.000494377	0.862506	0.991858	0.664409	0.945138		Abca9	NS	0.0427964	0.0564032	0.80232	0.914459	0.960724	1		Abca9	NS	0.031637	0.0756037	0.0139034
A830080D01Rik	NS	0.0521286	0.0403655	0.749867	0.81016	0.618088	1		A830080D01Rik	NS	0.106771	0.0848268	0.0352392	0.195234	0.546467	0.862197		AF529169	NS	0.00194249	0.0081121	0.22331	0.321123	0.0224604	0.0598187		AF529169	NS	0	0.000326916	NA	NA	0.680391	0.945138		Abcb10	NS	0.317895	0.246513	0.0346608	0.21052	NA	NA		Abcb10	NS	0.129759	0.118234	0.0196184
A830082K12Rik	NS	0.15812	0.189462	0.0181532	0.0494163	NA	NA		A830082K12Rik	NS	0.00124609	0.00329917	NA	NA	0.479598	0.821621		AI182371	NS	0.000614403	0.00135764	0.0164595	0.0424415	0.108783	0.215673		AI182371	NS	0	0.00154862	NA	NA	0.351695	0.828471		Abcb1a	NS	0.00430345	0.0108145	0.110417	0.354063	0.340935	0.950281		Abcb1a	NS	0.0230817	0.00647972	0.0125164
A830082N09Rik	NS	0.0189599	0.0149131	0.17894	0.280261	0.247289	0.848008		A830082N09Rik	NS	0.000188865	0.00353798	NA	NA	0.37109	0.750521		AI314180	DZ	0.0537775	0.0981123	0.196486	0.291442	1.21613e-06	9.51762e-06		AI314180	NS	0.0606716	0.0885698	0.898183	0.999122	0.0897661	0.512037		Abcb1b	NS	0.027722	0.0125697	0.0888801	0.320777	0.271474	0.950281		Abcb1b	NS	0.00117084	0.000798608	0.427891
A830093I24Rik	NC	0.0562204	0.0884571	4.96006e-06	0.000100167	NA	NA		A830093I24Rik	NS	0.00526568	0	NA	NA	0.0956626	0.411249		AI314976	DZ	0.260738	0.19475	5.51382e-05	0.000343635	0.000322089	0.00150105		AI314976	NS	0.260666	0.218688	0.72701	0.954101	0.219068	0.714675		Abcb4	NS	0.0904926	0.0801561	0.267571	0.538312	NA	NA		Abcb4	NS	0	0	NA
A930001A20Rik	NS	0.0236165	0.0138822	0.000458562	0.00284568	0.604346	1		A930001A20Rik	NS	0	1.56448e-05	NA	NA	0.636056	0.895925		AI316807	DB	0.145104	0.137559	0.000181806	0.000969102	0.723624	0.828162		AI316807	NS	0.129916	0.214636	0.183449	0.614954	0.235305	0.730685		Abcb6	NS	0.12238	0.135465	0.0189185	0.158909	NA	NA		Abcb6	DM	0.0597221	0.105281	7.23794e-07
A930001N09Rik	NS	0.130902	0.170741	0.0105562	0.0327237	NA	NA		A930001N09Rik	NS	0.143159	0.180058	0.556658	0.857659	0.0684262	0.341504		AI317395	NS	0.00083197	3.20862e-05	0.23649	0.334861	0.661736	0.783242		AI317395	NS	0	0.00763655	NA	NA	0.404549	0.854888		Abcb7	NS	0.139596	0.141734	0.10128	0.338882	NA	NA		Abcb7	NS	0.0378994	0.0482156	0.000577402
A930003A15Rik	NS	0	3.5298e-05	NA	NA	0.774641	1		A930003A15Rik	NS	2.91213e-05	0	NA	NA	0.29483	0.693742		AI413582	DB	0.386708	0.245469	4.16289e-12	9.36792e-11	6.79963e-08	6.76329e-07		AI413582	NS	0.440091	0.416875	0.200081	0.636261	0.775461	0.962292		Abcb8	NS	0.349931	0.40585	0.722511	0.871734	NA	NA		Abcb8	NS	0.11312	0.0148057	0.449692
A930004D18Rik	NS	0.014678	0.0032293	0.198366	0.302568	0.178642	0.830652		A930004D18Rik	NS	0.0387397	0.0102771	0.120025	0.404355	0.0945441	0.408745		AI428936	NS	0.000321989	0.000313169	0.475594	0.571438	0.848815	0.915871		AI428936	NS	0	0.000491101	NA	NA	0.500089	0.896793		Abcb9	NS	0.0733236	0.0423185	0.330926	0.599613	NA	NA		Abcb9	NS	0.00170494	0.000182337	0.481954
A930005H10Rik	NS	0.225905	0.226615	0.628082	0.710865	NA	NA		A930005H10Rik	NS	0.083052	0.0565524	0.139552	0.441351	0.407992	0.77457		AI429214	NS	0.00614306	0.00905596	0.696343	0.765265	0.211669	0.358193		AI429214	NS	0.000540191	0.00138644	NA	NA	0.645352	0.939633		Abcc1	NS	0.0793114	0.0660161	0.668067	0.842259	NA	NA		Abcc1	NS	0.0116999	0.0258106	0.159528
A930005I04Rik	NS	0.00044993	0.0117939	0.063042	0.128263	0.935965	1		A930005I04Rik	NS	0	0.00788174	NA	NA	0.237648	0.633986		AI450353	DZ	0.064511	0.014742	0.00142713	0.00565412	1.89208e-11	3.12777e-10		AI450353	NS	0.0247009	0.0106343	0.251372	0.693104	0.575696	0.914346		Abcc10	NS	0.0112554	0.0101131	0.0112603	0.127624	0.443943	0.950281		Abcc10	NS	0.0304679	0.0605199	0.138834
A930007I19Rik	NS	0.00304211	0.00574102	0.33971	0.451625	0.0482407	0.498345		A930007I19Rik	NS	0.00322408	0.00200708	NA	NA	0.995568	1		AI462493	NS	0.197036	0.163386	1.02313e-06	9.7486e-06	0.174022	0.308675		AI462493	NS	0.241666	0.192187	0.456021	0.848481	0.0461786	0.383731		Abcc3	NS	0.00427483	0.00380634	0.0572158	0.263992	0.548967	0.973975		Abcc3	NS	0	0.000121938	NA
A930012L18Rik	NS	0.035508	0.0274141	0.00171732	0.00791413	0.467364	1		A930012L18Rik	NS	0.0145995	0.0163188	0.90193	1	0.728191	0.933469		AI463170	NS	0	0	NA	NA	1	1		AI463170	NS	0	0.00355635	NA	NA	0.0969226	0.529896		Abcc4	NS	0.0621144	0.139322	0.893386	0.958894	NA	NA		Abcc4	NC	0.142488	0.209445	0.00086957
A930013F10Rik	DB	0.0550262	0.0565938	1.28339e-05	0.000201257	0.352501	0.918692		A930013F10Rik	NS	0.0245623	0.021018	0.0765819	0.311018	0.60976	0.887866		AI464131	NS	0.000824644	5.18571e-05	0.901568	0.931707	0.293708	0.451299		AI464131	NS	0.0132883	0.0367285	0.149869	0.568786	0.83598	0.97737		Abcc5	NS	0.139517	0.112239	0.0437017	0.233633	NA	NA		Abcc5	DM	0.0719765	0.084756	5.24053e-06
A930015D03Rik	NS	0.0221899	0.0381506	0.0191882	0.0515569	NA	NA		A930015D03Rik	NS	0.0268626	0.0525377	0.772049	0.969002	0.212538	0.604465		AI467606	DZ	0.388688	0.321573	0.105243	0.180352	0.000565115	0.00247774		AI467606	NS	0.000359693	0.000197401	NA	NA	0.740711	0.958291		Abcc8	NS	0.632938	0.579829	0.441516	0.692079	NA	NA		Abcc8	NS	0	0.0004599	NA
A930019D19Rik	NS	0	0	NA	NA	1	1		A930019D19Rik	NS	0	0.000505304	NA	NA	0.49997	0.832835		AI480653	NS	0.0499462	0.0956208	0.00125543	0.00506467	0.110117	0.217611		AI480653	NS	0.0674704	0.0591898	0.909113	0.999999	0.631728	0.931813		Abcc9	NS	0.489744	0.43665	0.0716871	0.292307	NA	NA		Abcc9	NS	0.133868	0.141404	0.452764
[truncated: 14,208 more rows]
[truncated: 35 more columns]
