# Supplementary material for: Investigating transcriptome-wide sex dimorphism by multi-level analysis of single-cell RNA sequencing data in ten mouse cell types
Source: Biol Sex Differ. 2020 Nov 5;11:61. doi: 10.1186/s13293-020-00335-2 (PMC7643324; doi:10.1186/s13293-020-00335-2)
Supplement: Supplementary file 3 — Additional file 3:. Table S3 [file 13293_2020_335_MOESM3_ESM.xlsx]

## Sheet: Table S3
Table S3. Top ten enriched GO terms for DE genes in eight cell types
Astrocytes
Category	GO ID	Annotation	p value
cc	GO:0097197	tetraspanin-enriched microdomain	0.00021
cc	GO:0005886	plasma membrane	0.00079
mf	GO:0005540	hyaluronic acid binding	0.0013
bp	GO:0007155	cell adhesion	0.0024
bp	GO:0048741	skeletal muscle fiber development	0.0031
mf	GO:0005201	extracellular matrix structural constituent	0.0048
bp	GO:1904861	excitatory synapse assembly	0.0062
bp	GO:0007632	visual behavior	0.0062
cc	GO:0016021	integral component of membrane	0.0077
mf	GO:0019902	phosphatase binding	0.0098
Brain endothelial cells
Category	GO ID	Annotation	p value
cc	GO:0022627	cytosolic small ribosomal subunit	< 1e-30
mf	GO:0003735	structural constituent of ribosome	< 1e-30
cc	GO:0022625	cytosolic large ribosomal subunit	1.5e-29
bp	GO:0002181	cytoplasmic translation	1.4e-25
bp	GO:0006412	translation	6.2e-18
cc	GO:0005747	mitochondrial respiratory chain complex I	1e-13
cc	GO:0042788	polysomal ribosome	3.3e-13
bp	GO:0000028	ribosomal small subunit assembly	4.1e-12
cc	GO:0045202	synapse	9.7e-12
mf	GO:0008121	ubiquinol-cytochrome-c reductase activity	7.6e-09
Microglial cells
Category	GO ID	Annotation	p value
cc	GO:0042788	polysomal ribosome	5.3e-07
cc	GO:0022627	cytosolic small ribosomal subunit	8.4e-07
cc	GO:0043209	myelin sheath	1.7e-06
cc	GO:0045121	membrane raft	7.1e-06
cc	GO:0048471	perinuclear region of cytoplasm	4.1e-05
cc	GO:0005886	plasma membrane	6e-05
bp	GO:0050766	positive regulation of phagocytosis	6.9e-05
bp	GO:0030307	positive regulation of cell growth	7e-05
bp	GO:0006911	phagocytosis, engulfment	7.1e-05
mf	GO:0005178	integrin binding	8.1e-05
Oligodendrocytes
Category	GO ID	Annotation	p value
cc	GO:0043209	myelin sheath	1.9e-14
bp	GO:0030913	paranodal junction assembly	1.9e-05
cc	GO:0030426	growth cone	0.00024
bp	GO:0006613	cotranslational protein targeting to membrane	0.00029
cc	GO:0030424	axon	0.0004
cc	GO:0014069	postsynaptic density	0.00041
cc	GO:0005829	cytosol	0.00051
cc	GO:0005886	plasma membrane	0.00073
cc	GO:0043025	neuronal cell body	0.0008
cc	GO:0005697	telomerase holoenzyme complex	0.0009
Fibroblast
Category	GO ID	Annotation	p value
cc	GO:0005615	extracellular space	3e-21
mf	GO:0005201	extracellular matrix structural constituent	1.9e-14
cc	GO:0031012	extracellular matrix	4.3e-13
mf	GO:0048407	platelet-derived growth factor binding	6.3e-11
mf	GO:0005509	calcium ion binding	1.9e-09
bp	GO:0030199	collagen fibril organization	2e-09
cc	GO:0005604	basement membrane	4.4e-09
cc	GO:0009986	cell surface	1.5e-07
bp	GO:0070208	protein heterotrimerization	1.6e-07
bp	GO:0007155	cell adhesion	1.8e-07
Heart endothelial cells
Category	GO ID	Annotation	p value
bp	GO:0060982	coronary artery morphogenesis	1.9e-06
cc	GO:0045121	membrane raft	5e-06
bp	GO:0043129	surfactant homeostasis	7.5e-06
bp	GO:0001701	in utero embryonic development	3e-05
bp	GO:0030324	lung development	3.9e-05
bp	GO:0035116	embryonic hindlimb morphogenesis	5.9e-05
bp	GO:0016525	negative regulation of angiogenesis	8.2e-05
mf	GO:0038085	vascular endothelial growth factor binding	0.0001
bp	GO:0060789	hair follicle placode formation	0.00011
cc	GO:0097443	sorting endosome	0.00011
Leukocytes
Category	GO ID	Annotation	p value
cc	GO:0098685	Schaffer collateral - CA1 synapse	6.1e-05
mf	GO:0003735	structural constituent of ribosome	8.4e-05
cc	GO:0022627	cytosolic small ribosomal subunit	0.00034
cc	GO:0042612	MHC class I protein complex	0.00037
mf	GO:0030881	beta-2-microglobulin binding	0.00042
cc	GO:0043209	myelin sheath	0.00044
bp	GO:0090197	positive regulation of chemokine secretion	0.00051
mf	GO:0030169	low-density lipoprotein particle binding	0.00061
mf	GO:0042608	T cell receptor binding	0.00072
mf	GO:0005518	collagen binding	0.00072
Smooth muscle cells
Category	GO ID	Annotation	p value
cc	GO:0022627	cytosolic small ribosomal subunit	0.00022
bp	GO:0030220	platelet formation	0.00094
bp	GO:0000028	ribosomal small subunit assembly	0.00118
cc	GO:0016460	myosin II complex	0.00144
cc	GO:0005913	cell-cell adherens junction	0.00149
bp	GO:1903077	membrane	0.00159
bp	GO:0031032	actomyosin structure organization	0.00433
bp	GO:0001947	heart looping	0.00628
bp	GO:0043524	negative regulation of neuron apoptotic process	0.00672
mf	GO:0003735	structural constituent of ribosome	0.0074
