# Supplementary material for: Investigating transcriptome-wide sex dimorphism by multi-level analysis of single-cell RNA sequencing data in ten mouse cell types
Source: Biol Sex Differ. 2020 Nov 5;11:61. doi: 10.1186/s13293-020-00335-2 (PMC7643324; doi:10.1186/s13293-020-00335-2)
Supplement: Supplementary file 4 — Additional file 4:. Table S9 [file 13293_2020_335_MOESM4_ESM.xlsx]

## Sheet: Table S9
Table S9. Top ten enriched GO terms for genes on sex-specific edges in five cell types
Astrocytes
Category	GO ID	Annotation	p value
cc	GO:0005686	U2 snRNP	6.6e-05
bp	GO:0000387	spliceosomal snRNP assembly	0.00014
cc	GO:0071007	U2-type catalytic step 2 spliceosome	0.00014
bp	GO:0033120	positive regulation of RNA splicing	0.00029
cc	GO:0005654	nucleoplasm	0.00032
cc	GO:0005581	extracellular matrix	1.1e-05
cc	GO:0008201	collagen trimer	7.9e-06
mf	GO:0006958	heparin binding	7.8e-06
bp	GO:0005615	complement activation, classical pathway	7.3e-06
cc	GO:0005581	extracellular space	5.8e-10
Cardiac muscle cells
Category	GO ID	Annotation	p value
mf	GO:0003735	structural constituent of ribosome	2.9e-25
cc	GO:0022627	cytosolic small ribosomal subunit	4.4e-12
cc	GO:0022625	cytosolic large ribosomal subunit	4.5e-12
bp	GO:0002181	cytoplasmic translation	1.3e-10
cc	GO:0043209	myelin sheath	1.4e-10
bp	GO:0006355	regulation of transcription, DNA-templated	0.00073
bp	GO:0006497	protein lipidation	0.00062
mf	GO:0046966	thyroid hormone receptor binding	0.00036
mf	GO:0046872	metal ion binding	0.00027
bp	GO:1904469	positive regulation of tumor necrosis factor secretion	8.6e-05
Endocardial cells
Category	GO ID	Annotation	p value
bp	GO:0006094	gluconeogenesis	0.00019
bp	GO:0003180	aortic valve morphogenesis	0.00177
bp	GO:0090162	establishment of epithelial cell polarity	0.00207
bp	GO:1901029	apoptotic signaling*	0.00288
mf	GO:0070273	phosphatidylinositol-4-phosphate binding	0.0033
mf	GO:0005540	hyaluronic acid binding	0.00176
cc	GO:0033270	paranode region of axon	0.00108
cc	GO:0005615	extracellular space	0.00096
cc	GO:0072562	blood microparticle	0.0009
bp	GO:0030324	lung development	0.00013
Leukocytes
Category	GO ID	Annotation	p value
bp	GO:0044130	negative regulation of growth of symbiont in host	0.0048
bp	GO:0048490	anterograde synaptic vesicle transport	0.0089
bp	GO:0003148	outflow tract septum morphogenesis	0.0089
mf	GO:0042813	Wnt-activated receptor activity	0.0101
bp	GO:2000352	negative regulation of endothelial cell apoptotic process	0.0127
bp	GO:0071223	cellular response to lipoteichoic acid	0.00207
bp	GO:0044829	positive regulation by host of viral genome replication	0.00207
bp	GO:0034145	toll-like receptor 4 signaling pathway	0.00156
cc	GO:0031941	filamentous actin	0.0004
bp	GO:0007274	neuromuscular synaptic transmission	0.00034
Smooth muscle cells
Category	GO ID	Annotation	p value
cc	GO:0043231	intracellular membrane-bounded organelle	4.9e-05
bp	GO:0046755	viral budding	0.00018
mf	GO:0043022	ribosome binding	0.00043
bp	GO:0043123	I-kappaB kinase/NF-kappaB signaling	0.00078
bp	GO:0000183	chromatin silencing at rDNA	0.00166
cc	GO:0070761	pre-snoRNP complex	0.0019
mf	GO:0004032	alditol:NADP+ 1-oxidoreductase activity	0.0019
mf	GO:0045296	cadherin binding	0.0018
bp	GO:0032869	cellular response to insulin stimulus	0.00084
bp	GO:0000492	box C/D snoRNP assembly	0.00037
