# Supplementary material for: Investigating transcriptome-wide sex dimorphism by multi-level analysis of single-cell RNA sequencing data in ten mouse cell types
Source: Biol Sex Differ. 2020 Nov 5;11:61. doi: 10.1186/s13293-020-00335-2 (PMC7643324; doi:10.1186/s13293-020-00335-2)
Supplement: Supplementary file 5 — Additional file 5:. Table S15 [file 13293_2020_335_MOESM5_ESM.xlsx]

## Sheet: Table S15A
Table S15. Top differentially represented gene sets of (A) DD genes and (B) DE genes in all cell types
Cell Type	Gene set	Female mean GSVA score	Male mean GSVA score	T statistic	FDR
Astrocytes	growth_involved_in_symbiotic_interaction&growth_of_symbiont_involved_in_interaction_with_host&growth_of_symbiont_in_host	-0.225146	0.235398	-7.53186	1.06e-07
Astrocytes	positive_regulation_of_hemostasis&positive_regulation_of_blood_coagulation	-0.225146	0.235398	-7.53186	1.06e-07
Astrocytes	regulation_of_growth_of_symbiont_in_host&modulation_of_growth_of_symbiont_involved_in_interaction_with_host&negative_regulation_of_growth_of_symbiont_involved_in_interaction_with_host&negative_regulation_of_growth_of_symbiont_in_host	-0.225146	0.235398	-7.53186	1.06e-07
Astrocytes	nephric_duct_morphogenesis&nephric_duct_development	-0.11409	0.176626	-5.46414	0.00131176
Astrocytes	defense_response_to_Gram_positive_bacterium	-0.0905175	0.180174	-5.31956	0.00216736
Astrocytes	voltage_gated_calcium_channel_activity	-0.0151776	0.283204	-5.2712	0.00361834
Astrocytes	glutamate_receptor_binding	0.0015111	-0.249261	4.70508	0.0196019
Astrocytes	forebrain_neuron_fate_commitment	0.140474	0.337097	-4.81069	0.0207687
Astrocytes	regulation_of_transcription_involved_in_cell_fate_commitment	0.140474	0.337097	-4.81069	0.0207687
Astrocytes	white_fat_cell_differentiation	-0.231779	0.100658	-4.76639	0.0215268
Astrocytes	protein_activation_cascade	-0.0147284	0.197949	-4.69826	0.0321407
Astrocytes	negative_regulation_of_peptidyl_tyrosine_phosphorylation	0.143509	-0.0640357	4.44366	0.065106
Astrocytes	aminoglycan_biosynthetic_process&glycosaminoglycan_biosynthetic_process	0.172619	-0.0188101	4.36035	0.0881595
Astrocytes	fatty_acid_ligase_activity	0.0957466	-0.107266	4.21227	0.162171
Astrocytes	long_chain_fatty_acid_CoA_ligase_activity	0.0957466	-0.107266	4.21227	0.162171
Astrocytes	chromosome_condensation	-0.128562	0.114769	-4.2783	0.166082
Astrocytes	transcriptional_repressor_complex	0.130447	-0.0836545	4.21473	0.16848
Astrocytes	negative_regulation_of_transcription_factor_import_into_nucleus	-0.0649422	0.142891	-4.24181	0.181865
Astrocytes	complement_activation	-0.0203174	0.174483	-4.21397	0.207006
Astrocytes	axonal_fasciculation	0.0545859	-0.168999	4.10534	0.258172
Brain endothelial cells	forelimb_morphogenesis	0.317003	-0.02396	12.1804	5.38e-27
Brain endothelial cells	stem_cell_division	0.317003	-0.02396	12.1804	5.38e-27
Brain endothelial cells	cell_migration_involved_in_gastrulation	0.294735	0.0501864	9.3807	4.14e-16
Brain endothelial cells	osteoblast_proliferation	0.294735	0.0501864	9.3807	4.14e-16
Brain endothelial cells	regulation_of_osteoblast_proliferation	0.294735	0.0501864	9.3807	4.14e-16
Brain endothelial cells	brain_morphogenesis	0.294114	0.059177	9.25172	1.2e-15
Brain endothelial cells	exploration_behavior	0.294114	0.059177	9.25172	1.2e-15
Brain endothelial cells	grooming_behavior	0.294114	0.059177	9.25172	1.2e-15
Brain endothelial cells	intraspecies_interaction_between_organisms&social_behavior	0.294114	0.059177	9.25172	1.2e-15
Brain endothelial cells	locomotory_exploration_behavior	0.294114	0.059177	9.25172	1.2e-15
Brain endothelial cells	membrane_depolarization	0.294114	0.059177	9.25172	1.2e-15
Brain endothelial cells	positive_regulation_of_excitatory_postsynaptic_membrane_potential	0.294114	0.059177	9.25172	1.2e-15
Brain endothelial cells	positive_regulation_of_ion_transmembrane_transport	0.294114	0.059177	9.25172	1.2e-15
Brain endothelial cells	positive_regulation_of_ion_transmembrane_transporter_activity	0.294114	0.059177	9.25172	1.2e-15
Brain endothelial cells	positive_regulation_of_ion_transport	0.294114	0.059177	9.25172	1.2e-15
Brain endothelial cells	positive_regulation_of_membrane_potential	0.294114	0.059177	9.25172	1.2e-15
Brain endothelial cells	positive_regulation_of_transporter_activity	0.294114	0.059177	9.25172	1.2e-15
Brain endothelial cells	regulation_of_alpha_amino_3_hydroxy_5_methyl_4_isoxazole_propionate_selective_glutamate_receptor_activity	0.294114	0.059177	9.25172	1.2e-15
Brain endothelial cells	regulation_of_excitatory_postsynaptic_membrane_potential	0.294114	0.059177	9.25172	1.2e-15
Brain endothelial cells	regulation_of_long_term_neuronal_synaptic_plasticity	0.294114	0.059177	9.25172	1.2e-15
Brain endothelial cells	regulation_of_postsynaptic_membrane_potential	0.294114	0.059177	9.25172	1.2e-15
Brain endothelial cells	regulation_of_synaptic_transmission_glutamatergic	0.294114	0.059177	9.25172	1.2e-15
Brain endothelial cells	scaffold_protein_binding	0.294114	0.059177	9.25172	1.2e-15
Brain endothelial cells	striatum_development	0.294114	0.059177	9.25172	1.2e-15
Brain endothelial cells	subpallium_development	0.294114	0.059177	9.25172	1.2e-15
Brain endothelial cells	aromatic_amino_acid_family_metabolic_process	0.240162	-0.0220788	8.81726	3.97e-14
Brain endothelial cells	catecholamine_biosynthetic_process&catechol_containing_compound_biosynthetic_process	0.240162	-0.0220788	8.81726	3.97e-14
Brain endothelial cells	catecholamine_metabolic_process&catechol_containing_compound_metabolic_process	0.240162	-0.0220788	8.81726	3.97e-14
Brain endothelial cells	dopamine_metabolic_process	0.240162	-0.0220788	8.81726	3.97e-14
Brain endothelial cells	epidermis_morphogenesis	0.240162	-0.0220788	8.81726	3.97e-14
Microglial cells	GABAergic_neuron_differentiation	0.606185	0.436581	59.7283	0
Microglial cells	G_protein_coupled_glutamate_receptor_signaling_pathway	0.534622	0.367499	50.424	0
Microglial cells	M_band	0.374824	0.0755475	47.7162	0
Microglial cells	ammonium_ion_binding	0.621753	0.428253	67.0117	0
Microglial cells	antibacterial_humoral_response	-0.00560655	0.361842	-56.8579	0
Microglial cells	carboxypeptidase_activity	0.548099	0.393648	54.8668	0
Microglial cells	cellular_monovalent_inorganic_cation_homeostasis	0.459145	0.243126	42.7388	0
Microglial cells	cerebral_cortex_GABAergic_interneuron_differentiation	0.606185	0.436581	59.7283	0
Microglial cells	micro_ribonucleoprotein_complex	0.56494	0.295159	50.3001	0
Microglial cells	natural_killer_cell_lectin_like_receptor_binding	0.508703	0.322948	45.2075	0
Microglial cells	negative_regulation_of_astrocyte_differentiation	0.482216	0.29497	48.5872	0
Microglial cells	negative_regulation_of_meiotic_cell_cycle	0.558742	0.440102	45.0234	0
Microglial cells	nephric_duct_morphogenesis&nephric_duct_development	0.172363	0.43594	-47.2926	0
Microglial cells	odorant_binding	0.0638638	0.397011	-59.0322	0
Microglial cells	oocyte_maturation	0.468435	0.224266	50.1863	0
Microglial cells	outflow_tract_septum_morphogenesis	0.401067	0.572328	-56.4673	0
Microglial cells	pheromone_activity	0.0638638	0.397011	-59.0322	0
Microglial cells	pheromone_binding	0.0638638	0.397011	-59.0322	0
Microglial cells	positive_regulation_of_G_protein_coupled_receptor_protein_signaling_pathway	0.420286	0.114356	50.8027	0
Microglial cells	positive_regulation_of_interleukin_10_production	0.402081	0.141728	44.5437	0
Microglial cells	prostatic_bud_formation	0.469541	0.594578	-44.8923	0
Microglial cells	protein_kinase_A_binding	0.0161269	0.369825	-56.9081	0
Microglial cells	protein_trimerization	0.408691	0.550623	-42.4314	0
Microglial cells	regulation_of_receptor_mediated_endocytosis	0.522886	0.395503	44.578	0
Microglial cells	regulation_of_systemic_arterial_blood_pressure_by_circulatory_renin_angiotensin	0.293363	0.508185	-58.1779	0
Microglial cells	signal_transduction_involved_in_regulation_of_gene_expression	0.258265	0.479992	-55.8675	0
Microglial cells	vasculogenesis_involved_in_coronary_vascular_morphogenesis	0.372112	0.507828	-44.8487	0
Microglial cells	camera_type_eye_photoreceptor_cell_differentiation	0.32887	0.473125	-40.3274	2.76e-293
Microglial cells	ureter_development	0.312073	0.493447	-41.4668	8.62e-293
Microglial cells	notochord_development	0.385465	0.510922	-40.0748	4.86e-292
Oligodendrocytes	heparan_sulfate_proteoglycan_metabolic_process	0.126811	-0.0084594	4.77947	0.00953528
Oligodendrocytes	proteoglycan_biosynthetic_process	0.126811	-0.0084594	4.77947	0.00953528
Oligodendrocytes	purine_containing_compound_biosynthetic_process	0.214701	0.0929765	4.27204	0.0877099
Oligodendrocytes	purine_nucleotide_biosynthetic_process	0.214701	0.0929765	4.27204	0.0877099
Oligodendrocytes	ribose_phosphate_biosynthetic_process&ribonucleotide_biosynthetic_process&purine_ribonucleotide_biosynthetic_process	0.214701	0.0929765	4.27204	0.0877099
Oligodendrocytes	filopodium_assembly	0.152253	0.0442992	4.189	0.127485
Cardiac muscle cells	dendrite_morphogenesis	0.255735	-0.010235	3.89646	0.369156
Cardiac muscle cells	locomotory_behavior	0.255735	-0.010235	3.89646	0.369156
Endocardial cells	mitochondrion_localization	-0.143191	0.298118	-6.87353	4.98e-07
Endocardial cells	neuronal_action_potential	-0.120133	0.349403	-6.55066	2.7e-06
Endocardial cells	voltage_gated_potassium_channel_activity	-0.120133	0.349403	-6.55066	2.7e-06
Endocardial cells	paranode_region_of_axon	-0.0973935	0.258605	-5.43614	0.000769246
Endocardial cells	activation_of_MAPKK_activity	-0.183891	0.159413	-5.27292	0.00221848
Endocardial cells	aldo_keto_reductase_NADP_activity	-0.109625	0.1881	-5.2669	0.00260988
Endocardial cells	fatty_acid_ligase_activity	0.0326657	0.279991	-5.2029	0.00310418
Endocardial cells	lipid_transporter_activity	0.0326657	0.279991	-5.2029	0.00310418
Endocardial cells	long_chain_fatty_acid_CoA_ligase_activity	0.0326657	0.279991	-5.2029	0.00310418
Endocardial cells	structural_constituent_of_cytoskeleton	0.310225	-0.0353602	5.50298	0.00396685
Endocardial cells	cardiac_left_ventricle_morphogenesis	0.293453	-0.0322992	5.36622	0.00531266
Endocardial cells	regulation_of_vasoconstriction	0.293453	-0.0322992	5.36622	0.00531266
Endocardial cells	craniofacial_suture_morphogenesis	0.280381	-0.0436172	5.31974	0.00533801
Endocardial cells	embryonic_digestive_tract_morphogenesis	0.280381	-0.0436172	5.31974	0.00533801
Endocardial cells	semicircular_canal_development	0.280381	-0.0436172	5.31974	0.00533801
Endocardial cells	tongue_development	0.280381	-0.0436172	5.31974	0.00533801
Endocardial cells	endocardial_cushion_formation	0.154446	0.366122	-5.02432	0.00658019
Endocardial cells	endocardial_cushion_morphogenesis	0.154446	0.366122	-5.02432	0.00658019
Endocardial cells	epithelial_to_mesenchymal_transition_involved_in_endocardial_cushion_formation	0.154446	0.366122	-5.02432	0.00658019
Endocardial cells	photoreceptor_inner_segment	0.3224	-0.0592157	5.11619	0.016421
Fibroblasts	keratinocyte_development	-0.0150057	0.316044	-29.9126	1.39e-159
Fibroblasts	natural_killer_cell_activation_involved_in_immune_response	0.534385	0.28368	31.4398	5.53e-150
Fibroblasts	sensory_perception_of_bitter_taste	0.52498	0.268529	30.7588	6.36e-144
Fibroblasts	hormone_activity	0.504719	0.216287	30.4427	2.41e-139
Fibroblasts	neuropeptide_hormone_activity	0.504719	0.216287	30.4427	2.41e-139
Fibroblasts	release_of_sequestered_calcium_ion_into_cytosol_by_sarcoplasmic_reticulum&endoplasmic_reticulum_to_cytosol_transport&calcium_ion_transport_from_endoplasmic_reticulum_to_cytosol	0.524477	0.306502	28.985	2.3e-134
Fibroblasts	micro_ribonucleoprotein_complex	0.514519	0.272711	28.6342	1.91e-129
Fibroblasts	keratinization	0.0279463	0.343296	-26.5183	6.64e-129
Fibroblasts	positive_regulation_of_epidermis_development	0.0279463	0.343296	-26.5183	6.64e-129
Fibroblasts	kinesin_complex	0.510685	0.289735	27.9514	4.44e-126
Fibroblasts	calcium_dependent_protein_binding	0.467857	0.180443	27.4804	7.69e-119
Fibroblasts	T_helper_17_cell_differentiation	0.479073	0.230267	27.0953	5.26e-118
Fibroblasts	T_helper_17_type_immune_response	0.479073	0.230267	27.0953	5.26e-118
Fibroblasts	paranode_region_of_axon	0.498101	0.306258	26.5426	1.06e-117
Fibroblasts	hematopoietic_stem_cell_differentiation	0.484218	0.241945	26.7642	2.74e-116
Fibroblasts	dosage_compensation&dosage_compensation_by_inactivation_of_X_chromosome	-0.225337	0.166736	-24.6992	1.26e-112
Fibroblasts	immunoglobulin_complex	0.463079	0.200298	26.2727	2.11e-111
Fibroblasts	sulfur_amino_acid_metabolic_process	0.514879	0.342358	24.9082	2.56e-107
Fibroblasts	neuronal_action_potential	0.524564	0.366086	24.1056	1.57e-102
Fibroblasts	dopamine_secretion&regulation_of_dopamine_secretion	0.510046	0.35704	22.9434	1.05e-93
Heart endothelial cells	hormone_activity	0.567188	0.0568916	57.0835	0
Heart endothelial cells	intracellular_pH_reduction	0.543297	-0.0359256	68.0607	0
Heart endothelial cells	negative_regulation_of_muscle_cell_apoptotic_process	0.514051	0.0428037	59.1525	0
Heart endothelial cells	positive_regulation_of_apoptotic_process	-0.117705	0.456851	-56.2192	0
Heart endothelial cells	positive_regulation_of_cerebellar_granule_cell_precursor_proliferation	0.449835	0.0035934	57.2727	0
Heart endothelial cells	regulation_of_cellular_pH	0.543297	0.0215348	60.3824	0
Heart endothelial cells	positive_regulation_of_locomotion	-0.0653795	0.456851	-50.8802	3.09e-289
Heart endothelial cells	intramolecular_oxidoreductase_activity	0.456364	0.0164991	50.632	1.55e-287
Heart endothelial cells	protein_homodimerization_activity	-0.139943	0.412623	-50.3151	1.56e-284
Heart endothelial cells	peptidyl_glutamic_acid_modification	0.495418	0.035056	50.2929	1.04e-282
Heart endothelial cells	receptor_activity	-0.00212463	0.479046	-48.7758	4.89e-275
Heart endothelial cells	sexual_reproduction	0.0163371	0.439899	-48.7001	2.65e-255
Heart endothelial cells	regulation_of_blood_circulation	-0.120257	0.435445	-46.5635	5.34e-255
Heart endothelial cells	spindle	-0.0902507	0.48132	-47.2642	8.61e-254
Heart endothelial cells	receptor_activator_activity	0.514051	-0.045149	49.8611	1.37e-250
Heart endothelial cells	perinuclear_region_of_cytoplasm	-0.202663	0.392229	-45.7329	2.39e-249
Heart endothelial cells	negative_regulation_of_signaling	-0.0434844	0.380319	-48.0532	4.78e-244
Heart endothelial cells	nucleic_acid_phosphodiester_bond_hydrolysis	0.411251	-0.0155275	43.3175	2.14e-237
Heart endothelial cells	response_to_acid_chemical	0.0276613	0.479046	-42.2759	3.14e-228
Heart endothelial cells	regulation_of_canonical_Wnt_signaling_pathway	-0.140421	0.392229	-41.3837	2.39e-220
Leukocytes	cell_migration_involved_in_heart_development	0.303882	0.0425832	11.9209	2.78e-25
Leukocytes	glial_cell_proliferation	0.2938	-0.0269527	10.9209	4.21e-21
Leukocytes	locomotor_rhythm	-0.133463	0.270822	-9.80439	1.85e-15
Leukocytes	terminal_bouton	-0.179585	0.248144	-9.75455	2.79e-15
Leukocytes	atrial_septum_development	0.241263	0.382648	-8.29541	1.9e-11
Leukocytes	atrial_septum_morphogenesis	0.241263	0.382648	-8.29541	1.9e-11
Leukocytes	cellular_hyperosmotic_response&cellular_hyperosmotic_salinity_response	-0.160655	0.271098	-8.4279	2.4e-11
Leukocytes	cellular_response_to_salt_stress	-0.160655	0.271098	-8.4279	2.4e-11
Leukocytes	hyperosmotic_salinity_response	-0.160655	0.271098	-8.4279	2.4e-11
Leukocytes	intestinal_epithelial_cell_development	0.220114	0.358334	-7.60501	1.93e-09
Leukocytes	intestinal_epithelial_cell_differentiation	0.220114	0.358334	-7.60501	1.93e-09
Leukocytes	voltage_gated_potassium_channel_complex&potassium_channel_complex	-0.0784552	0.218202	-7.6085	2.74e-09
Leukocytes	corpus_callosum_development	0.0225108	0.315997	-7.561	5.41e-09
Leukocytes	hormone_binding	0.275099	0.0901848	7.22441	8.34e-09
Leukocytes	peptidyl_glutamic_acid_modification	0.17323	-0.0487841	7.2006	1e-08
Leukocytes	neuronal_action_potential	-0.263161	0.0886284	-6.95183	1.3e-07
Leukocytes	dentate_gyrus_development	0.168472	0.304598	-6.87185	1.65e-07
Leukocytes	sensory_perception_of_taste	0.168472	0.304598	-6.87185	1.65e-07
Leukocytes	regulation_of_natural_killer_cell_differentiation	-0.135877	0.0975648	-6.54616	1.25e-06
Leukocytes	dendritic_spine_morphogenesis	0.0674914	0.245856	-6.39661	2.76e-06
Smooth muscle cells	basal_plasma_membrane	-0.0539148	0.347648	-8.25505	4.96e-09
Smooth muscle cells	response_to_estradiol	0.0486431	0.388438	-7.92796	1.95e-08
Smooth muscle cells	pons_development	0.183285	-0.202719	7.12776	6.88e-08
Smooth muscle cells	side_of_membrane	0.0138468	0.157827	-7.05332	3.97e-07
Smooth muscle cells	aldo_keto_reductase_NADP_activity	-0.115795	0.243501	-7.06369	1.12e-06
Smooth muscle cells	oxidoreductase_activity_acting_on_the_aldehyde_or_oxo_group_of_donors_NAD_or_NADP_as_acceptor	0.123391	-0.27436	6.52105	2.04e-06
Smooth muscle cells	external_side_of_plasma_membrane	-0.00277857	0.147316	-6.68508	2.06e-06
Smooth muscle cells	gamma_delta_T_cell_activation	-0.190864	0.395728	-6.9696	5.27e-06
Smooth muscle cells	positive_regulation_of_actin_filament_polymerization	0.12591	-0.19527	6.1132	2.04e-05
Smooth muscle cells	positive_regulation_of_protein_polymerization	0.12591	-0.19527	6.1132	2.04e-05
Smooth muscle cells	RNA_phosphodiester_bond_hydrolysis	0.142643	-0.18576	5.68252	0.000202863
Smooth muscle cells	vitamin_metabolic_process	0.113017	-0.156117	5.47861	0.000514302
Smooth muscle cells	water_soluble_vitamin_metabolic_process	0.113017	-0.156117	5.47861	0.000514302
Smooth muscle cells	negative_regulation_of_alpha_beta_T_cell_activation	0.0973441	-0.216827	5.3518	0.000993564
Smooth muscle cells	carbohydrate_phosphorylation	-0.171527	0.188803	-5.54442	0.0011047
Smooth muscle cells	motor_neuron_axon_guidance	0.00243424	0.329997	-5.56995	0.00154682
Smooth muscle cells	apical_plasma_membrane	0.00970024	0.153375	-5.08784	0.00392785
Smooth muscle cells	Ras_guanyl_nucleotide_exchange_factor_activity	0.105987	-0.141944	5.03682	0.00456928
Smooth muscle cells	camera_type_eye_photoreceptor_cell_differentiation	0.0161605	0.318569	-5.24761	0.00457672
Smooth muscle cells	fatty_acid_ligase_activity	-0.00476858	0.250646	-5.11363	0.00603806
For each type of cell, gene sets with an FDR < 0.4 and an absolute GSVA score difference > 0.1 were ranked according to FDR. If there are ties at the 20th smallest FDR, 30 gene sets with smallest FDR were displayed. Otherwise, up to 20 gene sets with smallest FDR were displayed. Significantly differentially represented gene sets (FDR < 5e-05) were colored red. Strongly differentially represented …

## Sheet: Table S15B
Table S15. Top differentially represented gene sets of (A) DD genes and (B) DE genes in all cell types
Cell Type	Gene set	Female mean GSVA score	Male mean GSVA score	T statistic	FDR
Microglial cells	regulation_of_systemic_arterial_blood_pressure	0.1425	-0.026713	13.1488	2.55e-35
Microglial cells	multicellular_organismal_response_to_stress	0.160292	-0.00191762	12.8617	9.42e-34
Microglial cells	chromosomal_part	0.148761	0.0165452	12.7762	2.74e-33
Microglial cells	chromosome	0.148761	0.0165452	12.7762	2.74e-33
Microglial cells	brown_fat_cell_differentiation	0.17086	0.0158903	12.6414	1.45e-32
Microglial cells	regulatory_region_nucleic_acid_binding&regulatory_region_DNA_binding&transcription_regulatory_region_DNA_binding	0.130142	0.0355517	11.6056	2.95e-27
Microglial cells	regulation_of_heart_rate	0.189054	0.039228	11.2784	1.15e-25
Microglial cells	chromosomal_region	0.118666	-0.0398255	11.1689	3.85e-25
Microglial cells	regulation_of_blood_circulation	0.196595	0.0643815	11.0369	1.59e-24
Microglial cells	regulation_of_heart_contraction	0.196595	0.0643815	11.0369	1.59e-24
Microglial cells	regulation_of_the_force_of_heart_contraction	0.196595	0.0643815	11.0369	1.59e-24
Microglial cells	male_gamete_generation	0.0133619	0.127424	-10.9719	3.2e-24
Microglial cells	spermatogenesis	0.0133619	0.127424	-10.9719	3.2e-24
Microglial cells	germ_cell_development	0.0922842	0.216996	-10.8491	1.19e-23
Microglial cells	regulation_of_cell_migration	0.00612483	-0.0701403	9.94832	1.2e-19
Microglial cells	transcription_factor_binding	0.127392	0.0488725	9.89177	2.09e-19
Microglial cells	apoptotic_mitochondrial_changes	-0.0518107	0.0788611	-9.88089	2.33e-19
Microglial cells	core_promoter_binding	0.209683	0.085468	9.8378	3.55e-19
Microglial cells	regulation_of_locomotion	0.00873018	-0.0600526	9.62549	2.72e-18
Microglial cells	ovarian_follicle_development	-0.0424846	0.0950425	-9.59521	3.65e-18
Fibroblasts	regulation_of_homeostatic_process	0.163405	0.0379422	8.49043	1.25163e-13
Fibroblasts	basement_membrane	0.085368	-0.0154363	6.70426	7.65748e-08
Fibroblasts	bone_remodeling	0.152169	0.0264211	6.63266	1.18033e-07
Fibroblasts	bone_resorption	0.152169	0.0264211	6.63266	1.18033e-07
Fibroblasts	positive_regulation_of_homeostatic_process	0.152169	0.0264211	6.63266	1.18033e-07
Fibroblasts	positive_regulation_of_bone_resorption&positive_regulation_of_bone_remodeling	0.170013	0.0310336	6.58544	1.64642e-07
Fibroblasts	regulation_of_bone_remodeling	0.170013	0.0310336	6.58544	1.64642e-07
Fibroblasts	regulation_of_bone_resorption	0.170013	0.0310336	6.58544	1.64642e-07
Fibroblasts	glial_cell_development	0.118328	0.012168	5.97348	7.24554e-06
Fibroblasts	connective_tissue_development	0.0513009	-0.0161828	5.61619	5.84555e-05
Fibroblasts	calcium_ion_homeostasis	0.118875	0.0393025	5.60265	6.22943e-05
Fibroblasts	cellular_calcium_ion_homeostasis	0.118875	0.0393025	5.60265	6.22943e-05
Fibroblasts	cellular_divalent_inorganic_cation_homeostasis	0.118875	0.0393025	5.60265	6.22943e-05
Fibroblasts	divalent_inorganic_cation_homeostasis	0.118875	0.0393025	5.60265	6.22943e-05
Fibroblasts	enzyme_binding	0.072546	0.00331316	5.47663	0.000126278
Fibroblasts	chondrocyte_differentiation	0.0698396	-0.00330911	5.4572	0.000141901
Fibroblasts	cation_transmembrane_transport	0.139834	0.0488641	5.23326	0.000470093
Fibroblasts	inorganic_cation_transmembrane_transport	0.139834	0.0488641	5.23326	0.000470093
Fibroblasts	inorganic_ion_transmembrane_transport	0.139834	0.0488641	5.23326	0.000470093
Fibroblasts	ion_transmembrane_transport	0.139834	0.0488641	5.23326	0.000470093
For each type of cell, gene sets with an FDR < 0.4 and an absolute GSVA score difference > 0.1 were ranked according to FDR. If there are ties at the 20th smallest FDR, 30 gene sets with smallest FDR were displayed. Otherwise, up to 20 gene sets with smallest FDR were displayed. Significantly differentially represented gene sets (FDR < 5e-05) were colored red. Strongly differentially represented …
